# Supplementary material for: Strain variation in the Candida albicans iron limitation response
Source: mSphere. 2024 Jul 9;9(7):e00372-24. doi: 10.1128/msphere.00372-24 (PMC11288005; doi:10.1128/msphere.00372-24)
Supplement: Table S1 — Strains, primers, plasmids. [file msphere.00372-24-s0002.xlsx]

## Sheet: Legend
Table S1. Strains, primers, and plasmids used in this study.
This file lists strains, primers, and plasmids used in this study in separate tabs.
The Strain tab lists each strain number, its marker, and a description or genotype.
The Primers listseach primer name and its sequence.
The Plasmids tab lists plasmid name, description, bacterial selection marker, and reference.

## Sheet: Strains
Strain Number	Markers	Description / Genotype	Notes	Reference
MC22	n/a	SC5314 wild type		Fonzi and Irwin, 1993
MC99	n/a	Clinical Isolate P76067	Clinical Isolate	Hirakawa et al., 2015
MC69	n/a	Clinical Isolate P57055	Clinical Isolate	Hirakawa et al., 2015
MC102	n/a	Clinical Isolate P87	Clinical Isolate	Hirakawa et al., 2015
MC63	n/a	Clinical Isolate P75010	Clinical Isolate	Hirakawa et al., 2015
MC5	natR, his-	SC5314 his1Δ::r3NAT1r3/his1Δ::r3NAT1r3	SC5314 his1dd mutant	Huang and Mitchell, 2019
MC1	natR, his-	P76067 his1Δ::r3NAT1r3/his1Δ::r3NAT1r3	P76067 his1dd mutant	Huang and Mitchell, 2019
MC2	natR, his-	P57055 his1Δ::r3NAT1r3/his1Δ::r3NAT1r3	P57055 his1dd mutant	Huang and Mitchell, 2019
MC3	natR, his-	P87 his1Δ::r3NAT1r3/his1Δ::r3NAT1r3	P87 his1dd mutant	Huang and Mitchell, 2019
MC4	natR, his-	P75010 his1Δ::r3NAT1r3/his1Δ::r3NAT1r3	P75010 his1dd mutant	Huang and Mitchell, 2019
LX9	natR, his+	SC5314 sef1Δ::rHIS1r/sef1Δ::rHIS1r his1Δ::r3NAT1r3/his1Δ::r3NAT1r3	SC5314 sef1dd mutant	This study
LX31	natR, his+	P76067 sef1Δ::rHIS1r/sef1Δ::rHIS1r his1Δ::r3NAT1r3/his1Δ::r3NAT1r3	P76067 sef1dd mutant	This study
LX28	natR, his+	P57055 sef1Δ::rHIS1r/sef1Δ::rHIS1r his1Δ::r3NAT1r3/his1Δ::r3NAT1r3	P57055 sef1dd mutant	This study
LX7	natR, his+	P87 sef1Δ::rHIS1r/sef1Δ::rHIS1r his1Δ::r3NAT1r3/his1Δ::r3NAT1r3	P87 sef1dd mutant	This study
LX43	natR, his+	P75010 sef1Δ::rHIS1r/sef1Δ::rHIS1r his1Δ::r3NAT1r3/his1Δ::r3NAT1r3	P75010 sef1dd mutant	This study
LX69	his+ natR	P76067 mdr1Δ::SEF1SC5314-NAT1/mdr1Δ::SEF1SC5314-NAT1 sef1Δ::r1HIS1r1/sef11Δ::r1HIS1r1 his1Δ::r3/his1Δ::r6	P76067 homozygous SEF1SC5314 ectopic expression strain	This study
LX61	his+ natR	SC5314 mdr1Δ::SEF1SC5314-NAT1/mdr1Δ::SEF1SC5314-NAT1 sef1Δ::r1HIS1r1/sef11Δ::r1HIS1r1 his1Δ::r3/his1Δ::r3	SC5314 sef1 dd mutant, homozygous SEF1SC5314 ectopic expression strain	This study
LX82	his+ natR	P57055 mdr1Δ::SEF1SC5314-NAT1/mdr1Δ::SEF1SC5314-NAT1 sef1Δ::r1HIS1r1/sef11Δ::r1HIS1r1 his1Δ::r3/his1Δ::r5	P57055 sef1 dd mutant, homozygous SEF1SC5314 ectopic expression strain	This study
LX76	his+ natR	P87 mdr1Δ::SEF1SC5314-NAT1/mdr1Δ::SEF1SC5314-NAT1 sef1Δ::r1HIS1r1/sef11Δ::r1HIS1r1 his1Δ::r3/his1Δ::r7	P87 sef1 dd mutant, homozygous SEF1SC5314 ectopic expression strain	This study
LX93	his+ natR	P75010 mdr1Δ::SEF1SC5314-NAT1/MDR1 sef1Δ::r1HIS1r1/sef11Δ::r1HIS1r1 his1Δ::r3/his1Δ::r4	P75010 sef1 dd mutant, heterozygous SEF1SC5314 ectopic expression strain	This study
LX280	natR, his+	SC5314 sfu1Δ::rHIS1r/sfu1Δ::rHIS1r his1Δ::r3NAT1r3/his1Δ::r3NAT1r3	SC5314 sfu1dd mutant	This study
LX270	natR, his+	P76067 sfu1Δ::rHIS1r/sfu1Δ::rHIS1r his1Δ::r3NAT1r3/his1Δ::r3NAT1r3	P76067 sfu1dd mutant	This study
LX275	natR, his+	P57055 sfu1Δ::rHIS1r/sfu1Δ::rHIS1r his1Δ::r3NAT1r3/his1Δ::r3NAT1r3	P57055 sfu1dd mutant	This study
LX276	natR, his+	P87 sfu1Δ::rHIS1r/sfu1Δ::rHIS1r his1Δ::r3NAT1r3/his1Δ::r3NAT1r3	P87 sfu1dd mutant	This study
LX277	natR, his+	P75010 sfu1Δ::rHIS1r/sfu1Δ::rHIS1r his1Δ::r3NAT1r3/his1Δ::r3NAT1r3	P75010 sfu1dd mutant	This study
LX334	his+ natR	SC5314 mdr1Δ::SFU1SC5314-NAT1 /mdr1Δ::SFU1SC5314-NAT1 sfu1Δ::rHIS1r/sfu1Δ::rHIS1r his1Δ::r3/his1Δ::r3	SC5314 sfu1 dd mutant, homozygous SFU1SC5314 ectopic expression strain	This study
LX366	his+ natR	P76067 mdr1Δ::SFU1SC5314-NAT1 /mdr1Δ::SFU1SC5314-NAT1 sfu1Δ::rHIS1r/sfu1Δ::rHIS1r his1Δ::r3/his1Δ::r3	P76067 sfu1 dd mutant, homozygous SFU1SC5314 ectopic expression strain	This study
LX362	his+ natR	P57055 mdr1Δ::SFU1SC5314-NAT1 /mdr1Δ::SFU1SC5314-NAT1 sfu1Δ::rHIS1r/sfu1Δ::rHIS1r his1Δ::r3/his1Δ::r3	P57055 sfu1 dd mutant, homozygous SFU1SC5314 ectopic expression strain	This study
LX396	his+ natR	P87 mdr1Δ::SFU1SC5314-NAT1 /mdr1Δ::SFU1SC5314-NAT1 sfu1Δ::rHIS1r/sfu1Δ::rHIS1r his1Δ::r3/his1Δ::r3	P87 sfu1 dd mutant, homozygous SFU1SC5314 ectopic expression strain	This study
LX372	his+ natR	P75010 mdr1Δ::SFU1SC5314-NAT1 /MDR1 sfu1Δ::rHIS1r/sfu1Δ::rHIS1r his1Δ::r3/his1Δ::r3	P75010 sfu1 dd mutant, heterozygous SFU1SC5314 ectopic expression strain	This study
LX303	natR, his+	SC5314 hap43Δ::rHIS1r/hap43Δ::rHIS1r his1Δ::r3NAT1r3/his1Δ::r3NAT1r6	SC5314 hap43dd mutant	This study
LX290	natR, his+	P76067 hap43Δ::rHIS1r/hap43Δ::rHIS1r his1Δ::r3NAT1r3/his1Δ::r3NAT1r3	P76067 hap43dd mutant	This study
LX320	natR, his+	P57055 hap43Δ::rHIS1r/hap43Δ::rHIS1r his1Δ::r3NAT1r3/his1Δ::r3NAT1r7	P57055 hap43dd mutant	This study
LX297	natR, his+	P87 hap43Δ::rHIS1r/hap43Δ::rHIS1r his1Δ::r3NAT1r3/his1Δ::r3NAT1r4	P87 hap43dd mutant	This study
LX298	natR, his+	P75010 hap43Δ::rHIS1r/hap43Δ::rHIS1r his1Δ::r3NAT1r3/his1Δ::r3NAT1r5	P75010 hap43dd mutant	This study
LX374	his+ natR	SC5314 mdr1Δ::HAP43SC5314-NAT1 /mdr1Δ::HAP43SC5314-NAT1 hap43Δ::rHIS1r/hap43Δ::rHIS1r his1Δ::r3/his1Δ::r3	SC5314 hap43 dd mutant, homozygous HAP43SC5314 ectopic expression strain	This study
LX386	his+ natR	P76067 mdr1Δ::HAP43SC5314-NAT1 /mdr1Δ::HAP43SC5314-NAT1 hap43Δ::rHIS1r/hap43Δ::rHIS1r his1Δ::r3/his1Δ::r3	P76067 hap43 dd mutant, homozygous HAP43SC5314 ectopic expression strain	This study
LX380	his+ natR	P57055 mdr1Δ::HAP43SC5314-NAT1 /mdr1Δ::HAP43SC5314-NAT1 hap43Δ::rHIS1r/hap43Δ::rHIS1r his1Δ::r3/his1Δ::r3	P57055 hap43 dd mutant, homozygous HAP43SC5314 ectopic expression strain	This study
LX398	his+ natR	P87 mdr1Δ::HAP43SC5314-NAT1 /mdr1Δ::HAP43SC5314-NAT1 hap43Δ::rHIS1r/hap43Δ::rHIS1r his1Δ::r3/his1Δ::r3	P87 hap43 dd mutant, homozygous HAP43SC5314 ectopic expression strain	This study
LX392	his+ natR	P75010 mdr1Δ::HAP43SC5314-NAT1 /MDR1 hap43Δ::rHIS1r/hap43Δ::rHIS1r his1Δ::r3/his1Δ::r3	P75010 hap43 dd mutant, homozygous HAP43SC5314 ectopic expression strain	This study
LX849	natR	SC5314 ade2Δ::pNAT/ADE2	SC5314 ade2d heterozygous mutant	This study
LX854	his+ natR	SC5314 sef1Δ::rHIS1r/sef1Δ::rHIS1r his1Δ::r3/his1Δ::r3 ade2Δ::pNAT/ADE2	SC5314 sef1dd ade2d heterozygous mutant	This study
LX874	natR	SC5314 URA3Δ::pNAT/URA3	SC5314 ura3d heterozygous mutant	This study
LX879	his+ natR	SC5314 sef1Δ::rHIS1r/sef1Δ::rHIS1r his1Δ::r3/his1Δ::r3 URA3Δ::pNAT/URA3	SC5314 sef1dd ura3d heterozygous mutant	This study

## Sheet: Primers
Primer Name	Sequence
HIS1_CK_F	GCACAATCTGGCGACACC
HIS1_CK_Int_R	GGCTGATTTGTCTTTACATCGTATCCTCC
HIS1_CRIME/F	GCGCAAGAAGCCTCAACT
HIS1_CRIME/R	GAGCTACAGGGCTTGACC
SEF1 deletion
SEF1_His_AF	GCCATCAACGTGTGTCGACAACCAATCGACTCCTCCCTTAACTAGAACCATAGAACCTCAACATTTGTTTCTATAGAAAACTCGAGGTCGACGGTATCG
SEF1_His_AR	CAATAAAAAAATACACTAAACTTATTCATTACAAAATCATATTAACATAATTACTAACTATTTACATTCTAATGAGGTAGAATCCCAATACGCAAACCGCC
SEF1_sgRNA_F	ACTTGATAAGGGGAAAAGACGTTTTAGAGCTAGAAATAGCAAGTTAAA
SEF1_SNR52_R	GTCTTTTCCCCTTATCAAGTCAAATTAAAAATAGTTTACGCAAGTC
SEF1_CK_F	GCACGACCTTGCATCATT
SEF1_CK_Int_R	GAAGTCACTGGCCTATGA
SFU1 deletion
SFU1_His1_AF	TTTATAATTTTGAGTTTGCATTTCAACAAAGTCAACTACCGTTTATGAATTTAACGCTATAACAATAATTTAATATATTA CTCGAGGTCGACGGTATCG
SFU1_His1_AR	TATTAAATCTGTAATAATGTACTATACACGAAAAAACTTCATAATACCTATATATATATATACAACCCTTGATATTAACT CCAATACGCAAACCGCC
SFU1_sgRNA_F	AAAGGTGATGGAAGATGTAA GTTTTAGAGCTAGAAATAGCAAGTTAAA
SFU1_SNR52_R	TTACATCTTCCATCACCTTT CAAATTAAAAATAGTTTACGCAAGTC
SFU1_CK_F	GGAGTGGCCAATTTCGCTTTAG
SFU1_CK_Int_R	GTGTTGTGTGCGGTGATTTCG
HAP43 deletion
HAP43_His1_AF	TCAGCGAGTAATCGGCCAGACAAAAAAAAACAACAGAGTCCAAAAAAATACATAATAATTAGAATTTCAATTTGAACAAC CTCGAGGTCGACGGTATCG
HAP43_His1_AR	TATATTATTAATCAATTCAAAACGAAAAGAAAAGAAAAAAAAAACTGAAGTGTCGGAAATACTTCATACTGTAAGTCAAA CCAATACGCAAACCGCC
HAP43_sgRNA_F	AGAATTGGAACAAAAACTAAGTTTTAGAGCTAGAAATAGCAAGTTAAA
HAP43_SNR52_R	TTAGTTTTTGTTCCAATTCTCAAATTAAAAATAGTTTACGCAAGTC
HAP43_CK_Int_F	ACACCATCCCACTCTTCGTC
HAP43_CK_R	TGACGCGGATTCTTCTTTCT
Etopic expression
sgRNA/F NAT1-2	GAAGTTGCTCCAGAACATAGGTTTTAGAGCTAGAAATAGCAAGTTAAA
SNR52/R NAT1-2	CTATGTTCTGGAGCAACTTCCAAATTAAAAATAGTTTACGCAAGTC
MDR1-5 sgRNA_F	TGTGGTACCCAATTCAACGAGTTTTAGAGCTAGAAATAGCAAGTTAAA
MDR1-5 SNR52_R	TCGTTGAATTGGGTACCACACAAATTAAAAATAGTTTACGCAAGTC
MDR1_CK_Up/F	GTAACTTGCCCCATGTCT
MDR1_CK_Down/R	CACCGTAATGTAATTGGTAGCAGTAGGC
SEF1 5'F-> MDR1 UP/F	CTTTTTTTTATTCCGTAACAATCATATTATAATTTTACATTGCCCCAATAGCAATACATATACTTACATAGAACTTCATA GCCATATACGAAGACGGTATTGGT
SEF1 3'R-> pNAT 5'R	CGACGTCGGGCCCAATTCGCCCTATAGTGAGTCGTATTACAATTCACTGGCCGTCGTTTTACAACGTCGTGACTGGGAAA CCAAAATGTGCTACTGGTCCAGGG
SFU1 5'F-> MDR1 UP/F	CTTTTTTTTATTCCGTAACAATCATATTATAATTTTACATTGCCCCAATAGCAATACATATACTTACATAGAACTTCATA ATGGGTTACCACCCTTCCATGG
SFU1 3'R-> pNAT 5'R	CGACGTCGGGCCCAATTCGCCCTATAGTGAGTCGTATTACAATTCACTGGCCGTCGTTTTACAACGTCGTGACTGGGAAA GCAGCTGGTTCAACTGGACT
HAP43 5'F-> MDR1 UP/F	CTTTTTTTTATTCCGTAACAATCATATTATAATTTTACATTGCCCCAATAGCAATACATATACTTACATAGAACTTCATA GGAGAAAAGATCACGGTGGA
HAP43 3'R-> pNAT 5'R	CGACGTCGGGCCCAATTCGCCCTATAGTGAGTCGTATTACAATTCACTGGCCGTCGTTTTACAACGTCGTGACTGGGAAA TGAGTGGAAGTGGAGCACAG
pNAT_AF	TTTCCCAGTCACGACGTT
pNAT 3'R -> MDR1 AR	AGAATCAGTCCTTTTCTCTTTTTAATTATTGATTAATGTATCTATAACACGATATATCTATAGGAAAACAATGACACCTCGTGGAATTGTGAGCGGATA
pNAT_CK_int_R	TCAATGGTGGATCAACTGGAACTTC
ADE2 deletion
ADE2_sgRNA/F	ACTTTGGCGTATGATGGTAG GTTTTAGAGCTAGAAATAGCAAGTTAAA
ADE2_SNR52/R	CTACCATCATACGCCAAAGT CAAATTAAAAATAGTTTACGCAAGTC
ADE2_pNAT/AF	CACCAAAAAGAATCAACTTATACATTACTAATCTATTCATCTTATTCTCATCACACACGCATATACAAGCACTACACATA TTTCCCAGTCACGACGTT
ADE2_pNAT/AR	TTCTTTTTATATATTAATTATAATTTTATTGCACCATAACGTTTACTTGTTTAATATGCTATTGATATCTATATTTTTTT GTGGAATTGTGAGCGGATA
ADE2_CK/F	CTCTTGGGTCACGTGATGGTAT
ADE2_CK_IntR	ACCTCTACCATCATACGCCAAAG
URA3 deletion
URA3_pNAT/AF	AACCCCATACACACTGGTTTATATATCGCCCCTTTTACAGTTGAAGAAAGAAATAGAAATAGTAATAGCAAACAAAAGAT TTTCCCAGTCACGACGTT
URA3_pNAT/AR	CCACCCTTATTTAATTATTTATTTAACTTATTTATTTATTTATTATACATATATACAAATCTAATAAAGTGAAAATCTCCCCCTTCACAT GTGGAATTGTGAGCGGATA
URA3_sgRNA/F	TAATCGTTGTGCTACTGGTG GTTTTAGAGCTAGAAATAGCAAGTTAAA
URA3_SNR52/R	CACCAGTAGCACAACGATTA CAAATTAAAAATAGTTTACGCAAGTC
URA3_CK/F	CGAACAATTCTGCAACCACCAC
URA3_CK_Int/R	GCTACTGGTGAGGCATGAGT

## Sheet: Plasmids
Plasmid Name	Description	Marker	Reference
pV1093	CaCas9/sgRNA expression vector	ampR	Vyas et al., 2015
pMH01	pRS424 carrying C.d.HIS1 from pSN52 at KpnI site	ampR	Huang and Mitchell, 2019
pMH02	pRS424 carrying C.d.HIS1 from pSN52 at SapI site	ampR	Huang and Mitchell, 2019
pNAT	NAT1 marker	ampR	Min et al., 2016
