# Supplementary material for: Strain variation in the Candida albicans iron limitation response
Source: mSphere. 2024 Jul 9;9(7):e00372-24. doi: 10.1128/msphere.00372-24 (PMC11288005; doi:10.1128/msphere.00372-24)
Supplement: Table S2 — Nanostring data and associated calculations. [file msphere.00372-24-s0003.xlsx]

## Sheet: Legend
Table S2. Nanostring profiling data for Figure 3.
This table includes detailed incormation about our Nanostring profiling experiments, including the following:
Tab label	Description
S2A	Basic Nanostring probe codeset information
S2B	Normalized Nanostring RNA counts of Iron Responsive Genes
S2C	Average Nanostring RNA counts of Iron Responsive Genes per mutation and genetic background
S2D	RNA expression Log2 fold change (LFC) normalized by WT itself and mutant / WT in each genetic background under indicated growth conditions
S2E	Data for standard deviation analysis
S2F	The raw Nanostring data used for calculations in the other tabs

## Sheet: S2A
A. Nanostring Probe codeset
Group	Gene	Description
Transcription factor genes	SEF1	Zn2-Cys6 transcription factor; regulates iron uptake;
	HAP43	CCAAT-binding factor-dependent transcription factor; repressor; also called CAP2; required for low iron response;
	SFU1	GATA-type transcription factor; regulator of iron-responsive genes; represses iron utilization genes if iron is present; Hap43-repressed;
Sef1-Sfu1 shared target genes	FRP1	Ferric reductase-related protein involved in heme acquisition; alkaline-induced by Rim101; iron-chelation-induced by CCAAT-binding factor;
	FTR1	High-affinity iron permease; required for mouse virulence, low-iron growth; Sef1p, Sfu1p, and Hap43p regulated; Hap43p-repressed
	FRE9	Ferric reductase; Hap43-induced
	PGA7	GPI-linked hyphal surface antigen; Hap43 induced;
	RBT5	GPI-linked cell wall protein; hemoglobin utilization; Hap43 induced;
	SIT1	Transporter of ferrichrome siderophores, not ferrioxamine B; regulated by iron, Sfu1, Hap43;
Sef1 direct target genes	AFG1	Putative mitochondrial ATPase of the AAA family; regulated by Sef1, Sfu1, and Hap43
	ATM1	Member of MDR subfamily of ABC family; induced in low iron;
	CCC2	Copper-transporting P-type ATPase of Golgi; required for wild-type iron assimilation (indirect effect via Fet3p); induced by iron starvation;
	CFL1	Protein similar to ferric reductase Fre10p; transcription is negatively regulated by Sfu1p;
	CFL2	Oxidoreductase; iron utilization; Sfu1/Sef1/Hap43/Nrg1/Tup1/Rim101 regulated;
	CFL5	Ferric reductase; induced in low iron; Sfu1 repressed; Hap43 induced;
	CSA2	Extracellular heme-binding protein involved in heme-iron acquisition; induced by Hap43;
	FET3	Multicopper oxidase; required for growth in low iron and prostaglandin E2 synthesis
	FET31	Putative multicopper oxidase; Sef1/Sfu1/Hap43 regulated;
	FLC1	Protein involved in heme uptake; putative FAD transporter;
	FTR2	High-affinity iron permease; probably interacts with ferrous oxidase; regulated by iron level, Hap43-repressed;
	GDH3	NADP-glutamate dehydrogenase;
	HAP2	CCAAT-binding transcription factor; regulates low-iron induction of FRP1; in these conditions CBF comprises Hap43 and probably Hap2 and Hap3;
	HAP3	Predicted CCAAT-binding transcription factor that regulates respiration; regulated by Sef1, Sfu1, Hap43;
	HAP43	CCAAT-binding factor-dependent transcription factor; repressor; also called CAP2; required for low iron response;
	HMX1	Heme oxygenase; utilization of hemin iron; transcript induced by heat, low iron, or hemin; Hap43-induced;
	ICL1	Isocitrate lyase; glyoxylate cycle enzyme;
	MRS4	Mitochondrial carrier family member, involved in iron homeostasis; putative membrane transporter localized to the mitochondrial membrane; regulated by Sef1p, Sfu1p, and Hap43p
	OPT1	Oligopeptide transporter;
	PCL5	Putative cyclin for Pho85 kinase;
	PDR16	Phosphatidylinositol transfer protein;
	PGA10	GPI anchored membrane protein; utilization of hemin and hemoglobin for Fe in host;
	RIB1	GTP cyclohydrolase II, rate-limiting enzyme of riboflavin biosynthesis; regulated by Sef1p, Sfu1p, and Hap43p
	RNR1	Ribonucleotide reductase large subunit; induced in low iron; regulated by Sef1, Sfu1, and Hap43
	SOD4	Cu-containing superoxide dismutase; role in response to host innate immune ROS;
	ZCF20/HAP1	Zn(II)2Cys6 transcription factor orthologous to S. cerevisiae ZCF20/HAP1; heme-regulated activator of genes involved in heme uptake and homeostasis; regulated by Sef1, Sfu1; Hap43-induced;
Sef1-Hap43 shared target genes	FRP2	Ferric reductase-related protein involved in heme acquisition; regulated by Sef1, Sfu1, and Hap43
	HEM3	Hydroxymethylbilane synthase; converts 4-porphobilinogen to hydroxymethylbilane in heme biosynthesis;regulated by Sef1, Sfu1, and Hap43;
	SEF2	Zn(II)2Cys6 transcription factor, required for normal resistance to copper; repressed by Sfu1 in high-iron conditions; regulated by Sef1, Sfu1, and Hap43;
	SNM1	Protein similar to RNase MRP RNA binding protein; regulated by Sef1, Sfu1, and Hap43;
Hypha- associated genes	ALS3	Cell wall adhesin;
	BCR1	Transcription factor; regulates a/alpha biofilm formation, matrix, cell-surface-associated genes;
	BRG1	Transcription factor; recruits Hda1 to hypha-specific promoters; Tn mutation affects filamentation;
	ECE1	Candidalysin, cytolytic peptide toxin essential for mucosal infection; assembles into polymers that form pores in epithelial cells; hypha-specific protein;
	HGC1	Hypha-specific G1 cyclin-related protein involved in regulation of morphogenesis, biofilm formation; Cdc28-Hgc1 maintains Cdc11 S394 phosphorylation during hyphal growth;
	HWP1	Hyphal cell wall protein; host transglutaminase substrate; opaque-, a-specific, alpha-factor induced;
	HYR1	GPI-anchored hyphal cell wall protein;
	IHD1	GPI-anchored protein; alkaline, hypha-induced;
	UME6	Zn(II)2Cys6 transcription factor; has a long 5'-UTR that regulates translational efficiency and controls transition to filamentous growth;
Hyphal regulatory gene	EFG1	bHLH transcription factor; hyphal growth, cell-wall gene regulation; roles in adhesion, virulence;
Other	ALS1	Cell-surface adhesin; adhesion, virulence, immunoprotective roles; band at hyphal base;

## Sheet: S2B
B. Normalized Nanostring RNA counts of Iron Responsive Genes per biological replicate
Gene Name	SC5314 WT YPD_01	SC5314 WT YPD_02	SC5314 WT YPD_03	P76067 WT YPD_01	P76067 WT YPD_02	P76067 WT YPD_03	P57055 WT YPD_01	P57055 WT YPD_02	P57055 WT YPD_03	P87 WT YPD_01	P87 WT YPD_02	P87 WT YPD_03	P75010 WT YPD_01	P75010 WT YPD_02	P75010 WT YPD_03	SC5314 WT YPD with BPS_01	SC5314 WT YPD with BPS_02	SC5314 WT YPD with BPS_03	P76067 WT YPD with BPS_01	P76067 WT YPD with BPS_02	P76067 WT YPD with BPS_03	P57055 WT YPD with BPS_01	P57055 WT YPD with BPS_02	P57055 WT YPD with BPS_03	P87 WT YPD with BPS_01	P87 WT YPD with BPS_02	P87 WT YPD with BPS_03	P75010 WT YPD with BPS_01	P75010 WT YPD with BPS_02	P75010 WT YPD with BPS_03	SC5314 sef1Δ/Δ YPD With BPS_01	SC5314 sef1Δ/Δ YPD With BPS_02	SC5314 sef1Δ/Δ YPD With BPS_03	P76067 sef1Δ/Δ YPD with BPS_01	P76067 sef1Δ/Δ YPD with BPS_02	P76067 sef1Δ/Δ YPD with BPS_03	P57055 sef1Δ/Δ YPD with BPS_01	P57055 sef1Δ/Δ YPD with BPS_02	P57055 sef1Δ/Δ YPD with BPS_03	P87 sef1Δ/Δ YPD with BPS_01	P87 sef1Δ/Δ YPD with BPS_02	P87 sef1Δ/Δ YPD with BPS_03	P75010 sef1Δ/Δ YPD with BPS_01	P75010 sef1Δ/Δ YPD with BPS_02	P75010 sef1Δ/Δ YPD with BPS_03	SC5314 sfu1Δ/Δ YPD_01	SC5314 sfu1Δ/Δ YPD_02	SC5314 sfu1Δ/Δ YPD_03	P76067 sfu1Δ/Δ YPD_01
AFG1	191	220.796	227.158	281	275.637	275.576	313	313.653	345.63	216	224.172	262.032	98	79.5682	104.804	1071.59	1112.1	1026.34	1391.42	1357.68	1411.51	1333.58	1313.81	1408.88	1246.67	1171.13	1168.51	409.685	453.157	287.616	259.955	227.55	216.724	410.416	351.888	383.258	436.551	483.857	444.655	335.701	322.849	357.892	110.452	153.847	123.863	303.336	247.589	273.137	307.65
ALS1	294	691.027	321.68	189	412.537	179.802	393	364.014	398.74	200	249.896	294.118	112	140.775	137.798	631.543	699.722	469.954	241.392	250.649	252.289	510.348	524.529	642.25	226.148	275.947	182.037	150.829	181.263	133.536	485.577	399.75	411.027	256.26	226.732	298.537	501.272	493.818	485.898	152.893	236.856	338.781	155.933	118.925	151.625	427.654	476.762	272.22	307.65
ALS3	2031	1780.23	1553.52	7647	2316.27	7541.74	380	365.781	377.664	1023	670.677	1061.5	151	194.33	221.253	28979.7	30307.4	32688.8	38777.6	31162.1	39761.6	1182	1239.23	961.582	11668.5	5463.1	4982.63	271.085	294.552	390.336	16725.4	18210.2	11912.3	36050.5	37280.2	37081.2	1005.08	782.709	628.961	7751.03	9421.45	12597.5	270.717	195.377	239.183	1163.62	883.953	422.537	695.362
ATM1	688	744.609	757.701	870	848.044	954.125	847	771.321	783.991	918	912.305	937.612	233	270.838	238.721	1493.29	1403.83	1377.45	1651.03	1739.35	1624.66	1489.33	1439.35	1410.08	1436.71	1557.13	1412.96	813.255	781.696	955.296	828.914	809.75	919.207	924.937	1055.67	1115.48	1044.42	1050.25	1052.99	1051.97	1062.08	1040.67	413.655	349.224	333.148	795.635	707.981	768.083	823.099
BCR1	1212	1195.44	1245.56	1214	1125.52	1337.22	1358	1296.14	1342.06	1308	1140.15	1347.59	515	560.038	578.364	1487.18	1460.86	1498.99	1480.24	1456.42	1326.69	1593.62	1571.1	1520.11	1284.67	1323.89	1542.98	613.508	691.064	626.592	1503.33	1562.1	1375.07	1375.39	1467.41	1514.88	1563.46	1575.38	1614.93	1425.9	1433.21	1547.97	604.239	576.692	653.482	1320.26	1287.05	1208.95	1202.71
BRG1	233	284.54	378.088	493	358.328	688.488	168	151.083	177.873	110	129.542	146.168	36	45.9048	62.1062	845.453	870.814	972.319	1436.97	1289.32	1431.09	282.291	299.553	365.975	172.937	129.761	147.364	85.6058	135.947	123.264	434.076	432.55	508.179	1119.13	1030.27	1095.31	272.844	293.16	238.438	159.541	179.528	260.601	86.6293	60.4064	66.2024	315.768	216.896	144.818	245.58
CCC2	688	682.712	798.864	888	810.374	852.93	939	886.179	940.789	616	612.797	627.451	348	440.686	388.164	2839.91	2687.02	2846.73	3078.89	3007.79	3003.55	2366.79	2432.47	2429.07	2179.77	2113.95	2196.59	862.173	1042.26	1160.74	1047.18	1111.1	1046.25	1279.3	1182.64	1286.94	1066	993.329	1046.55	769.453	829.751	825.237	456.97	352.056	401.486	1460.74	1301.38	1402.35	1474.38
CFL1	366	331.656	405.53	524	543.005	500.554	432	402.006	444.262	244	293.996	250.446	134	136.184	135.857	2458.94	2636.57	2341.67	3420.48	3552.76	3762.59	937.26	846.455	971.15	2453.42	2309.42	2343.95	250.703	249.236	328.704	750.437	674.45	799.635	1375.39	1558.1	1547.15	604.064	600.552	563.229	666.416	811.648	766.167	181.922	136.858	185.794	2785.97	3306.64	3620.44	5290.33
CFL2	485	558.919	599.148	1007	1074.99	861.061	1082	849.955	1108.55	142	181.91	186.275	85	117.822	118.39	3420.52	3535.9	3478.74	7080.08	6592.83	6315.93	2186.01	2299.47	2287.94	3194.58	2749.62	3039.16	509.558	407.841	410.88	375.218	330.05	306.402	804.815	776.331	861.321	379.444	340.123	335.102	104.699	176.511	140.725	114.784	94.3849	104.643	8812.9	8463.03	9700.95	13246.1
CFL5	109	118.251	167.7	159	201.215	178.898	209	177.589	190.518	71	103.817	117.647	99	111.702	110.627	672.288	620.757	583.391	1662.42	1851.38	1650.75	616.033	664.983	700.854	478.902	569.963	544.379	238.473	373.855	318.432	149.597	61.5	261.563	198.201	175.944	173.474	277.92	277.506	270.659	39.8853	70.906	69.4936	171.093	100.992	136.676	486.083	462.438	354.711	3226.73
CSA2	200	263.292	263.747	242	279.312	308.103	305	265.059	350.688	132	173.641	161.319	156	212.692	194.082	28065	27297.9	29777.3	22454	22581.2	23626	806.544	901.145	1077.59	201.443	208.603	169.902	8468.86	11612.1	8905.82	230.526	170.15	231.67	274.278	230.36	213.817	409.901	358.623	371.19	26.5902	61.8542	41.6962	205.745	135.914	162.303	338.145	261.912	249.306	285.161
ECE1	2983	2658.79	1975.82	13611	2564.35	10686.9	308	244.737	278.19	205	180.072	242.424	106	128.533	153.325	107485	111186	125548	118993	97910.7	127980	1802.21	2202.52	1367.02	11049	4727.24	4174.73	124.332	215.25	225.984	47917.6	54696.1	35751.9	121505	109952	116186	1284.27	1014.68	516.831	4324.23	5977.23	8177.66	171.093	126.476	177.252	1483.11	1252.27	406.039	576.619
EFG1	2402	2493.42	2478.92	3631	3398.61	3353.89	3694	3856.6	3946.09	3538	3231.19	3442.07	1103	1078.76	1137.32	2886.76	3059.91	3106.02	4351.89	4185.08	4069.25	3605.81	3624.47	3361.95	3593.67	3726.93	3697.96	988.543	1110.23	1099.1	2474.48	2209.9	2458.69	3867.92	3849.01	3838.63	3435.3	3310.15	3205.38	2891.68	2828.7	2995.17	983.243	951.4	988.765	2595.76	2506.58	2649.8	3390.45
FET3	332	353.828	410.104	251	246.236	244.856	521	473.571	499.057	710	660.571	722.817	170	226.463	213.49	464.49	375.086	434.842	261.888	281.031	284.913	653.579	698.543	759.458	480.803	558.465	471.564	205.862	430.499	318.432	402.195	410	463.34	254.258	322.867	270.297	634.521	573.513	578.696	568.365	609.49	637.604	238.231	187.826	187.929	395.331	368.314	327.214	259.973
FET31	1759	1851.36	1808.11	2131	1427.8	2306.7	2596	2551.63	2769.26	991	930.68	1207.67	1841	1880.56	1911.71	4671.38	4286.07	4791.37	7152.95	6877.65	7794.87	8486.79	8522.97	8696.1	3736.2	3717.08	3632.08	2403.08	3477.98	3061.05	556.697	647.8	680.064	2760.8	2419.69	2739.28	2397.22	2494.71	1764.44	1349.45	1324.59	1448.94	1227.97	1164.71	1202.32	6515.51	6895.65	7012.66	5457.64
FLC1	1228	1200.98	1221.16	1517	1470.98	1554.97	1448	1514.37	1495.48	1547	1468.14	1552.58	526	628.895	588.068	1503.48	1688.98	1471.98	2384.32	2271.03	2329.32	1713.21	1592.23	1634.93	1712.27	1709.89	1770.1	519.75	725.051	616.32	1052.08	1084.45	1031.31	1647.67	1674.19	1769.04	1307.11	1232.41	1257.92	1163.32	1078.68	1186.6	508.947	433.227	476.23	1315.28	1178.6	1226.37	1538.25
FRE9	215	286.388	292.713	309	342.709	314.427	352	295.099	322.026	137	181.91	192.513	114	153.016	110.627	1517.74	1546.41	1523.3	1723.91	1783.03	1837.8	1742.41	1886.81	1850.21	1507.02	1534.14	1418.16	666.502	815.683	708.768	561.601	524.8	538.072	722.732	701.963	750.378	819.802	883.75	763.002	541.775	535.567	543.788	350.849	289.762	260.539	467.436	468.577	355.628	539.737
FRP1	469	548.757	506.15	290	362.004	521.335	281	258.874	284.091	250	151.591	181.818	109	110.171	77.6328	6168.75	6268.98	6357.88	9068.15	8808.79	8999.76	5262.01	5406.87	5463.31	4513.47	4595.84	4852.6	2184.99	2594.32	2311.2	1415.04	1408.35	1218.14	2220.25	2145.79	2089.76	1885.8	1773.19	2015.77	2177.07	1979.33	2183.84	671.377	668.245	615.042	1117.62	1006.72	983.477	1280.08
FRP2	109	102.545	129.587	104	113.93	111.134	113	107.791	119.706	55	73.4989	72.1925	41	62.7365	46.5797	939.166	1035.33	807.565	1065.77	928.54	1154.88	439.428	433.793	491.555	448.496	491.121	514.906	171.212	113.289	246.528	83.3819	114.8	164.411	186.189	206.78	181.543	158.63	142.311	146.929	51.5184	75.432	53.8575	80.1321	62.2941	59.7957	313.281	202.573	184.23	161.022
FTR1	3285	3601.1	3681.79	2647	2703.08	2794.61	5120	5008.72	5117.86	1936	2277.55	1819.96	1466	1860.67	1379.92	30911	33281.8	33291.1	38752.6	37337.2	38291.4	10376.6	11324.6	10819	21961.1	19641.5	20006.8	5276.99	5143.33	4827.84	8720.76	8733	6852.95	13611.8	13818	13615.7	3845.2	3946.28	3914.25	7220.89	7715.18	7270.77	1767.24	1813.13	1945.5	17264	16850.4	18689.7	21430.3
FTR2	1507	1565.9	1850.8	3755	3345.32	3616.82	1438	1427.78	1501.38	1125	1198.95	1229.95	892	853.828	1026.69	582.65	465.019	464.552	792.495	763.34	948.259	688.344	623.965	769.026	72.2154	105.123	60.6792	211.976	328.539	215.712	441.433	381.3	440.92	718.728	682.011	806.858	592.643	553.589	524.564	119.656	135.778	138.987	240.396	180.275	219.963	3032.12	3102.02	3123.66	6834.87
GDH3	2709	3190.92	3344.86	1927	1669.44	2193.76	6005	6400.28	5889.21	4430	4627.67	4994.65	3528	3537.73	3912.69	3379.77	3518.35	3438.23	5187.66	5195.27	5563.41	4714.11	4951.95	4913.16	5893.16	5819.53	5898.01	5484.89	5970.34	5444.16	2192.45	2060.25	2107.45	4006.06	3665.81	3657.08	1904.83	1724.81	1837.91	2359.88	2368.56	2449.65	2297.84	2313.37	2282.92	3529.39	3570.6	3393.13	1605.72
HAP2	575	613.425	679.949	1163	1127.36	1086.94	942	976.299	901.168	664	624.741	636.364	234	275.429	223.194	1760.17	1590.28	1644.84	2425.31	2299.51	2294.53	1753.54	1681.72	1661.24	1514.62	1504.57	1449.37	511.597	589.104	534.144	561.601	401.8	635.224	856.868	841.63	889.561	775.385	818.287	833.889	460.342	482.765	486.455	238.231	220.861	196.472	734.72	691.611	678.26	1176.63
HAP3	121	121.022	144.832	159	162.626	168.96	134	112.208	154.269	69	60.6366	76.6489	35	26.0127	34.9348	2583.22	2548.83	2657.67	2796.51	2929.93	2890.45	1706.26	1751.33	1825.09	2835.41	3168.47	3070.37	713.382	781.696	749.856	115.263	88.15	119.572	126.128	126.97	155.32	158.63	162.234	157.24	48.1947	66.3801	74.7056	54.1433	37.754	42.7112	180.261	159.603	181.48	206
HAP43	1355	1383.9	1384.29	1347	1306.52	1404.08	1531	1447.22	1401.91	1151	1110.75	1207.67	553	657.968	626.885	6663.8	6580.46	6744.11	7747.33	7652.39	7755.72	7001.64	6999.1	6898.51	6149.72	6264.66	6440.66	2343.97	2990.84	2793.98	1959.47	2056.15	1748.74	2520.55	2354.39	2541.6	2232.25	2207.24	2090.52	1962.69	1884.29	2010.1	879.287	802.272	824.327	3132.81	3118.39	3182.32	3442.62
HEM3	1340	1456.88	1551.99	2077	2053.5	1986.86	1689	1653.08	1609.29	1382	1332.17	1485.74	629	570.749	558.956	527.644	576.887	523.972	874.478	827.901	935.21	785.686	786.793	918.526	361.077	399.138	412.618	236.435	283.223	277.344	566.506	590.4	463.34	838.85	747.309	780.635	633.252	613.36	643.138	363.953	413.367	481.243	216.573	184.994	249.861	2114.65	1941.83	2043.03	2606.93
HGC1	107	124.717	131.111	461	221.429	460.799	135	108.674	129.822	67	69.8239	72.1925	36	52.0254	44.6389	639.692	686.561	783.257	1291.22	1088.04	1281.02	189.121	186.444	206.908	171.037	137.974	159.5	77.4529	79.3025	82.176	289.384	264.45	231.67	902.915	930.509	982.35	156.092	146.58	150.796	86.418	101.079	135.513	60.6405	43.4171	55.5246	145.452	87.9861	111.821	157.423
HMX1	1371	1546.5	1683.1	1720	1505.9	1742	1260	1161.84	1314.24	1516	1428.63	1476.83	660	628.895	634.648	4261.9	4336.52	4197.18	4953.1	4711.06	4950.09	3227.57	3131.01	3109.59	2977.94	3022.28	2997.55	1924.09	1925.92	2311.2	1262.99	1217.7	1397.49	1387.41	1286.03	1426.12	1343.92	1357.65	1283.7	937.303	858.416	1033.72	651.886	572.917	606.5	1684.51	1237.94	1379.43	1445.6
HWP1	5448	5053.36	4011.09	32850	9552.67	28576.8	304	229.717	279.876	418	224.172	391.266	146	157.606	164.97	87301.7	91569.3	100135	128696	105172	126984	2051.13	2288.29	1400.51	8529.02	3592.24	3217.73	195.67	260.565	256.8	52861.6	53798.2	33838.8	109595	101961	110509	1926.41	1236.68	501.364	3784.11	4990.58	7227.34	216.573	169.893	181.523	2764.83	2189.42	681.926	2392.84
HYR1	382	388.01	381.137	216	236.129	239.435	209	183.774	210.75	103	135.973	149.733	108	119.352	114.508	12015.6	12715.6	14973.7	2197.58	1868.47	2575.09	379.632	395.261	395.875	93.1199	149.472	67.6139	130.447	181.263	236.256	5216.27	4897.45	3011.71	1027.04	736.426	907.715	304.57	308.814	244.882	113.008	156.898	175.471	158.098	112.318	132.405	358.036	335.575	181.48	188.009
ICL1	1532	2076.78	2047.47	862	1086.01	1051.71	241	186.425	268.074	1416	1198.03	1704.99	74	107.111	104.804	1851.85	2046.52	1274.82	1468.85	955.124	1855.2	803.763	534.472	727.166	1980.22	1585.06	2229.53	856.058	713.722	862.848	16978	18413.1	19893.7	16236.4	16150.6	16032.3	14628.3	14187	15352.8	16230	13967	17866.8	4093.23	3853.74	3577.07	2133.3	1882.49	1669.99	976.925
IHD1	1599	1527.1	1469.66	3734	2072.79	3583.39	401	333.09	397.897	996	868.206	1001.78	268	232.584	236.78	8910.87	8903.36	10114.8	9161.52	7441.61	9515.22	767.608	715.944	661.386	2561.75	1540.71	1621	348.538	532.46	349.248	5515.46	5996.25	4132.69	7019.11	6811.04	7043.87	637.059	549.32	427.9	2064.06	2342.92	2779.74	363.843	305.807	294.708	1120.11	955.569	693.841	1102.86
MRS4	759	800.039	931.499	1054	1044.67	1006.53	1169	1196.3	1153.23	981	971.104	926.916	339	324.394	306.65	1393.47	1436.73	1426.07	1748.96	1697.58	1683.38	1685.4	1676.75	1801.17	1296.08	1340.32	1407.76	515.673	532.46	636.864	735.722	766.7	702.483	1021.03	983.111	933.938	934.015	1016.1	911.22	781.086	808.631	790.49	372.506	295.425	294.708	975.896	916.692	958.729	1085.77
OPT1	518	555.223	658.605	1037	1202.7	1155.61	3799	4163.19	3913.21	1962	2056.13	2081.11	952	861.479	815.144	397.261	364.119	407.834	560.212	554.466	595.924	894.152	884.987	1091.95	735.457	1133.36	1191.05	260.894	260.565	215.712	299.194	241.9	373.661	450.456	526.019	536.561	767.771	728.631	739.802	147.908	164.442	116.402	210.076	193.489	187.929	553.215	644.549	601.268	1205.41
PCL5	517	476.698	525.969	459	479.609	550.248	381	342.809	405.484	292	260.002	345.811	145	159.136	176.615	649.878	620.757	591.494	956.46	799.418	859.088	1194.52	1054.03	1192.41	613.831	786.779	740.286	338.347	385.183	338.976	1039.82	1287.4	1532.01	762.773	752.751	734.241	874.37	872.365	802.956	603.264	540.093	648.028	391.998	354.887	307.521	573.106	448.115	510.528	478.567
PDR16	788	816.668	902.533	1177	1148.49	1015.56	1164	1169.79	1178.52	844	826.862	808.378	401	384.07	485.205	1774.43	1941.24	2052.67	2245.4	2348.88	2251.03	2345.93	2471	2360.9	2094.25	2041.68	2149.78	876.441	793.025	883.392	1623.49	1799.9	1733.79	1683.71	1641.54	1668.18	1686.56	1703.46	1595.6	1485.73	1365.32	1473.26	703.863	681.459	621.448	970.924	904.415	850.574	1138.85
PGA10	1749	2357.62	1861.47	294	821.399	1649.84	306	263.292	279.876	1340	400.569	633.69	120	116.292	112.568	1658.31	2092.59	2114.79	2190.75	2031.78	1826.92	543.722	504.641	556.139	1018.62	629.094	731.617	163.059	147.276	205.44	1971.74	1496.5	1763.68	2198.23	2414.24	2146.24	444.165	451.125	456.254	1309.57	1433.21	2178.62	184.087	127.42	147.354	1490.57	1456.89	988.976	376.017
PGA7	1028	1181.58	1070.23	358	447.451	793.297	217	196.143	192.204	438	145.16	205.882	78	76.5079	75.692	24067.9	24299.4	23897.4	34434.8	32724.9	34811.6	14099.2	14652	14423.7	13591.7	12457.1	12919.5	6972.8	6786.03	7293.12	4164.19	3936	3295.69	7107.2	7342.5	6890.57	4931.5	4774.53	5013.64	5286.46	4933.25	5776.66	1704.43	1681	1447.91	3442.37	2950.6	2597.55	3412.04
RBT5	5003	6343.03	5832.92	2779	2588.23	5019.09	1019	869.392	854.803	2623	783.682	1118.54	288	302.971	265.892	137754	142133	141656	206718	200500	207854	133013	137456	137421	117500	115900	126225	39372.6	38926.2	40923.6	31224.1	34317	31320.3	74135.1	74357.3	73297	50832.8	51715.7	50218.9	48407.4	44860.9	47672.6	15692.9	17516.9	16112.8	33230.2	27840.4	27760.1	50661.5
RIB1	838	816.668	873.566	1178	1236.69	1257.71	1328	1257.26	1283.05	1244	1198.03	1308.38	402	397.841	360.992	1774.43	1761.37	1817.7	2404.81	2354.58	2540.29	2087.28	2089.41	2009.28	2130.36	2173.09	2191.38	568.667	645.749	585.504	900.034	930.7	949.1	1317.33	1324.12	1381.74	1217.01	1280.8	1201.21	1219.82	1139.02	1243.94	370.34	348.28	414.299	948.547	865.537	786.415	1224.3
RNR1	4347	4304.14	3896.75	4788	4859.48	5332.62	6248	6303.09	6419.45	4862	4793.05	4794.12	1565	1505.68	1649.7	9267.39	9894.81	9785.31	7945.45	8290.4	7399.03	10325.2	10900.7	10328.6	11451.8	11652.2	11858.4	4500.42	4871.44	4458.05	8367.62	8804.75	8975.35	7623.72	7968.28	7776.1	9154.87	8930	9157.31	8169.83	7245.99	7540.06	3471.67	3188.32	3015.41	3790.46	3644.26	3727.68	4974.58
SEF1	703	837.916	760.75	936	861.826	951.414	1104	1016.94	1089.16	605	576.048	631.016	375	459.048	524.021	2711.56	2711.15	2573.94	3755.24	3581.24	3519	2756.16	2758.13	2743.62	1921.31	1925.06	1868.92	1031.35	1461.43	1242.91	7.35722	2.05	7.47323	10.0101	14.5109	20.1715	7.61426	4.26932	3.86656	9.97131	13.5778	6.94936	2.16573	1.8877	2.13556	3076.87	2698.92	2903.68	3751.17
SEF2	852	897.041	913.205	1425	1516.92	1387.82	1249	1183.93	1233.31	1055	965.592	1162.21	649	587.581	621.062	863.788	772.107	810.266	1375.48	1344.39	1320.17	927.526	908.603	1038.13	252.754	397.496	322.466	481.023	600.433	472.512	286.932	200.9	298.929	334.339	353.702	389.309	524.115	478.164	471.721	88.0799	153.881	170.259	251.225	223.692	219.963	2292.42	2107.57	2051.28	3768.27
SFU1	634	713.199	705.866	1074	1054.77	1075.2	855	817.264	831.199	679	683.54	752.228	388	388.66	444.448	454.304	368.506	348.414	651.304	603.836	654.647	564.581	553.117	636.27	184.339	202.033	176.836	209.938	203.921	287.616	264.86	233.7	313.876	392.398	384.538	443.772	515.231	527.973	496.209	199.426	260.995	239.753	177.59	144.409	187.929	6.2159	8.18475	7.33254	17.0917
SIT1	191	234.653	280.517	571	654.179	689.391	481	443.531	500.743	169	157.104	187.166	139	151.486	130.035	4516.55	4575.61	4226.89	11677.9	11539.3	11914.1	7854.07	7963.64	7933.05	5832.35	6143.12	5670.9	3265.25	3443.99	4036.89	924.558	787.2	881.841	3519.57	3480.79	3513.87	3409.92	3462.42	3448.97	1525.61	1496.57	1283.89	1206.31	1102.42	1161.75	912.494	626.133	651.679	3190.75
SNM1	630	630.978	725.685	530	608.24	571.029	520	463.853	511.702	387	407.919	469.697	255	293.79	260.07	704.884	550.565	594.195	819.823	751.947	826.464	582.659	658.768	685.306	300.264	338.364	325.934	279.238	317.21	338.976	402.195	401.8	455.867	368.373	326.494	363.086	375.637	379.97	377.634	221.031	245.908	239.753	207.91	158.567	177.252	1029.35	912.6	908.318	958.034
SOD4	789	816.668	753.127	1781	1338.68	1806.15	666	622.004	683.674	453	387.707	531.194	218	307.562	283.36	5288.66	5042.82	5020.95	7578.81	7722.64	7827.49	7564.83	7820.7	7587.41	4777.62	4898.07	5643.16	1536.83	2616.98	2290.66	1768.19	1865.5	1748.74	3627.68	3297.59	3751.89	2484.79	2417.86	2259.36	1271.34	1105.83	1195.29	732.018	579.523	640.669	1434.63	1440.52	1284.11	3722.39
UME6	160	168.138	169.225	518	338.115	518.625	208	196.143	205.692	113	138.729	158.645	79	76.5079	83.4552	678.4	688.755	686.025	1464.29	1306.41	1426.74	321.227	292.095	389.895	197.642	185.607	178.57	83.5676	67.9736	225.984	316.361	293.15	254.09	1101.12	988.552	1065.05	272.844	284.622	225.549	113.008	165.95	163.31	88.795	64.1818	72.6091	208.854	165.741	136.569	280.663
ZCF20/HAP1	431	473.002	538.166	275	269.206	305.392	348	321.604	365.862	359	284.808	347.594	204	258.597	232.898	1499.41	1395.06	1390.96	1188.74	1192.48	1348.44	945.604	998.096	995.07	748.76	683.298	629.33	519.75	713.722	719.04	453.695	389.5	538.072	676.686	649.361	649.521	591.374	580.628	545.185	377.248	426.945	503.829	322.694	282.211	277.623	611.645	597.487	516.944	465.973
ARP3	1278	1266.57	1189.15	1543	1424.13	1447.45	1489	1510.83	1482	1548	1411.18	1475.04	459	497.302	430.862	1395.51	1291.96	1336.94	1833.21	1665.3	1855.2	1485.15	1444.32	1405.3	1655.25	1647.47	1811.71	472.87	475.815	451.968	1150.18	1211.55	1330.23	1735.76	1724.98	1694.4	1500.01	1437.34	1457.69	1513.98	1531.27	1713.02	417.986	456.823	450.604	1154.91	1211.34	1249.28	1418.61
CDC28	1879	1870.76	1910.26	2661	2754.53	2660.89	2533	2461.51	2491.91	2076	2116.77	2101.6	794	795.682	778.269	1819.25	1897.37	1850.11	2543.73	2726.76	2696.88	2308.39	2345.46	2421.89	2242.48	2256.86	2252.06	778.605	713.722	873.12	1996.26	1994.65	2092.5	2704.74	2588.38	2614.22	2465.75	2541.67	2468.16	2660.68	2520.94	2524.36	894.448	788.114	822.191	1916.98	1823.15	1908.29	2723.87
FKH2	1824	1784.84	1805.07	2120	2260.23	2120.58	2202	2157.58	2221.31	2006	1989.06	2013.37	982	1051.22	1199.43	1768.32	1871.04	1801.49	2220.35	2185.58	2122.71	2601.8	2534.39	2502.03	1940.31	2017.04	1860.25	984.467	1280.17	1109.38	1638.21	1590.8	1748.74	2096.12	2051.47	2216.84	2279.2	2255.63	2340.56	1876.27	1867.7	1841.58	994.071	969.333	1029.34	1868.5	2001.17	1732.31	2155.35
GIN4	1470	1522.48	1570.29	1693	1662.09	1804.34	2070	2142.56	2095.7	1586	1720.79	1638.15	578	497.302	514.317	1434.21	1403.83	1444.97	1423.3	1484.9	1387.59	1927.36	2002.41	2018.84	1419.6	1363.31	1347.08	570.705	475.815	472.512	1711.78	1674.85	1322.76	1497.52	1608.89	1500.76	2039.35	2086.28	2041.55	1352.77	1418.12	1283.89	556.593	592.737	542.433	1556.46	1456.89	1559.08	1769.44
[truncated: 26 more columns]

## Sheet: S2C
C. Average Nanostring RNA counts of Iron Responsive Genes per mutation and genetic background
Gene Name	SC5314 WT YPD	P76067 WT YPD	P57055 WT YPD	P87 WT YPD	P75010 WT YPD	SC5314 WT YPD with BPS	P76067 WT YPD with BPS	P57055 WT YPD with BPS	P87 WT YPD with BPS	P75010 WT YPD with BPS	SC5314 sef1Δ/Δ YPD With BPS	P76067 sef1Δ/Δ YPD with BPS	P57055 sef1Δ/Δ YPD with BPS	P87 sef1Δ/Δ YPD with BPS	P75010 sef1Δ/Δ YPD with BPS	SC5314 sfu1Δ/Δ YPD	P76067 sfu1Δ/Δ YPD	P57055 sfu1Δ/Δ YPD	P87 sfu1Δ/Δ YPD	P75010 sfu1Δ/Δ YPD	SC5314 hap43Δ/Δ YPD with BPS	P76067 hap43Δ/Δ YPD with BPS	P57055 hap43Δ/Δ YPD with BPS	P87 hap43Δ/Δ YPD with BPS	P75010 hap43Δ/Δ YPD with BPS
AFG1	212.985	277.404	324.094	234.068	94.1242	1070.01	1386.87	1352.09	1195.44	383.486	234.743	381.854	455.021	338.814	129.387	274.687	320.385	317.884	293.925	99.5282	851.377	905.212	1096.11	794.559	129.387
ALS1	435.569	260.446	385.251	248.005	130.191	600.406	248.11	559.042	228.044	155.209	432.118	260.51	493.663	242.844	142.161	392.212	290.249	459.933	299.722	112.458	747.989	244.167	484.922	248.746	142.161
ALS3	1788.25	5835	374.482	918.392	188.861	30658.6	36567.1	1127.61	7371.41	318.658	15616	36804	805.584	9923.31	235.092	823.369	768.809	378.251	624.11	197.258	5484.89	20601.7	678.045	4495.86	235.092
ATM1	730.103	890.723	800.771	922.639	247.52	1424.86	1671.68	1446.25	1468.93	850.082	852.624	1032.03	1049.22	1051.57	365.342	757.233	845.961	790.444	954.389	228.752	6880.77	4855.58	6197.9	5257.56	365.342
BCR1	1217.67	1225.58	1332.06	1265.25	551.134	1482.35	1421.12	1561.61	1383.85	643.722	1480.17	1452.56	1584.59	1469.03	611.471	1272.09	1165.5	1334.91	1254.58	511.156	1345.39	1771.91	1670.13	1360.99	611.471
BRG1	298.543	513.272	165.652	128.57	48.0037	896.195	1385.79	315.94	150.021	114.939	458.269	1081.57	268.147	199.89	71.0794	225.827	275.012	165.412	130.214	48.6258	515.427	1147.45	246.207	174.633	71.0794
CCC2	723.192	850.434	921.99	618.749	392.283	2791.22	3030.07	2409.44	2163.44	1021.72	1068.18	1249.62	1035.29	808.147	403.504	1388.15	1544.48	1603.69	1226.6	575.272	2662.43	3164.94	2528.22	1903.22	403.504
CFL1	367.729	522.52	426.089	262.814	135.347	2479.06	3578.61	918.288	2368.93	276.214	741.507	1493.55	589.282	748.077	168.191	3237.68	5539.78	1518.98	4204.27	750.924	7505.93	10011.4	1786.97	11096.8	168.191
CFL2	547.689	981.016	1013.5	170.061	107.071	3478.39	6662.94	2257.81	2994.45	442.76	337.224	814.156	351.556	140.645	104.604	8992.29	13860.4	9465.74	10178.9	1829.51	8601.65	16353.9	8926.49	13014.4	104.604
CFL5	131.65	179.705	192.369	97.4881	107.109	625.479	1721.52	660.623	531.081	310.253	157.553	182.54	275.362	60.095	136.254	434.411	3582.31	390.364	348.965	162.609	897.542	8061.77	389.664	631.495	136.254
CSA2	242.346	276.472	306.916	155.653	187.591	28380.1	22887.1	928.428	193.316	9662.28	210.782	239.485	379.905	43.3802	167.987	283.121	284.881	259.656	208.823	171.965	233.336	249.794	312.783	94.4799	167.987
ECE1	2539.2	8954.09	276.976	209.166	129.286	114739	114961	1790.59	6650.31	188.522	46121.9	115881	938.593	6159.7	158.273	1047.14	626.878	264.581	176.423	112.867	15977.9	74077.5	554.502	2871.14	158.273
EFG1	2458.11	3461.17	3832.23	3403.75	1106.36	3017.56	4202.07	3530.74	3672.85	1065.96	2381.02	3851.85	3316.94	2905.18	974.469	2584.05	3333.2	3937.2	3566.87	1016.66	2556.45	4235.13	3257.82	2405.27	974.469
FET3	365.31	247.364	497.876	697.796	203.318	424.806	275.944	703.86	503.611	318.264	425.178	282.474	595.576	605.153	204.662	363.62	287.672	496.189	824.245	172.23	488.881	272.293	555.171	570.068	204.662
FET31	1806.16	1955.17	2638.96	1043.11	1877.76	4582.94	7275.16	8568.62	3695.12	2980.7	628.187	2639.92	2218.79	1374.33	1198.33	6807.94	5651.84	5530.43	4230.91	3501.3	5939.96	9019.27	6855.82	6427.9	1198.33
FLC1	1216.72	1514.32	1485.95	1522.58	580.988	1554.82	2328.22	1646.79	1730.75	620.374	1055.95	1696.97	1265.82	1142.87	472.801	1240.09	1519.83	1491.58	1518.56	518.99	1297.15	1888.03	1562.04	1328.56	472.801
FRE9	264.7	322.045	323.042	170.474	125.881	1529.15	1781.58	1826.48	1486.44	730.318	541.491	725.024	822.184	540.376	300.383	430.547	601.945	506.767	450.67	195.343	1487.64	1489.12	1896	1277.63	300.383
FRP1	507.969	391.113	274.655	194.47	98.9347	6265.21	8958.9	5377.4	4653.97	2363.5	1347.18	2151.94	1891.59	2113.41	651.555	1035.94	1351.52	881.251	794.908	345.383	3322.09	4972.41	3379.01	3277.54	651.555
FRP2	113.711	109.688	113.499	66.8971	50.1054	927.352	1049.73	454.925	484.841	177.01	120.864	191.504	149.29	60.2693	67.4073	233.361	187.991	133.26	140.401	74.5772	215.126	256.027	167.721	155.355	67.4073
FTR1	3522.63	2714.9	5082.19	2011.17	1568.87	32494.6	38127.1	10840.1	20536.5	5082.72	8102.24	13681.8	3901.91	7402.28	1841.96	17601.4	22313.3	17257.3	22084.2	6867.34	32583.7	44779.1	20773.3	25727.3	1841.96
FTR2	1641.23	3572.38	1455.72	1184.63	924.174	504.074	834.698	693.778	79.3391	252.076	421.218	735.866	556.932	131.473	213.545	3085.93	6973.13	3722.8	2309.69	1481.58	3118.63	5798.29	2061.54	2155.27	213.545
GDH3	3081.59	1930.07	6098.16	4684.11	3659.47	3445.45	5315.45	4859.74	5870.24	5633.13	2120.05	3776.32	1822.52	2392.7	2298.04	3497.71	1903.26	7039.71	6573.07	3810.76	19767.9	11047.9	15651.1	17246.1	2298.04
HAP2	622.791	1125.77	939.823	641.701	244.208	1665.1	2339.78	1698.83	1489.52	544.948	532.875	862.686	809.187	476.521	218.521	701.53	1261.67	984.459	692.787	243.149	986.774	1263.84	1032.21	678.113	218.521
HAP3	128.951	163.529	133.492	68.7618	31.9825	2596.57	2872.3	1760.89	3024.75	748.311	107.662	136.139	159.368	63.0935	44.8695	173.781	215.432	155.659	113.773	35.0143	2210.41	1636.64	1158.48	1268.97	44.8695
HAP43	1374.4	1352.53	1460.04	1156.47	612.618	6662.79	7718.48	6966.42	6285.01	2709.6	1921.45	2472.18	2176.67	1952.36	835.295	3144.51	3445.25	3270.63	3297.66	1209.09	17.7026	18.6145	10.6489	7.36407	835.295
HEM3	1449.62	2039.12	1650.46	1399.97	586.235	542.834	879.196	830.335	390.945	265.667	540.082	788.931	629.917	419.521	217.143	2033.17	2646.96	2060.41	1916.42	677.742	3567.69	3679.72	3512.72	3198.59	217.143
HGC1	120.943	381.076	124.499	69.6722	44.2214	703.17	1220.09	194.157	156.17	79.6438	261.835	938.591	151.156	107.67	53.1941	115.086	164.279	115.887	71.5203	48.6808	180.087	615.285	177.354	106.911	53.1941
HMX1	1533.53	1655.97	1245.36	1473.82	641.181	4265.2	4871.41	3156.06	2999.26	2053.74	1292.73	1366.52	1328.42	943.146	610.434	1433.96	1566.22	1186.23	1405.66	674.505	2098.8	1948.87	782.344	2141.32	610.434
HWP1	4837.48	23659.8	271.198	344.479	156.192	93002.1	120284	1913.31	5113	237.679	46832.9	107355	1221.48	5334.01	189.33	1878.73	2554.37	237.836	163.674	146.566	17045.8	74314.6	652.692	2782.96	189.33
HYR1	383.716	230.521	201.175	129.569	113.954	13235	2213.71	390.256	103.402	182.655	4375.14	890.394	286.089	148.459	134.274	291.697	218.658	213.537	167.698	104.886	3975.37	1846.67	321.894	245.258	134.274
ICL1	1885.41	999.905	231.833	1439.67	95.3051	1724.4	1426.39	688.467	1931.6	810.876	18428.3	16139.8	14722.7	16021.3	3841.35	1895.26	1130.36	247.602	980.765	83.9442	42786.4	39644.3	44795.9	31140.9	3841.35
IHD1	1531.92	3130.06	377.329	998.891	245.788	9309.68	8706.12	714.979	1907.82	410.082	5214.8	6958.01	538.093	2395.57	321.453	923.172	1068.72	318.615	452.196	242.154	1969.13	4519.17	345.051	1028.75	321.453
MRS4	830.179	1035.06	1172.84	959.673	323.348	1418.76	1709.97	1721.11	1348.05	561.665	734.969	979.361	953.778	793.402	320.879	950.439	1095.15	1221.55	1155.96	345.015	1077.09	1565.05	1461.42	1235.58	320.879
OPT1	577.276	1131.77	3958.47	2033.08	876.208	389.738	570.201	957.028	1019.95	245.724	304.918	504.345	745.402	142.917	197.165	599.677	1287.25	4059.72	1482.38	814.88	388.294	396.008	741.919	183.98	197.165
PCL5	506.556	496.286	376.431	299.271	160.25	620.71	871.655	1146.99	713.632	354.169	1286.41	749.922	849.897	597.128	351.469	510.583	504.984	362.315	330.333	132.107	3373.9	927.538	1060.67	968.488	351.469
PDR16	835.734	1113.68	1170.77	826.413	423.425	1922.78	2281.77	2392.61	2095.24	850.952	1719.06	1664.48	1661.87	1441.44	668.924	908.638	1185.18	1165.89	843.283	362.39	2420.85	2119.93	2912.13	1949.56	668.924
PGA10	1989.36	921.746	283.056	791.42	116.287	1955.23	2016.48	534.834	793.11	171.925	1743.97	2252.9	450.515	1640.47	152.954	1312.14	382.499	275.846	217.351	112.078	1958.14	2073.01	445.75	1872.84	152.954
PGA7	1093.27	532.916	201.783	263.014	76.7333	24088.3	33990.4	14391.7	12989.4	7017.31	3798.63	7113.42	4906.56	5332.12	1611.11	2996.84	3493.01	1561.84	1473.74	925.031	8983.37	15552.8	8049.89	7982.62	1611.11
RBT5	5726.32	3462.11	914.398	1508.41	285.621	140514	205024	135964	119875	39740.8	32287.1	73929.8	50922.5	46980.3	16440.9	29610.2	50651	27385.9	23088.2	10683.2	53961.6	116798	65997.3	55372.6	16440.9
RIB1	842.745	1224.13	1289.44	1250.14	386.945	1784.5	2433.23	2061.99	2164.94	599.973	926.611	1341.07	1233.01	1200.93	377.64	866.833	1269.55	1223.19	1371.87	347.224	2557.87	2731	2052.4	2104.52	377.64
RNR1	4182.63	4993.37	6323.52	4816.39	1573.46	9649.17	7878.29	10518.2	11654.2	4609.97	8715.9	7789.37	9080.73	7651.96	3225.14	3720.8	4875.56	5984.38	4019.28	1806.47	12665.9	14022.7	15582.7	11316.9	3225.14
SEF1	767.222	916.413	1070.03	604.021	452.69	2665.55	3618.49	2752.63	1905.1	1245.23	5.62682	14.8975	5.25005	10.1661	2.063	2893.16	3761.11	2972.69	3014.98	1178.61	3470.84	4215.41	2975.56	2169.03	2.063
SEF2	887.415	1443.25	1222.08	1060.93	619.214	815.387	1346.68	958.085	324.239	517.989	262.254	359.117	491.333	137.407	231.627	2150.42	3709.23	2157.4	2394.22	1034.25	6783.56	8390.97	5895.65	4764.64	231.627
SFU1	684.355	1067.99	834.488	704.923	407.036	390.408	636.596	584.656	187.736	233.825	270.812	406.902	513.138	233.391	169.976	7.2444	15.844	15.1127	19.1187	2.29541	1161.45	1685.78	1278.48	1002.98	169.976
SIT1	235.39	638.19	475.091	171.09	140.174	4439.68	11710.5	7916.92	5882.12	3582.05	864.533	3504.74	3440.44	1435.36	1156.82	730.102	3177.45	2376.77	706.826	1160.15	797.954	3620.99	2713.99	779.794	1156.82
SNM1	662.221	569.756	498.518	421.539	269.62	616.548	799.411	642.244	321.521	311.808	419.954	352.651	377.747	235.564	181.243	950.09	966.76	674.958	653.546	317.744	1632.17	1712.19	1387.76	956.681	181.243
SOD4	786.265	1641.94	657.226	457.3	269.641	5117.48	7709.65	7657.64	5106.28	2148.16	1794.14	3559.05	2387.34	1190.82	650.737	1386.42	3577.18	1044.48	1222.86	252.267	6600.66	7468.96	7242.31	7315.89	650.737
UME6	165.787	458.247	203.279	136.791	79.6544	684.393	1399.15	334.406	187.273	125.842	287.867	1051.57	261.005	147.423	75.1953	170.388	270.43	201.546	146.827	77.0554	350.847	1033.01	382.543	215.657	75.1953
ZCF20/HAP1	480.723	283.199	345.156	330.467	231.832	1428.47	1243.22	979.59	687.129	650.837	460.423	658.522	572.396	436.007	294.176	575.358	489.83	410.317	397.957	258.789	639.788	649.88	709.609	594.06	294.176
ARP3	1244.57	1471.53	1493.94	1478.07	462.388	1341.47	1784.57	1444.92	1704.81	466.884	1230.65	1718.38	1465.01	1586.09	441.804	1205.18	1447.23	1563.96	1542.99	446.752	1428.1	1961.5	1728.89	1632.67	441.804
CDC28	1886.67	2692.14	2495.47	2098.12	789.317	1855.57	2655.79	2358.58	2250.47	788.482	2027.8	2635.78	2491.86	2568.66	834.918	1882.81	2713.47	2493.9	2029.61	793.292	2021.63	2281.38	2639.99	2401.59	834.918
FKH2	1804.64	2166.93	2193.63	2002.81	1077.55	1813.62	2176.21	2546.07	1939.2	1124.67	1659.25	2121.48	2291.8	1861.85	997.582	1867.33	2139.79	2163.8	2041.23	1026.17	1878.29	2115.07	2085.22	1883.54	997.582
GIN4	1520.92	1719.81	2102.75	1648.31	529.873	1427.67	1431.93	1982.87	1376.66	506.344	1569.8	1535.72	2055.72	1351.6	563.921	1524.14	1754.04	2039.85	1599.99	571.007	1193.12	1566.62	1810.42	1387.55	563.921

## Sheet: S2D
D. RNA expression Log2 fold change (LFC) normalized by WT itself and mutant / WT in each genetic background under indicated growth conditions
Gene name	SC5314 WT YPD+BPS vs YPD	P76067 WT YPD+BPS vs YPD	P57055 WT YPD+BPS vs YPD	P87 WT YPD+BPS vs YPD	P75010 WT YPD+BPS vs YPD	SC5314 sef1Δ/Δ vs WT YPD+BPS	P76067 sef1Δ/Δ vs WT YPD+BPS	P57055 sef1 Δ/Δ vs WT YPD+BPS	P87 sef1Δ/Δ vs WT YPD+BPS	P75010 sef1Δ/Δ vs WT YPD+BPS	SC5314 sfu1Δ/Δ vs WT YPD	P76067 sfu1Δ/Δ vs WT YPD	P57055 sfu1Δ/Δ vs WT YPD	P87 sfu1Δ/Δ vs WT YPD	P75010 sfu1Δ/Δ vs WT YPD	SC5314 hap43Δ/Δ vs WT YPD+BPS	P76067 hap43Δ/Δ vs WT YPD+BPS	P57055 hap43Δ/Δ vs WT YPD+BPS	P87 hap43Δ/Δ vs WT YPD+BPS	P75010 hap43 Δ/Δ vs WT YPD+BPS
AFG1	2.329	2.322	2.061	2.353	2.027	-2.188	-1.861	-1.571	-1.819	-1.567	0.367	0.208	-0.028	0.329	0.081	-0.33	-0.616	-0.303	-0.589	-0.279
ATM1	0.965	0.908	0.853	0.671	1.78	-0.741	-0.696	-0.463	-0.482	-1.218	0.053	-0.074	-0.019	0.049	-0.114	2.272	1.538	2.099	1.84	1.702
CCC2	1.948	1.833	1.386	1.806	1.381	-1.386	-1.278	-1.219	-1.421	-1.34	0.941	0.861	0.799	0.987	0.552	-0.068	0.063	0.069	-0.185	-0.224
CFL1	2.753	2.776	1.108	3.172	1.029	-1.741	-1.261	-0.64	-1.663	-0.716	3.138	3.406	1.834	4	2.472	1.598	1.484	0.96	2.228	0.974
CFL2	2.667	2.764	1.156	4.138	2.048	-3.367	-3.033	-2.683	-4.412	-2.082	4.037	3.821	3.223	5.903	4.095	1.306	1.295	1.983	2.12	1.482
CFL5	2.248	3.26	1.78	2.446	1.534	-1.989	-3.237	-1.262	-3.144	-1.187	1.722	4.317	1.021	1.84	0.602	0.521	2.227	-0.762	0.25	-0.473
CSA2	6.872	6.371	1.597	0.313	5.687	-7.073	-6.578	-1.289	-2.156	-5.846	0.224	0.043	-0.241	0.424	-0.125	-6.926	-6.518	-1.57	-1.033	-6.229
FET3	0.218	0.158	0.5	-0.47	0.646	0.001	0.034	-0.241	0.265	-0.637	-0.007	0.218	-0.005	0.24	-0.239	0.203	-0.019	-0.342	0.179	-0.596
FET31	1.343	1.896	1.699	1.825	0.667	-2.867	-1.462	-1.949	-1.427	-1.315	1.914	1.531	1.067	2.02	0.899	0.374	0.31	-0.322	0.799	-0.026
FLC1	0.354	0.621	0.148	0.185	0.095	-0.558	-0.456	-0.38	-0.599	-0.392	0.027	0.005	0.005	-0.004	-0.163	-0.261	-0.302	-0.076	-0.382	-0.488
FRE9	2.53	2.468	2.499	3.124	2.536	-1.498	-1.297	-1.152	-1.46	-1.282	0.702	0.902	0.65	1.403	0.634	-0.04	-0.259	0.054	-0.218	-0.13
FRP1	3.625	4.518	4.291	4.581	4.578	-2.217	-2.058	-1.507	-1.139	-1.859	1.028	1.789	1.682	2.031	1.804	-0.915	-0.849	-0.67	-0.506	-1.236
FRP2	3.028	3.259	2.003	2.857	1.821	-2.94	-2.455	-1.608	-3.008	-1.393	1.037	0.777	0.232	1.07	0.574	-2.108	-2.036	-1.44	-1.642	-1.35
FTR1	3.205	3.812	1.093	3.352	1.696	-2.004	-1.479	-1.474	-1.472	-1.464	2.321	3.039	1.764	3.457	2.13	0.004	0.232	0.938	0.325	0.387
FTR2	-1.703	-2.098	-1.069	-3.9	-1.874	-0.259	-0.182	-0.317	0.729	-0.239	0.911	0.965	1.355	0.963	0.681	2.629	2.796	1.571	4.764	1.351
GDH3	0.161	1.462	-0.327	0.326	0.622	-0.701	-0.493	-1.415	-1.295	-1.294	0.183	-0.02	0.207	0.489	0.058	2.52	1.056	1.687	1.555	0.506
HAP2	1.419	1.055	0.854	1.215	1.158	-1.644	-1.439	-1.07	-1.644	-1.318	0.172	0.164	0.067	0.111	-0.006	-0.755	-0.889	-0.719	-1.135	-1.043
HAP3	4.332	4.135	3.721	5.459	4.548	-4.592	-4.399	-3.466	-5.583	-4.06	0.43	0.398	0.222	0.726	0.131	-0.232	-0.811	-0.604	-1.253	-0.412
HAP43	2.277	2.513	2.254	2.442	2.145	-1.794	-1.643	-1.678	-1.687	-1.698	1.194	1.349	1.164	1.512	0.981	-8.556	-8.696	-9.354	-9.737	-9.433
HEM3	-1.417	-1.214	-0.991	-1.84	-1.142	-0.007	-0.156	-0.399	0.102	-0.291	0.488	0.376	0.32	0.453	0.209	2.716	2.065	2.081	3.032	1.815
HMX1	1.476	1.557	1.342	1.025	1.679	-1.722	-1.834	-1.248	-1.669	-1.75	-0.097	-0.08	-0.07	-0.068	0.073	-1.023	-1.322	-2.012	-0.486	-2.601
ICL1	-0.129	0.513	1.57	0.424	3.089	3.418	3.5	4.419	3.052	2.244	0.008	0.177	0.095	-0.554	-0.183	4.633	4.797	6.024	4.011	3.45
MRS4	0.773	0.724	0.553	0.49	0.797	-0.949	-0.804	-0.852	-0.765	-0.808	0.195	0.081	0.059	0.268	0.094	-0.397	-0.128	-0.236	-0.126	-0.458
OPT1	-0.567	-0.989	-2.048	-0.995	-1.834	-0.354	-0.177	-0.361	-2.835	-0.318	0.055	0.186	0.036	-0.456	-0.105	-0.005	-0.526	-0.367	-2.471	-0.03
PCL5	0.293	0.813	1.607	1.254	1.144	1.051	-0.217	-0.432	-0.257	-0.011	0.011	0.025	-0.055	0.142	-0.279	2.442	0.09	-0.113	0.441	1.984
PDR16	1.202	1.035	1.031	1.342	1.007	-0.162	-0.455	-0.526	-0.54	-0.347	0.121	0.09	-0.006	0.029	-0.225	0.332	-0.106	0.283	-0.104	0.083
PGA10	-0.025	1.129	0.918	0.003	0.564	-0.165	0.16	-0.248	1.049	-0.169	-0.6	-1.269	-0.037	-1.864	-0.053	0.002	0.04	-0.263	1.24	-0.38
PGA7	4.462	5.995	6.156	5.626	6.515	-2.665	-2.257	-1.552	-1.285	-2.123	1.455	2.712	2.952	2.486	3.592	-1.423	-1.128	-0.838	-0.702	-2.017
RBT5	4.617	5.888	7.216	6.312	7.12	-2.122	-1.472	-1.417	-1.351	-1.273	2.37	3.871	4.904	3.936	5.225	-1.381	-0.812	-1.043	-1.114	-1.29
RIB1	1.082	0.991	0.677	0.792	0.633	-0.945	-0.859	-0.742	-0.85	-0.668	0.041	0.053	-0.076	0.134	-0.156	0.519	0.167	-0.007	-0.041	0.185
RNR1	1.206	0.658	0.734	1.275	1.551	-0.147	-0.016	-0.212	-0.607	-0.515	-0.169	-0.034	-0.08	-0.261	0.199	0.392	0.832	0.567	-0.042	-0.17
SEF1	1.797	1.981	1.363	1.657	1.46	-8.888	-7.924	-9.034	-7.55	-9.237	1.915	2.037	1.474	2.319	1.38	0.381	0.22	0.112	0.187	-0.103
SEF2	-0.122	-0.1	-0.351	-1.71	-0.258	-1.637	-1.907	-0.963	-1.239	-1.161	1.277	1.362	0.82	1.174	0.74	3.056	2.639	2.621	3.877	2.367
SFU1	-0.81	-0.746	-0.513	-1.909	-0.8	-0.528	-0.646	-0.188	0.314	-0.46	-6.562	-6.075	-5.787	-5.204	-7.47	1.573	1.405	1.129	2.418	0.783
SIT1	4.237	4.198	4.059	5.104	4.675	-2.36	-1.74	-1.202	-2.035	-1.631	1.633	2.316	2.323	2.047	3.049	-2.476	-1.693	-1.545	-2.915	-1.804
SNM1	-0.103	0.489	0.365	-0.391	0.21	-0.554	-1.181	-0.766	-0.449	-0.783	0.521	0.763	0.437	0.633	0.237	1.405	1.099	1.112	1.573	0.885
SOD4	2.702	2.231	3.542	3.481	2.994	-1.512	-1.115	-1.681	-2.1	-1.723	0.818	1.123	0.668	1.419	-0.096	0.367	-0.046	-0.08	0.519	-0.584
ZCF20	1.571	2.134	1.505	1.056	1.489	-1.633	-0.917	-0.775	-0.656	-1.146	0.259	0.79	0.249	0.268	0.159	-1.159	-0.936	-0.465	-0.21	-1.438
ALS1	0.463	-0.07	0.537	-0.121	0.254	-0.475	0.07	-0.179	0.091	-0.127	-0.151	0.156	0.256	0.273	-0.211	0.317	-0.023	-0.205	0.125	-0.036
ALS3	4.1	2.648	1.59	3.005	0.755	-0.973	0.009	-0.485	0.429	-0.439	-1.119	-2.924	0.014	-0.557	0.063	-2.483	-0.828	-0.734	-0.713	-0.793
BCR1	0.284	0.214	0.229	0.129	0.224	-0.002	0.032	0.021	0.086	-0.074	0.063	-0.073	0.003	-0.012	-0.109	-0.14	0.318	0.097	-0.024	-0.425
BRG1	1.586	1.433	0.931	0.223	1.26	-0.968	-0.358	-0.237	0.414	-0.693	-0.403	-0.9	-0.002	0.018	0.019	-0.798	-0.272	-0.36	0.219	-0.439
ECE1	5.498	3.682	2.693	4.991	0.544	-1.315	0.011	-0.932	-0.111	-0.252	-1.278	-3.836	-0.066	-0.246	-0.196	-2.844	-0.634	-1.691	-1.212	-0.467
EFG1	0.296	0.28	-0.118	0.11	-0.054	-0.342	-0.126	-0.09	-0.338	-0.129	0.072	-0.054	0.039	0.068	-0.122	-0.239	0.011	-0.116	-0.611	-0.209
HGC1	2.54	1.679	0.641	1.164	0.849	-1.425	-0.378	-0.361	-0.537	-0.582	-0.072	-1.214	-0.103	0.038	0.139	-1.965	-0.988	-0.131	-0.547	-0.57
HWP1	4.265	2.346	2.819	3.892	0.606	-0.99	-0.164	-0.647	0.061	-0.328	-1.365	-3.211	-0.189	-1.074	-0.092	-2.448	-0.695	-1.552	-0.878	-0.908
HYR1	5.108	3.263	0.956	-0.325	0.681	-1.597	-1.314	-0.448	0.522	-0.444	-0.396	-0.076	0.086	0.372	-0.12	-1.735	-0.262	-0.278	1.246	-0.9
IHD1	2.603	1.476	0.922	0.998	0.738	-0.836	-0.323	-0.41	0.328	-0.351	-0.731	-1.55	-0.244	-1.079	-0.021	-2.241	-0.946	-1.051	-0.891	-1.255
UME6	2.045	1.61	0.718	0.453	0.66	-1.249	-0.412	-0.358	-0.345	-0.743	0.039	-0.761	-0.012	0.102	-0.048	-0.964	-0.438	0.194	0.204	-0.225

## Sheet: S2E
E. Standard deviation analysis
Sef1 direct target in YPD +BPS								Efg1 direct targets in RPMI +serum
Gene name	SC5314 sef1Δ/Δ vs WT YPD+BPS	P76067 sef1Δ/Δ vs WT YPD+BPS	P57055 sef1Δ/Δ vs WT YPD+BPS	P87 sef1Δ/Δ vs WT YPD+BPS	P75010 sef1Δ/Δ vs WT YPD+BPS	STDEV		Gene Name	SC5314 efg1Δ/Δ vs WT	P76067 efg1Δ/Δ vs WT	P57055 efg1Δ/Δ vs WT	P87 efg1Δ/Δ vs WT	P75010 efg1Δ/Δ vs WT	STDEV
CSA2	-7.07298	-6.57845	-1.28915	-2.15585	-5.84594	2.67007		SAP6	-5.792	-1.509	-3.928	-4.131	-0.517	2.131
OPT1	-0.354081	-0.177058	-0.360543	-2.83525	-0.317635	1.13518		YWP1	6.192	3.086	3.242	4.528	0.631	2.048
CFL5	-1.98912	-3.2374	-1.2625	-3.14362	-1.18715	0.988604		CHT2	3.335	-1.486	-1.409	1.37	-0.025	2.035
CFL2	-3.36664	-3.03278	-2.6831	-4.41217	-2.08159	0.867064		orf19.670.2	-0.679	-1.563	1.582	-3.304	-2.975	1.971
ICL1	3.41776	3.50018	4.41851	3.05212	2.24406	0.787074		ECE1	-9.027	-7.934	-7.581	-8.516	-4.834	1.63
HAP3	-4.59203	-4.39905	-3.46587	-5.58318	-4.05983	0.778316		ALS7	4.484	1.23	1.138	3.444	0.966	1.608
FRP2	-2.93973	-2.45457	-1.60751	-3.00802	-1.39285	0.747496		PCK1	-1.337	-3.644	0.475	-2.578	-2.437	1.561
HAP43	-1.79393	-1.64253	-1.67829	-1.6867	-1.69772	0.695793		SAP5	-6.593	-5.528	-7.35	-5.791	-3.247	1.547
FET31	-2.86701	-1.46248	-1.94929	-1.4269	-1.31462	0.64215		HYR1	-3.696	-2.059	-2.752	-1.703	0.119	1.416
PCL5	1.05136	-0.217018	-0.432487	-0.257139	-0.0110409	0.592067		PGA13	1.298	-0.193	-1.363	-2.413	-1.239	1.404
PGA7	-2.66478	-2.25651	-1.55245	-1.28455	-2.12286	0.555015		SAP4	-1.278	0.992	-1.725	0.24	0.929	1.262
PGA10	-0.164961	0.159946	-0.247517	1.04851	-0.168685	0.539257		PIR1	4.37	2.56	3.815	3.496	1.338	1.191
CFL1	-1.74126	-1.26065	-0.63999	-1.66298	-0.715686	0.514557		IHD1	-4.272	-2.815	-5.345	-3.458	-2.512	1.149
FTR2	-0.259067	-0.181812	-0.316974	0.728667	-0.239318	0.440015		GAL1	0.853	0.5	-0.777	-1.849	-0.602	1.079
SIT1	-2.36046	-1.74042	-1.20235	-2.03493	-1.63061	0.435473		SOD5	-1.04	-0.708	-3.001	-0.198	-1.568	1.072
FRP1	-2.21742	-2.05769	-1.50731	-1.13889	-1.85897	0.435088		STF2	-1.355	-2.316	-1.052	-3.102	-3.38	1.03
GDH3	-0.700594	-0.493211	-1.41495	-1.29478	-1.29353	0.413506		HWP1	-7.171	-7.839	-8.429	-8.838	-6.268	1.022
HAP1	-1.63344	-0.916779	-0.775165	-0.65623	-1.14562	0.385639		SCW11	3.404	2.919	3.738	4.983	2.263	1.016
SEF2	-1.63652	-1.90688	-0.963452	-1.2386	-1.16112	0.382365		UME6	-2.355	-3.406	-2.663	-3.997	-1.568	0.94
SOD4	-1.51214	-1.11517	-1.6815	-2.10032	-1.72295	0.357549		HSP70	0.935	-0.87	-0.11	-0.533	-1.583	0.935
FET3	0.00126346	0.0337436	-0.241002	0.264991	-0.636982	0.34219		ALS1	-1.702	-3.786	-2.362	-1.618	-1.67	0.923
RBT5	-2.12169	-1.47157	-1.41685	-1.3514	-1.27333	0.340603		ALS3	-6.694	-7.178	-5.606	-6.234	-4.935	0.885
ATM1	-0.740838	-0.695816	-0.462996	-0.482217	-1.21835	0.304946		CUP9	1.122	0.873	0.926	0.246	-1.001	0.866
SNM1	-0.553982	-1.1807	-0.765702	-0.448793	-0.782733	0.281025		AOX2	1.482	0.774	1.199	0.815	-0.743	0.86
AFG1	-2.18847	-1.86074	-1.57119	-1.81897	-1.56748	0.255621		CHT3	2.082	2.701	3.07	4.004	1.903	0.843
RNR1	-0.146754	-0.0163776	-0.212005	-0.606945	-0.515397	0.251137		RNR22	-0.448	-0.812	-1.229	-1.963	-2.487	0.834
HAP2	-1.64374	-1.43947	-1.07	-1.64424	-1.31835	0.24161		RFG1	1.202	-0.345	-0.189	-0.539	-1.024	0.833
FTR1	-2.00381	-1.47855	-1.47412	-1.47215	-1.46436	0.237755		TYE7	-0.262	-0.385	-0.573	-1.385	-2.209	0.823
HMX1	-1.72219	-1.83384	-1.24841	-1.66905	-1.75034	0.229443		CSH1	1.345	0.196	0.112	-0.242	-0.848	0.802
HEM3	-0.00733289	-0.156285	-0.398532	0.101779	-0.290977	0.203364		ECM331	-0.845	-0.361	-0.125	-0.724	1.116	0.783
PDR16	-0.161573	-0.455087	-0.525775	-0.539605	-0.347237	0.156368		NRG1	2.586	1.565	1.866	2.893	0.966	0.777
FRE9	-1.49772	-1.29705	-1.15153	-1.45982	-1.28172	0.141391		PGA34	2.687	3.12	4.011	3.576	4.554	0.732
RIB1	-0.945483	-0.859492	-0.741856	-0.85018	-0.667887	0.108645		FRP3	-0.969	0.31	-1.031	-1.468	-0.306	0.698
FLC1	-0.558207	-0.456273	-0.379589	-0.598741	-0.391903	0.0982032		orf19.1691	-3.615	-4.861	-5.338	-4.401	-5.14	0.687
CCC2	-1.38575	-1.27786	-1.21866	-1.42063	-1.34035	0.0814475		GAP2	0.207	1.406	0.743	-0.152	-0.218	0.681
MRS4	-0.948873	-0.804058	-0.851612	-0.76475	-0.80768	0.0705001		ADH5	-2.022	-2.086	-1.833	-3.416	-1.886	0.66
								YHB1	0.196	-0.645	-0.113	0.016	-1.365	0.633
	LFC> 1 was formatted in pink;							KIP4	-0.49	-1.556	-0.956	-1.703	-0.276	0.63
	LFC < -1 was formatted in green.							IFD6	1.042	1.15	-0.323	1.05	0.632	0.611
								ROB1	0.604	0.003	0.291	0.519	-0.884	0.601
								SOD6	2.013	0.692	1.096	0.486	1.028	0.587
								orf19.5626	1.175	0.477	0.922	0.516	-0.342	0.577
								SHA3	-0.786	-1.503	-1.086	-2.092	-1.988	0.563
								orf19.6660	1.494	0.652	1.061	0.389	0.085	0.555
								FBP1	0.806	0.117	1.066	0.685	-0.287	0.55
								CLN3	0.854	0.815	0.563	-0.149	-0.226	0.523
								RBT1	-2.447	-3.047	-2.052	-3.287	-2.322	0.517
								ENA21	2.139	0.815	0.991	1.45	1.207	0.516
								orf19.411	0.658	0.916	0.469	-0.093	-0.306	0.513
								HGT7	0.261	0.064	-0.618	-0.369	-0.957	0.496
								ALS4	0.968	1.13	1.107	1.704	0.318	0.495
								CAT1	1.051	0.014	1.122	0.693	1.13	0.476
								FAV2	-2.01	-1.933	-1.687	-1.83	-0.909	0.445
								HTA2	1.936	1.084	1.259	1.654	0.833	0.442
								CIT1	0.582	0.29	1.263	1.29	0.832	0.433
								RHR2	-1.132	-2.3	-1.772	-1.89	-1.805	0.419
								SAP9	0.605	-0.032	0.059	0.414	-0.47	0.417
								GPD1	1.175	0.853	1.011	1.079	0.153	0.409
								ZRT2	1.037	-0.096	0.447	0.584	0.531	0.404
								RCT1	-2.156	-1.876	-2.871	-2.658	-2.228	0.401
								MAE1	0.733	0.022	0.002	0.32	-0.335	0.401
								PLB5	-0.913	-0.35	-0.273	-0.699	0.116	0.399
								ALS9	1.547	0.82	0.728	0.937	0.494	0.394
								TPK1	1.377	0.507	0.936	1.16	0.518	0.386
								BRG1	-2.545	-2.736	-3.222	-3.129	-2.352	0.373
								ACE2	1.606	0.891	1.348	1.424	0.741	0.369
								TEC1	-0.519	-0.582	0.285	-0.005	-0.3	0.364
								KRE1	0.65	0.028	-0.343	0.139	0.008	0.358
								ALS6	1.535	0.731	0.895	0.649	0.842	0.351
								PHR1	0.125	-0.368	-0.209	-0.026	0.507	0.336
								IPL1	1.184	0.357	0.798	0.931	0.483	0.335
								GNP1	0.726	-0.079	0.372	0.592	0.157	0.325
								SGA1	1.049	0.602	0.816	0.929	0.256	0.312
								orf19.6578	-0.031	-0.802	-0.691	-0.34	-0.527	0.305
								CDR1	0.288	0.729	0.468	0.66	1.086	0.3
								BCR1	0.449	0.01	-0.049	-0.1	-0.297	0.275
								DBF2	1.111	0.554	0.862	1.014	0.499	0.273
								RIM101	0.949	0.656	0.974	1.055	0.583	0.21
								RBT5	1.154	1.158	1.315	1.444	0.899	0.205
								SAP2	1.308	1.12	1.553	1.192	1.551	0.2
								orf19.1424	0.809	0.343	0.578	0.433	0.574	0.177

## Sheet: S2F
F. Raw Nanostring data
				20220106	20220106	20220106	20220106	20220106	20220106	20220106	20220106	20220106	20220106	20220106	20220408	20220310	20220310	20220310	20220308	20220308	20220308	20220308	20220308	20220308	20220308	20220308	20220308	20220308	20220308	20220308	20220310	20220310	20220310	20220222	20220222	20220222	20220222	20220222	20220222	20220222	20220222	20220222	20220222	20220222	20220222	20220310	20220310	20220310	20220309
Probe Name	NS Probe ID	Class Name	Analyte Type	MC22 WT SC5314 4hr 37 °C YPD_01	MC22 WT SC5314 4hr 37 °C YPD_02	MC22 WT SC5314 4hr 37 °C YPD_03	LX280 SC5314 sfu1Δ/Δ 4hr 37 °C YPD_01	LX280 SC5314 sfu1Δ/Δ 4hr 37 °C YPD_02	LX280 SC5314 sfu1Δ/Δ 4hr 37 °C YPD_03	MC22 WT SC5314 4hr 37 °C YPD With BPS_01	MC22 WT SC5314 4hr 37 °C YPD With BPS_02	MC22 WT SC5314 4hr 37 °C YPD With BPS_03	LX9 SC5314 sef1Δ/Δ 4hr 37 °C YPD With BPS_01	LX9 SC5314 sef1Δ/Δ 4hr 37 °C YPD With BPS_02	LX9 SC5314 sef1Δ/Δ 4hr 37 °C YPD With BPS_03	LX303 SC5314 hap43Δ/Δ 4hr 37 °C YPD with BPS_01	LX303 SC5314 hap43Δ/Δ 4hr 37 °C YPD with BPS_02	LX303 SC5314 hap43Δ/Δ 4hr 37 °C YPD with BPS_03	MC99 WT P76067 4hr 37 °C YPD_01	MC99 WT P76067 4hr 37 °C YPD_02	MC99 WT P76067 4hr 37 °C YPD_03	LX270 P76067 sfu1Δ/Δ 4hr 37 °C YPD_01	LX270 P76067 sfu1Δ/Δ 4hr 37 °C YPD_02	LX270 P76067 sfu1Δ/Δ 4hr 37 °C YPD_03	MC99 WT P76067 4hr 37 °C YPD with BPS_01	MC99 WT P76067 4hr 37 °C YPD with BPS_02	MC99 WT P76067 4hr 37 °C YPD with BPS_03	LX31 P76067 sef1Δ/Δ 4hr 37 °C YPD with BPS_01	LX31 P76067 sef1Δ/Δ 4hr 37 °C YPD with BPS_02	LX31 P76067 sef1Δ/Δ 4hr 37 °C YPD with BPS_03	LX290 P76067 hap43Δ/Δ 4hr 37 °C YPD with BPS_01	LX290 P76067 hap43Δ/Δ 4hr 37 °C YPD with BPS_02	LX290 P76067 hap43Δ/Δ 4hr 37 °C YPD with BPS_03	MC69 WT P57055 4hr 37 °C YPD_01	MC69 WT P57055 4hr 37 °C YPD_02	MC69 WT P57055 4hr 37 °C YPD_03	LX275 P57055 sfu1Δ/Δ 4hr 37 °C YPD_01	LX275 P57055 sfu1Δ/Δ 4hr 37 °C YPD_02	LX275 P57055 sfu1Δ/Δ 4hr 37 °C YPD_03	MC69 WT P57055 4hr 37 °C YPD WITH BPS_01	MC69 WT P57055 4hr 37 °C YPD WITH BPS_02	MC69 WT P57055 4hr 37 °C YPD WITH BPS_03	LX28 P57055 sef1Δ/Δ 4hr 37 °C YPD WITH BPS_01	LX28 P57055 sef1Δ/Δ 4hr 37 °C YPD WITH BPS_02	LX28 P57055 sef1Δ/Δ 4hr 37 °C YPD WITH BPS_03	LX320 P57055 hap43Δ/Δ 4hr 37 °C YPD with BPS_01	LX320 P57055 hap43Δ/Δ 4hr 37 °C YPD with BPS_02	LX320 P57055 hap43Δ/Δ 4hr 37 °C YPD with BPS_03	MC102 WT P87 4hr 37 °C YPD_01
AFG1	XM_718337.2:1678	Endogenous	mRNA	191	239	149	244	121	298	526	507	380	106	111	29	343	434	398	281	300	305	342	386	416	611	715	649	205	194	190	274	336	315	313	355	410	328	299	342	959	1057	1178	344	340	345	475	480	507	216
ALS1	XM_712984.2:3487	Endogenous	mRNA	294	748	211	344	233	297	310	319	174	198	195	55	295	372	368	189	449	199	342	333	358	106	132	116	128	125	148	49	101	103	393	412	473	486	381	537	367	422	537	395	347	377	227	180	242	200
ALS3	XM_705343.2:1366	Endogenous	mRNA	2031	1927	1019	936	432	461	14225	13817	12103	6820	8883	1594	2249	3002	2288	7647	2521	8347	773	976	998	17028	16411	18282	18007	20553	18383	5406	8446	7388	380	414	448	409	356	387	850	997	804	792	550	488	287	324	291	1023
ATM1	XM_706997.2:1063	Endogenous	mRNA	688	806	497	640	346	838	733	640	510	338	395	123	2864	3049	3601	870	923	1056	915	962	1149	725	916	747	462	582	553	1478	1827	1660	847	873	930	815	754	840	1071	1158	1179	823	738	817	2644	2609	3028	918
BCR1	XM_707989.2:1105	Endogenous	mRNA	1212	1294	817	1062	629	1319	730	666	555	613	762	184	570	632	652	1214	1225	1480	1337	1347	1469	650	767	610	687	809	751	530	695	592	1358	1467	1592	1311	1330	1428	1146	1264	1271	1232	1107	1253	673	725	834	1308
BRG1	XM_705633.2:816	Endogenous	mRNA	233	308	248	254	106	158	415	397	360	177	211	68	194	286	233	493	390	762	273	320	394	631	679	658	559	568	543	392	431	347	168	171	211	197	132	175	203	241	306	215	206	185	101	106	122	110
CCC2	XM_715541.2:292	Endogenous	mRNA	688	739	524	1175	636	1530	1394	1225	1054	427	542	140	1047	1281	1361	888	882	944	1639	1904	1968	1352	1584	1381	639	652	638	1018	1158	1051	939	1003	1116	1606	1570	1712	1702	1957	2031	840	698	812	1087	1058	1233	616
CFL1	XM_711478.2:1442	Endogenous	mRNA	366	359	266	2241	1616	3950	1207	1202	867	306	329	107	3031	3387	3981	524	591	554	5881	6485	7445	1502	1871	1730	687	859	767	3517	3311	3302	432	455	527	1490	1556	1582	674	681	812	476	422	437	654	653	1099	244
CFL2	XM_711479.2:1608	Endogenous	mRNA	485	605	393	7089	4136	10584	1679	1612	1288	153	161	41	3522	3916	4462	1007	1170	953	14725	16742	18031	3109	3472	2904	402	428	427	5598	5633	5363	1082	962	1315	8783	9896	10178	1572	1850	1913	299	239	260	3787	3797	4340	142
CFL5	XM_710601.2:1805	Endogenous	mRNA	109	128	110	391	226	387	330	283	216	61	30	35	371	479	384	159	219	198	3587	4411	4822	730	975	759	99	97	86	2473	2805	2928	209	201	226	387	363	441	443	535	586	219	195	210	184	186	147	71
CSA2	XM_710333.1:24	Endogenous	mRNA	200	285	173	272	128	272	13776	12445	11025	94	83	31	83	131	110	242	304	341	317	320	381	9860	11892	10863	137	127	106	50	98	110	305	300	416	286	235	270	580	725	901	323	252	288	125	146	146	132
ECE1	XM_706502.1:380	Endogenous	mRNA	2983	2878	1296	1193	612	443	52760	50689	46484	19539	26681	4784	6517	9117	6302	13611	2791	11828	641	827	766	52252	51563	58844	60691	60618	57599	23434	28059	24217	308	277	330	291	240	275	1296	1772	1143	1012	713	401	220	300	215	205
EFG1	XM_709144.2:496	Endogenous	mRNA	2402	2699	1626	2088	1225	2891	1417	1395	1150	1009	1078	329	991	1358	1185	3631	3699	3712	3769	3888	4225	1911	2204	1871	1932	2122	1903	1395	1564	1359	3694	4365	4681	3891	4038	4065	2593	2916	2811	2707	2326	2487	1402	1389	1559	3538
FET3	XM_706173.2:1250	Endogenous	mRNA	332	383	269	318	180	357	228	171	161	164	200	62	213	230	229	251	268	271	289	349	392	115	148	131	127	178	134	70	119	93	521	536	592	485	486	542	470	562	635	500	403	449	246	244	250	710
FET31	XM_706171.2:1571	Endogenous	mRNA	1759	2004	1186	5241	3370	7651	2293	1954	1774	227	316	91	2370	3053	2779	2131	1554	2553	6067	6540	7603	3141	3622	3584	1379	1334	1358	2645	3476	3122	2596	2888	3285	5245	5462	6163	6103	6857	7271	1889	1753	1369	3324	3102	2682	991
FLC1	XM_713426.2:1834	Endogenous	mRNA	1228	1300	801	1058	576	1338	738	770	545	429	529	138	490	645	666	1517	1601	1721	1710	1744	1969	1047	1196	1071	823	923	877	590	733	610	1448	1714	1774	1455	1527	1563	1232	1281	1367	1030	866	976	675	652	760	1547
FRE9	XM_709804.2:704	Endogenous	mRNA	215	310	192	376	229	388	745	705	564	229	256	72	592	687	783	309	373	348	600	723	834	757	939	845	361	387	372	451	593	484	352	334	382	539	455	551	1253	1518	1547	646	621	592	803	795	936	137
FRP1	XM_708222.2:714	Endogenous	mRNA	469	594	332	899	492	1073	3028	2858	2354	577	687	163	1337	1623	1632	290	394	577	1423	1677	1723	3982	4639	4138	1109	1183	1036	1615	1859	1601	281	293	337	881	865	940	3784	4350	4568	1486	1246	1564	1511	1400	1601	250
FRP2	XM_715310.1:709	Endogenous	mRNA	109	111	85	252	99	201	461	472	299	34	56	22	82	112	104	104	124	123	179	242	252	468	489	531	93	114	90	66	111	88	113	122	142	127	121	159	316	349	411	125	100	114	67	84	72	55
FTR1	XM_709927.1:723	Endogenous	mRNA	3285	3898	2415	13887	8235	20391	15173	15173	12326	3556	4260	917	13033	15081	17028	2647	2942	3093	23823	26646	29235	17017	19663	17606	6799	7618	6750	14497	16161	14957	5120	5669	6071	16461	18164	17955	7462	9111	9046	3030	2773	3037	8497	8431	10887	1936
FTR2	XM_709938.1:729	Endogenous	mRNA	1507	1695	1214	2439	1516	3408	286	212	172	180	186	59	1240	1545	1528	3755	3641	4003	7598	7699	9666	348	402	436	359	376	400	1880	2078	1946	1438	1616	1781	3789	3679	3874	495	502	643	467	389	407	915	885	950	1125
GDH3	XM_705219.2:490	Endogenous	mRNA	2709	3454	2194	2839	1745	3702	1659	1604	1273	894	1005	282	7622	9071	10782	1927	1817	2428	1785	1964	3132	2278	2736	2558	2001	2021	1813	3694	3833	3694	6005	7244	6986	7044	7331	7060	3390	3984	4108	1501	1212	1426	6652	6383	7900	4430
HAP2	XM_711443.1:299	Endogenous	mRNA	575	664	446	591	338	740	864	725	609	229	196	85	407	484	470	1163	1227	1203	1308	1549	1651	1065	1211	1055	428	464	441	390	457	442	942	1105	1069	994	987	1018	1261	1353	1389	611	575	647	460	394	528	664
HAP3	XM_019475361.1:392	Endogenous	mRNA	121	131	95	145	78	198	1268	1162	984	47	43	16	880	976	1212	159	177	187	229	255	286	1228	1543	1329	63	70	77	478	622	576	134	127	183	176	120	179	1227	1409	1526	125	114	122	504	470	575	69
HAP43	XM_708721.1:1218	Endogenous	mRNA	1355	1498	908	2520	1524	3472	3271	3000	2497	799	1003	234	9	8	7	1347	1422	1554	3827	4044	4419	3402	4030	3566	1259	1298	1260	4	6	9	1531	1638	1663	3219	3199	3554	5035	5631	5768	1759	1551	1622	4	7	3	1151
HEM3	XM_709295.2:334	Endogenous	mRNA	1340	1577	1018	1701	949	2229	259	263	194	231	288	62	1392	1763	1787	2077	2235	2199	2898	3104	3448	384	436	430	419	412	387	1018	1478	1289	1689	1871	1909	2076	2025	2178	565	633	768	499	431	499	1497	1464	1734	1382
HGC1	XM_713897.2:1236	Endogenous	mRNA	107	135	86	117	43	122	314	313	290	118	129	31	87	86	72	461	241	510	175	203	208	567	573	589	451	513	487	143	273	223	135	123	154	146	86	121	136	150	173	123	103	117	84	78	74	67
HMX1	XM_713942.1:483	Endogenous	mRNA	1371	1674	1104	1355	605	1505	2092	1977	1554	515	594	187	872	1008	1015	1720	1639	1928	1607	1970	2016	2175	2481	2276	693	709	707	656	720	610	1260	1315	1559	1140	1244	1230	2321	2519	2600	1059	954	996	335	350	358	1516
HWP1	XM_704869.2:1251	Endogenous	mRNA	5448	5470	2631	2224	1070	744	42853	41746	37075	21555	26243	4528	7549	8961	6796	32850	10397	31628	2660	3499	2919	56513	55387	58386	54742	56212	54785	23462	29025	23607	304	260	332	232	218	276	1475	1841	1171	1518	869	389	305	323	237	418
HYR1	XM_717090.2:973	Endogenous	mRNA	382	420	250	288	164	198	5898	5797	5544	2127	2389	403	1704	2115	1630	216	257	265	209	271	304	965	984	1184	513	406	450	437	805	673	209	208	250	234	165	253	273	318	331	240	217	190	145	131	154	103
ICL1	XM_707139.1:567	Endogenous	mRNA	1532	2248	1343	1716	920	1822	909	933	472	6923	8982	2662	17390	20461	21285	862	1182	1164	1086	1052	1959	645	503	853	8110	8904	7948	12519	14740	13217	241	211	318	290	231	232	578	430	608	11527	9969	11912	19629	17886	22402	1416
IHD1	XM_713003.1:742	Endogenous	mRNA	1599	1653	964	901	467	757	4374	4059	3745	2249	2925	553	845	1035	820	3734	2256	3966	1226	1221	1363	4023	3919	4375	3506	3755	3492	1297	1828	1522	401	377	472	316	298	358	552	576	553	502	386	332	147	155	158	996
MRS4	XM_710926.1:338	Endogenous	mRNA	759	866	611	785	448	1046	684	655	528	300	374	94	423	503	568	1054	1137	1114	1207	1311	1387	768	894	774	510	542	463	483	571	543	1169	1354	1368	1237	1206	1279	1212	1349	1506	736	714	707	599	647	705	981
OPT1	XM_713174.2:1296	Endogenous	mRNA	518	601	432	445	315	656	195	166	151	122	118	50	133	214	194	1037	1309	1279	1340	1491	1779	246	292	274	225	290	266	90	154	164	3799	4712	4642	3712	4191	4479	643	712	913	605	512	574	324	338	326	1962
PCL5	XM_716827.1:804	Endogenous	mRNA	517	516	345	461	219	557	319	283	219	424	628	205	1328	1471	1890	459	522	609	532	588	687	420	421	395	381	415	364	243	391	324	381	388	481	382	321	402	859	848	997	689	613	623	461	461	493	292
PDR16	XM_708539.2:617	Endogenous	mRNA	788	884	592	781	442	928	871	885	760	662	878	232	1041	1092	1203	1177	1250	1124	1266	1434	1531	986	1237	1035	841	905	827	644	818	709	1164	1324	1398	1211	1127	1214	1687	1988	1974	1329	1197	1238	1242	1225	1424	844
PGA10	XM_708262.2:464	Endogenous	mRNA	1749	2552	1221	1199	712	1079	814	954	783	804	730	236	843	968	879	294	894	1826	418	547	388	962	1070	840	1098	1331	1064	586	957	608	306	298	332	292	229	321	391	406	465	350	317	354	184	216	193	1340
PGA7	XM_708223.1:364	Endogenous	mRNA	1028	1279	702	2769	1442	2834	11814	11078	8848	1698	1920	441	3690	4276	4441	358	487	878	3793	4258	4404	15121	17234	16006	3550	4048	3416	5346	5512	4946	217	222	228	1494	1593	1674	10139	11788	12060	3886	3355	3890	3516	3280	3965	438
RBT5	XM_708224.2:564	Endogenous	mRNA	5003	6866	3826	26730	13606	30287	67618	64798	52448	12732	16740	4191	21887	26174	26498	2779	2817	5555	56318	60860	63315	90774	105590	95569	37030	40994	36337	33620	46128	40170	1019	984	1014	26763	27665	29036	95652	110588	114901	40056	36340	38964	28202	28331	31584	2623
RIB1	XM_710699.1:369	Endogenous	mRNA	838	884	573	763	423	858	871	803	673	367	454	127	1100	1204	1216	1178	1346	1392	1361	1500	1675	1056	1240	1168	658	730	685	814	1054	930	1328	1423	1522	1259	1127	1344	1501	1681	1680	959	900	932	870	832	1044	1244
RNR1	XM_710227.1:1102	Endogenous	mRNA	4347	4659	2556	3049	1781	4067	4549	4511	3623	3412	4295	1201	5330	5713	6444	4788	5289	5902	5530	5611	6246	3489	4366	3402	3808	4393	3855	4611	5060	4608	6248	7134	7615	5846	6218	6166	7425	8770	8636	7214	6275	7105	6760	6398	7671	4862
SEF1	XM_708348.2:1997	Endogenous	mRNA	703	907	499	2475	1319	3168	1331	1236	953	3	1	1	1366	1647	1798	936	938	1053	4170	4400	4850	1649	1886	1618	5	8	10	1334	1614	1363	1104	1151	1292	2969	3091	2992	1982	2219	2294	6	3	3	1243	1239	1497	605
SEF2	XM_706241.2:31	Endogenous	mRNA	852	971	599	1844	1030	2238	424	352	300	117	98	40	2668	3233	3501	1425	1651	1536	4189	4213	4836	604	708	607	167	195	193	2607	3239	2743	1249	1340	1463	2149	2237	2184	667	731	868	413	336	366	2594	2495	2781	1055
SFU1	XM_718460.2:312	Endogenous	mRNA	634	772	463	5	4	8	223	168	129	108	114	42	482	581	537	1074	1148	1190	19	13	25	286	318	301	196	212	220	527	636	560	855	925	986	18	13	15	406	445	532	406	371	385	553	544	610	679
SIT1	XM_710927.1:633	Endogenous	mRNA	191	254	184	734	306	711	2217	2086	1565	377	384	118	339	389	370	571	712	763	3547	3797	3979	5128	6077	5478	1758	1919	1742	1061	1409	1243	481	502	594	2326	2411	2506	5648	6407	6633	2687	2433	2676	1184	1173	1264	169
SNM1	XM_710598.2:11	Endogenous	mRNA	630	683	476	828	446	991	346	251	220	164	196	61	652	750	860	530	662	632	1065	1113	1275	360	396	380	184	180	180	543	656	552	520	525	607	673	669	715	419	530	573	296	267	293	580	613	659	387
SOD4	XM_714416.1:220	Endogenous	mRNA	789	884	494	1154	704	1401	2596	2299	1859	721	910	234	2582	2868	3729	1781	1457	1999	4138	4255	4332	3328	4067	3599	1812	1818	1860	2205	2865	2581	666	704	811	1081	917	1189	5440	6292	6344	1958	1699	1753	2818	2787	4119	453
UME6	XM_705781.2:1638	Endogenous	mRNA	160	182	111	168	81	149	333	314	254	129	143	34	135	158	195	518	368	574	312	284	371	643	688	656	550	545	528	319	370	364	208	222	244	225	159	231	231	235	326	215	200	175	154	159	199	113
ZCF20/HAP1	XM_706257.2:881	Endogenous	mRNA	431	512	353	492	292	564	736	636	515	185	190	72	247	316	324	275	293	338	518	566	669	522	628	620	338	358	322	160	255	254	348	364	434	402	404	445	680	803	832	466	408	423	321	306	319	359
ARP3	XM_709785.2:133	Housekeeping	mRNA	1278	1371	780	929	592	1363	685	589	495	469	591	178	572	706	696	1543	1550	1602	1577	1698	1893	805	877	853	867	951	840	655	742	605	1489	1710	1758	1473	1589	1707	1068	1162	1175	1182	1010	1131	735	701	877	1548
CDC28	XM_708393.1:520	Housekeeping	mRNA	1879	2025	1253	1542	891	2082	893	865	685	814	973	280	812	955	1031	2661	2998	2945	3028	3109	3550	1117	1436	1240	1351	1427	1296	620	964	771	2533	2786	2956	2534	2449	2616	1660	1887	2025	1943	1786	1915	1178	1135	1208	2076
FKH2	XM_019475279.1:1410	Housekeeping	mRNA	1824	1932	1184	1503	978	1890	868	853	667	668	776	234	798	869	922	2120	2460	2347	2396	2456	2785	975	1151	976	1047	1131	1099	649	819	698	2202	2442	2635	2225	2120	2247	1871	2039	2092	1796	1585	1816	918	887	978	2006
GIN4	XM_708703.2:1223	Housekeeping	mRNA	1470	1648	1030	1252	712	1701	704	640	535	698	817	177	448	534	681	1693	1809	1997	1967	2019	2273	625	782	638	748	887	744	489	583	528	2070	2425	2486	2044	2083	2086	1386	1611	1688	1607	1466	1584	801	798	814	1586
NEG_A	ERCC_00096.1:230	Negative	SYSTEM	15	11	6	12	7	12	11	12	15	5	7	4	6	4	4	9	7	8	6	6	6	5	7	7	8	6	9	4	3	9	3	8	5	8	7	4	6	7	10	6	6	11	4	4	5	9
NEG_B	ERCC_00041.1:440	Negative	SYSTEM	5	12	4	20	4	15	18	21	6	9	9	2	4	9	7	5	13	4	11	9	8	19	15	16	7	12	9	2	9	9	2	8	6	8	3	9	10	17	16	8	5	14	4	4	9	8
NEG_C	ERCC_00019.1:140	Negative	SYSTEM	3	1	6	3	2	6	4	4	5	2	6	1	5	4	4	5	1	6	2	6	4	3	2	1	3	3	4	2	4	1	4	4	2	2	5	2	5	6	3	3	3	3	3	1	2	6
NEG_D	ERCC_00076.1:355	Negative	SYSTEM	2	4	4	1	1	4	5	6	5	5	5	2	5	5	8	7	4	3	4	10	2	3	2	7	1	3	6	5	5	2	2	5	6	6	4	5	3	6	4	7	8	2	7	1	4	2
NEG_E	ERCC_00098.1:785	Negative	SYSTEM	9	22	9	16	8	25	16	22	6	11	6	3	14	12	7	6	12	13	15	14	14	13	9	9	10	8	4	9	7	7	13	14	13	8	11	9	10	9	6	11	6	9	9	13	5	11
NEG_F	ERCC_00126.1:220	Negative	SYSTEM	10	20	14	11	10	22	27	17	20	19	16	2	11	13	16	8	14	21	18	12	16	20	22	17	18	18	29	11	21	17	17	10	17	15	14	20	17	20	17	20	16	15	17	13	17	14
NEG_G	ERCC_00144.1:15	Negative	SYSTEM	13	19	17	19	12	28	22	20	9	18	16	3	11	10	13	2	1	1	11	11	12	28	22	20	5	9	7	28	29	21	3	2	2	4	6	4	25	24	13	6	7	2	12	5	18	2
NEG_H	ERCC_00154.1:115	Negative	SYSTEM	2	1	1	4	2	6	1	2	1	2	4	1	2	3	2	3	1	4	3	4	3	2	4	3	1	1	3	1	3	4	3	2	5	2	1	2	2	1	1	2	1	4	2	1	1	1
POS_A	ERCC_00117.1:385	Positive	SYSTEM	25959	36593	23895	26781	16216	41591	30088	30098	26159	27802	27897	7383	35406	35599	38523	44886	48153	48423	48425	54615	56399	39909	49484	41124	45309	49426	46003	29162	35479	31050	46688	54623	53179	49022	48591	47360	41694	46900	43500	56958	47398	51210	39227	35239	41772	47021
POS_B	ERCC_00112.1:695	Positive	SYSTEM	9293	13301	8878	10106	6029	15122	10461	10782	9824	10010	9807	2763	13242	13570	14685	16368	17887	17984	17986	20163	21142	14325	17748	15117	16939	17969	16620	12139	13426	12022	17367	21554	20354	19331	18760	18270	16070	17631	16366	21601	18135	19106	15290	14159	16351	16727
POS_C	ERCC_00002.1:850	Positive	SYSTEM	2276	2989	1977	2338	1377	3703	2420	2487	2140	2410	2624	771	4004	4146	4315	4592	4877	4882	4718	5350	5704	3965	4679	3866	4506	4870	4496	3627	4094	3481	4918	5893	5545	5150	5221	4975	4271	4834	4472	5645	4951	5388	4630	4252	4875	4587
POS_D	ERCC_00092.1:540	Positive	SYSTEM	571	752	459	584	343	883	639	599	552	588	613	171	878	863	937	1019	1070	1056	1122	1215	1229	849	1055	897	1019	1135	1058	778	844	724	1110	1292	1139	1056	1033	1054	962	1102	950	1350	1085	1183	940	943	967	1034
POS_E	ERCC_00035.1:485	Positive	SYSTEM	128	155	109	124	81	198	143	130	138	115	160	32	204	224	201	203	259	240	248	251	271	195	203	208	237	253	231	178	208	166	247	284	282	226	245	261	244	252	242	320	263	261	229	210	265	246
POS_F	ERCC_00034.1:195	Positive	SYSTEM	59	87	59	59	40	120	80	61	60	51	54	21	61	63	77	70	71	75	78	85	102	67	82	77	68	85	69	53	59	47	81	68	83	79	73	71	75	72	69	82	82	87	86	45	76	76
[truncated: 29 more columns]
