# Supplementary material for: Strain variation in the Candida albicans iron limitation response
Source: mSphere. 2024 Jul 9;9(7):e00372-24. doi: 10.1128/msphere.00372-24 (PMC11288005; doi:10.1128/msphere.00372-24)
Supplement: Table S3 — RNA-Seq data. [file msphere.00372-24-s0004.xlsx]

## Sheet: Legend and Description
Table S3. RNA-Seq data for low iron response (wild type YPD+BPS vs YPD) and sef1Δ/Δ mutation response (sef1Δ/Δ vs wild type YPD+BPS) in SC5314 and P57055 strain backgrounds.
Tabs list individual pairwise comparisons, then combined data used to deduce the common iron-responsive gene set and the common Sef1-regulated gene set.
	Sheets: SC5314 sef1dd vs YB, SC5314 WT YB vs Y, P57055 sef1dd vs YB, and P57055 WT YB vs Y		Sheets: combined, low iron response common and sef1dd reposne common
	Differential expression analysis was performed using the DESeq2 v1.40.2 R package using alpha=0.05
	Y indicates YPD, and YB indicates YPD+BPS (500 uM)		Column A= gene ID
			Column B= Gene name
	Column A= gene ID		Column C (E, G, I) = log2FoldChange- the effect size estimate on a logaritmitc scale of base 2
	Column B= Gene name		Column D (F, H, J) =padj- Adjusted P-value- adjusted for multiple testings of the gene
	Column C= baseMean- the average of the normalized counts
	Column D= log2FoldChange- the effect size estimate on a logaritmitc scale of base 2
	Coumn E=lfcSE- standard error of the log2 fold change
	Column F= stat- the value of the test statistic for the gene
	Column G=pvalue- P-value of the test for the gene
	Column H=padj- Adjusted P-value- adjusted for multiple testings of the gene
	For venn diagram analysis log2FoldChange (Column D) and padj (Column H) were filtered. padj<0.05 and log2FoldChange to either greater than 1 or less than -1.

## Sheet: SC5314 sef1dd vs WT YB
		baseMean	log2FoldChange	lfcSE	stat	pvalue	padj
C5_05280C	SDH4	4.55978	-0.171149	0.960874	-0.178118	0.85863	0.932903
C6_01310W	FIG1	29.5058	0.397673	0.403888	0.984613	0.324814	0.521219
C1_00550W	CIS2	134.54	0.0822764	0.17983	0.457524	0.647295	0.799899
C2_05040C	orf19.3535	523.961	-0.00453116	0.102113	-0.0443741	0.964606	0.981991
C2_09460C	orf19.1604	132.096	-0.515789	0.189016	-2.72881	0.0063564	0.020671
C3_04120C	orf19.5856	158.506	-0.116557	0.171548	-0.679442	0.496858	0.684368
C1_05070C	GPI7	614.987	0.345668	0.0958329	3.60699	0.000309769	0.00137608
C6_00510C	RAD52	1427.85	1.2674	0.0726709	17.4402	4.08287e-68	3.46874e-66
C3_02150C	ERG6	4676.77	1.06897	0.0689907	15.4944	3.78476e-54	2.12398e-52
C4_03100W	RBT7	34.6178	-0.336844	0.365304	-0.922095	0.356479	0.554972
C1_00490C	TTR1	66.1793	0.54169	0.254198	2.13098	0.033091	0.0869119
C7_00220W	orf19.7102	3.10835	1.29198	1.2006	1.0761	0.281881	0.471884
C1_08300W	NOT5	432.272	-0.104153	0.116387	-0.894882	0.37085	0.568492
C1_09270W	FGR43	38.2319	0.0551255	0.322015	0.171189	0.864075	0.936365
CR_05760C	orf19.6636	440.939	-0.0175441	0.110852	-0.158266	0.874247	0.940184
CR_10500C	orf19.7627	6.23449	-0.12314	0.795214	-0.154852	0.876938	0.941093
C2_08520C	orf19.3626.1	5.08128	-0.273205	1.05559	-0.258818	0.795776	0.893856
C2_07910C	orf19.2191.1	586.865	0.0665972	0.10523	0.63287	0.526818	0.709187
C6_01010W	KAR5	37.8863	-0.416614	0.339004	-1.22894	0.219096	0.393161
C4_04200C	orf19.5290	0	NA	NA	NA	NA	NA
C3_01440C	orf19.1707	108.601	0.19796	0.228775	0.865303	0.386873	0.585272
CR_06450W	orf19.721	269.354	-0.319351	0.136372	-2.34176	0.0191929	0.0542026
C4_06030W	CMD1	5392.84	-0.0425708	0.0611972	-0.695634	0.486658	0.675185
C3_04980W	orf19.5966	2.93203	0.369423	1.16751	0.31642	0.751683	0.8663
C1_04080W	MAD2	264.586	-0.353497	0.138624	-2.55005	0.0107708	0.0329589
C2_04590C	QCR8	419.271	1.1101	0.121952	9.10269	8.81246e-20	1.55348e-18
C1_08880W	HEM14	335.38	0.153309	0.11976	1.28014	0.200496	0.369297
C3_04480C	RAS2	0.740041	2.87803	2.54982	1.12872	0.259016	0.443066
CR_03030C	RPL28	30678.5	-0.0156468	0.0671612	-0.232974	0.815782	0.904502
C4_05370W	PUF3	516.377	-0.0330275	0.105378	-0.31342	0.753962	0.86795
C3_05100C	RPL18	424.506	0.152234	0.111277	1.36807	0.17129	0.327124
C4_02920W	orf19.2703	326.866	0.0726818	0.133737	0.543467	0.586808	0.757193
C2_08640C	PST2	779.021	0.468437	0.105745	4.42987	9.42898e-06	5.36032e-05
CR_06510W	orf19.715	1221.21	-0.297189	0.081735	-3.63601	0.000276895	0.0012445
C2_04290W	RIM11	28.5299	-0.292362	0.379845	-0.769689	0.441485	0.637701
C5_03900W	PGA56	66384	-0.54534	0.0541295	-10.0747	7.14655e-24	1.53928e-22
C5_04380C	orf19.3924	2.50885	1.33867	1.40315	0.954047	0.34006	0.538619
C1_00940W	RPB11	84.0826	0.665475	0.286361	2.3239	0.0201308	0.0566943
C2_04350C	SUV3	280.097	0.102455	0.154638	0.662546	0.507621	0.692664
C1_14480W	orf19.7266	5.06254	1.33831	0.930093	1.4389	0.150179	0.297392
C7_01310C	orf19.6911	0	NA	NA	NA	NA	NA
C1_03280W	orf19.3022	770.544	0.467523	0.0918776	5.08854	3.60824e-07	2.45513e-06
C2_01290C	tL(UAA)1	5.88846	-1.30983	0.918525	-1.42602	0.153864	0.302437
CR_09110C	orf19.7307	14.7567	-0.28088	0.525531	-0.534469	0.593017	0.759683
CR_00670C	orf19.7460	5.55786	1.0352	0.864134	1.19796	0.230932	0.408978
C3_04720C	orf19.5932	14.7463	-0.361138	0.522134	-0.691658	0.489152	0.677722
C6_03050C	orf19.5587	334.071	-0.0193099	0.14559	-0.132632	0.894485	0.950569
C1_04160C	orf19.1050	192.079	0.644396	0.16532	3.89787	9.70426e-05	0.000472387
C1_08540C	orf19.399	1021.01	-0.0737749	0.0794626	-0.928423	0.353188	0.550657
C5_03740W	orf19.1121	483.163	-0.0667182	0.10425	-0.639982	0.522184	0.704878
C1_09440W	orf19.4807	371.024	0.0585995	0.116231	0.504163	0.614147	0.773468
C3_06910C	TPD3	48.3967	-0.333913	0.289693	-1.15264	0.249056	0.430482
CR_01720W	orf19.2565	973.992	-0.543704	0.0796898	-6.82276	8.93087e-12	9.50089e-11
C7_04190C	UTP18	24.6624	0.435384	0.449264	0.969106	0.332493	0.529926
C6_03690W	ALS5	607.242	-0.333684	0.0957753	-3.48403	0.000493923	0.00209669
C1_01050C	orf19.3293	1795.66	-0.128696	0.073252	-1.75689	0.078937	0.180104
C1_13100W	orf19.4936.1	895.044	-0.504278	0.111016	-4.54237	5.56242e-06	3.24669e-05
CR_06990W	orf19.2366	5.43188	-1.00636	0.857686	-1.17334	0.240658	0.420963
C1_04360C	orf19.5201.1	3142.01	-0.224134	0.0663921	-3.37592	0.00073569	0.00300415
C4_02800W	RPC53	961.798	0.437245	0.0823965	5.30659	1.11694e-07	8.02859e-07
C7_00580C	orf19.7061	10.7072	0.0960347	0.631396	0.152099	0.879109	0.942502
C1_03420W	tN(GUU)3	0	NA	NA	NA	NA	NA
C2_02260W	orf19.1544	44.727	-0.481642	0.320412	-1.50319	0.132789	0.269678
C2_00230W	orf19.2110	686.132	-0.115913	0.0942465	-1.2299	0.218736	0.392838
C6_00690W	orf19.3660	464.828	0.108789	0.103278	1.05336	0.292175	0.484215
C1_05270C	orf19.439	854.776	0.627605	0.0903518	6.94624	3.75161e-12	4.12003e-11
CM_00080C	tK(UUU)6mt	0	NA	NA	NA	NA	NA
C2_09900C	TIM23	725.36	0.2511	0.0911707	2.75417	0.00588406	0.0193406
C2_08240W	ORF298	1269.84	0.0225837	0.0752954	0.299935	0.764227	0.875262
C6_03110C	orf19.5596	340.833	0.725693	0.127337	5.69898	1.20527e-08	9.68812e-08
C7_01000C	orf19.7014	0	NA	NA	NA	NA	NA
C2_05680W	COG4	16.3997	-0.278329	0.491766	-0.565979	0.571408	0.745426
C1_12480W	orf19.68.2	160.43	-0.0771506	0.174167	-0.442969	0.657788	0.807159
C3_03730C	PHB1	671.894	0.478445	0.126139	3.79299	0.000148844	0.000700369
C1_01290C	orf19.3318	456.965	-0.194045	0.109865	-1.76622	0.0773597	0.177365
C4_03920W	orf19.1595	526.583	0.0749961	0.11397	0.658031	0.510518	0.6952
C1_10160W	MIR1	3240.45	0.675026	0.0619518	10.896	1.2044e-27	3.00707e-26
C1_06890C	orf19.6220.4	251.874	0.0463088	0.13462	0.343997	0.730848	0.853346
C1_04860W	orf19.757	1754.81	-0.197583	0.0712221	-2.77418	0.00553414	0.0183256
C4_03840C	RRP42	7.50391	0.51205	0.766334	0.668181	0.504018	0.689834
C3_03160C	orf19.315	284.067	-0.0806369	0.129136	-0.624434	0.532343	0.712859
C7_04290W	orf19.7139	22.9268	-1.1007	0.443777	-2.48029	0.0131274	0.0389809
C1_11140W	orf19.2302	346.709	-0.312896	0.115129	-2.7178	0.00657185	0.0213036
C2_07610C	orf19.1864	1785.97	0.188761	0.0679758	2.77688	0.00548833	0.0181864
C4_01380W	ZCF27	149.212	-0.676315	0.18651	-3.62617	0.000287659	0.00128504
CR_09610C	orf19.6601	39.9612	-0.0334028	0.317331	-0.105261	0.916168	0.959402
C3_04010C	tE(UUC)6	0.284082	1.50457	4.04104	0.372321	0.709654	NA
C2_04910W	orf19.3522	5.86561	1.10216	0.908745	1.21284	0.22519	0.401249
C3_05160C	orf19.5991	21.0251	0.295965	0.445768	0.663943	0.506727	0.691886
C4_01240C	orf19.4665	840.934	0.32213	0.0901644	3.57269	0.000353333	0.00154935
CR_02150W	MDL1	828.075	-0.616219	0.0910901	-6.76494	1.33366e-11	1.38978e-10
C3_05880C	orf19.7368	86.8891	-0.94672	0.248883	-3.80387	0.000142452	0.000674443
C2_10540W	orf19.5326	5.70678	0.322732	0.858032	0.37613	0.70682	0.836505
C1_04110W	orf19.1043	129.626	-0.554368	0.215008	-2.57837	0.0099269	0.0306372
C2_07290W	orf19.2286	3834.52	-0.738371	0.0653159	-11.3046	1.24512e-29	3.37009e-28
C1_00390W	ENA2	16.6492	-0.396465	0.486746	-0.814522	0.415346	0.612653
C2_00550W	orf19.2072	117.818	0.0241729	0.197233	0.12256	0.902455	0.955354
C4_06930C	EXM2	7.31105	0.221789	0.747327	0.296776	0.766637	0.876587
C1_04660W	DUR1,2	289.332	0.0549505	0.134343	0.409033	0.682516	0.823137
C2_04120C	orf19.809	350.917	0.120464	0.121189	0.994016	0.320215	0.515869
C3_05960W	ASE1	9.37205	-0.688031	0.662596	-1.03839	0.29909	0.491415
CR_08790W	RDN58	1.40491	1.56974	1.75641	0.893723	0.37147	0.569066
CR_04400W	orf19.529.1	16.7422	0.260158	0.492441	0.528303	0.597289	0.763557
C2_01110C	BCY1	4812.65	0.00195855	0.0624811	0.0313462	0.974993	0.987754
C5_03500W	GAP6	82.2124	-0.064249	0.247225	-0.259881	0.794956	0.893394
C3_05660C	orf19.7002	0.142041	0.683169	4.08047	0.167424	0.867036	NA
C4_02080W	orf19.4583	1.83594	-0.0927714	1.52566	-0.0608076	0.951512	0.975268
CR_10820W	orf19.7673	7.41414	0.163836	0.71962	0.22767	0.819903	0.90759
C1_04900W	MNN15	357.642	0.113134	0.12437	0.909654	0.363005	0.561158
C1_09040C	orf19.4760	203.73	-0.12849	0.158607	-0.810116	0.417873	0.614551
C3_05760W	orf19.7357	16.1289	0.882996	0.507065	1.74139	0.0816157	0.184768
C1_06730W	RAC1	1491.73	-0.509809	0.0751047	-6.78798	1.13718e-11	1.19727e-10
C1_14300C	NCR1	77.5577	0.176901	0.236203	0.748933	0.453897	0.650432
C5_04820W	orf19.3968	0	NA	NA	NA	NA	NA
C6_03410C	APA2	456.701	0.159982	0.123921	1.29099	0.196706	0.364512
C4_06530C	XUT1	80.8157	-0.381901	0.226773	-1.68407	0.0921691	0.204127
CR_02090C	CET1	1166.23	-0.101125	0.0733878	-1.37795	0.168218	0.322973
CR_06520C	orf19.714	390.135	-0.221631	0.116144	-1.90825	0.0563594	0.137296
C4_02520C	orf19.2749	324.966	-0.30204	0.130293	-2.31816	0.0204405	0.0574343
C1_03920C	orf19.4466	136.945	-0.117411	0.185752	-0.632085	0.527331	0.709299
C1_09980C	orf19.4864	2091.05	0.590257	0.068829	8.5757	9.84822e-18	1.57289e-16
C1_14140C	SET3	135.926	0.814157	0.186117	4.37443	1.21748e-05	6.80121e-05
C5_01330W	orf19.1935	44.8389	-0.956777	0.325188	-2.94223	0.00325858	0.0114622
C6_03990C	orf19.5775	446.498	-0.573856	0.112005	-5.12348	2.99945e-07	2.07084e-06
C3_07950C	SRB1	362.287	-0.12792	0.122247	-1.04641	0.295371	0.48753
C1_11380W	NEP1	1078.74	0.103393	0.0772846	1.33782	0.180954	0.342586
CR_01200W	OYE22	8.04758	1.90297	0.806281	2.36019	0.0182657	0.0518233
C6_00290W	orf19.1189	1129.96	-0.500675	0.0760008	-6.58776	4.46504e-11	4.52946e-10
C2_05320W	CDC7	912.446	0.652041	0.0852611	7.64759	2.04787e-14	2.67667e-13
C2_10340W	HEM4	81.8254	0.831277	0.247691	3.35611	0.00079047	0.00319795
C5_03460C	orf19.2637	4.46151	-0.118219	0.987166	-0.119756	0.904676	0.955604
C1_11260C	orf19.675.1	1.45025	3.85232	2.07732	1.85447	0.0636722	0.151432
CR_00300W	CDA2	0.295794	1.55561	3.64214	0.427115	0.669296	NA
C2_00790C	orf19.2045	31.0706	-0.476407	0.367674	-1.29573	0.195067	0.362243
C1_12120W	orf19.5253	110.428	-0.0765457	0.223403	-0.342635	0.731873	0.854165
CR_07460C	orf19.6119	1074.44	-0.715139	0.0870105	-8.219	2.052e-16	3.09164e-15
CR_04720C	orf19.1734	1701.43	0.1607	0.0722075	2.22554	0.0260453	0.0706514
C2_08170W	orf19.2168	0.843395	-2.10386	2.36118	-0.891024	0.372917	0.570568
CR_09590W	orf19.6602	14.8985	0.475516	0.549602	0.865202	0.386928	0.585272
CR_08150W	RPS20	12941.4	-0.0290469	0.0657651	-0.441676	0.658724	0.807267
C2_00490W	orf19.2078	745.629	-0.0246146	0.0931216	-0.264327	0.791528	0.89173
C5_00510W	orf19.938	3.2487	-1.35778	1.15875	-1.17176	0.241293	0.421429
C2_06810C	RPL11	568.426	-0.105435	0.101399	-1.0398	0.298431	0.490859
C2_08920W	orf19.215	88.0699	-0.0305444	0.267984	-0.113978	0.909255	0.95763
C1_06030C	orf19.2442	143.464	0.0049068	0.182737	0.0268518	0.978578	0.98951
C5_00470C	KRE62	0.142041	0.683169	4.08047	0.167424	0.867036	NA
C5_00750C	orf19.577	1750.95	0.499912	0.0695868	7.18401	6.76961e-13	7.79844e-12
C6_00110C	orf19.6326	18.0673	-0.444527	0.478851	-0.92832	0.353241	0.550657
C3_02420C	orf19.230	202.578	-0.059482	0.155895	-0.381553	0.702793	0.834125
CR_07780W	orf19.3706	1636.02	-0.552795	0.0808087	-6.84079	7.87577e-12	8.42239e-11
CR_04880W	orf19.6305	258.292	0.474505	0.135092	3.51245	0.000444003	0.00190594
C2_03810C	RPL21A	12643.1	-0.0262433	0.0588897	-0.445634	0.655861	0.806089
C4_06430C	orf19.2891	9.97782	0.494078	0.630848	0.783196	0.433512	0.630478
CR_04740C	ADE6	4420.77	0.73602	0.0560532	13.1308	2.19468e-39	8.18588e-38
C3_06450W	GLG2	10.2376	-0.704998	0.668412	-1.05474	0.291546	0.483303
C1_14020W	orf19.7209	0.708748	-0.399433	2.51959	-0.158531	0.874038	0.940125
C3_07810C	SEC61	106.681	-0.691055	0.231795	-2.98132	0.00287011	0.010231
C4_04990C	orf19.3781	324.029	0.139707	0.11932	1.17086	0.241656	0.421743
C6_02150C	orf19.3455	125.897	-0.133846	0.18604	-0.719446	0.471866	0.664557
C1_02190W	ABP140	7.2817	-0.233297	0.746423	-0.312554	0.75462	0.868487
CR_01320C	orf19.3222	728.026	-0.357737	0.0914961	-3.90986	9.23513e-05	0.000451209
C2_09670C	orf19.1387	1382.96	0.180007	0.0694474	2.59199	0.00954216	0.0295691
C1_02050C	PHO91	1555.66	-0.194385	0.0769282	-2.52683	0.0115097	0.0349405
C1_13890C	tA(AGC)7	0	NA	NA	NA	NA	NA
C4_05270C	RAD59	250.143	0.389806	0.141894	2.74717	0.00601123	0.019674
C5_00270W	PGA14	699.08	0.342004	0.0903644	3.78472	0.000153885	0.000721866
CR_07960C	TRK1	1161.72	-0.427224	0.0795636	-5.36959	7.89148e-08	5.7811e-07
C2_10140W	orf19.1767	206.572	0.209725	0.144808	1.44829	0.147535	0.293391
C1_00650C	SNF7	345.083	-0.406855	0.117246	-3.47009	0.000520281	0.0021979
C3_02540C	OXR1	650.698	-0.0514509	0.103075	-0.49916	0.617667	0.776303
CR_05950C	ADP1	1715.02	-0.138381	0.0677289	-2.04317	0.041036	0.104897
C4_00060W	orf19.372	1114.22	0.789565	0.0802067	9.84412	7.26703e-23	1.49169e-21
CR_08010W	DAD4	484.916	-0.179058	0.122372	-1.46323	0.143406	0.286577
C7_02750W	FGR6-1	343.2	-0.187321	0.11833	-1.58305	0.113411	0.238725
C5_00870C	GIT4	89.4146	0.0356861	0.226721	0.157401	0.874928	0.94051
C2_03570C	orf19.862	283.524	-0.678545	0.13987	-4.85127	1.22676e-06	7.80864e-06
C3_03030C	ECM14	625.301	0.00502589	0.100564	0.0499768	0.960141	0.979353
CR_08870W	PEX13	14.4765	-0.146662	0.562279	-0.260835	0.79422	0.893223
C2_06090W	orf19.4110	469.952	-0.258131	0.120214	-2.14726	0.0317724	0.0839896
CR_05550C	orf19.5847	32.3712	0.184274	0.357104	0.516023	0.605838	0.768037
C1_01750W	orf19.4550	413.297	0.691432	0.122067	5.66439	1.4755e-08	1.16761e-07
C1_10040W	ERO1	3024.67	-0.822848	0.069658	-11.8127	3.35663e-32	1.01646e-30
CR_02970C	orf19.2857	1065.08	0.334282	0.0819105	4.08106	4.48301e-05	0.000230248
C1_10120C	orf19.4882	2092.9	-0.0865586	0.0676438	-1.27962	0.200678	0.369409
C4_01660W	orf19.4627	1102.2	-0.173989	0.075883	-2.29286	0.0218562	0.0608809
C2_06310C	GSP1	4794.46	0.0080507	0.0722872	0.111371	0.911322	0.958486
CR_07260C	orf19.6142	0.153753	0.683169	4.08047	0.167424	0.867036	NA
C1_11660W	GAD1	19426	0.0724691	0.0493941	1.46716	0.142332	0.284948
CR_08310C	orf19.6398	128.262	-2.08866	0.215984	-9.67043	4.02697e-22	7.89518e-21
CR_03130W	orf19.2412	607.819	-0.155455	0.093246	-1.66715	0.0954843	0.209572
CM_00410W	tS(GCU)3mt	0	NA	NA	NA	NA	NA
C1_08030W	PFY1	73.4736	0.259327	0.236683	1.09567	0.273223	0.460302
C1_07370C	CPH1	700.73	-0.287499	0.0887923	-3.23789	0.00120419	0.00470671
C4_06730C	orf19.3136	493.29	0.0748967	0.111596	0.671141	0.502131	0.68833
C1_10680C	orf19.1840	4255.61	-0.395131	0.0573877	-6.88529	5.76708e-12	6.22174e-11
C5_04800W	CRH12	195.919	-0.270341	0.149825	-1.80437	0.0711732	0.165728
CR_03240C	orf19.2399	490.139	-0.0887239	0.110423	-0.803489	0.421692	0.61854
C4_05670W	YME1	5136.74	0.208277	0.0529741	3.93168	8.43529e-05	0.000416791
C2_01880C	ZCF6	68.4047	-0.303282	0.300456	-1.00941	0.31278	0.507905
C2_07820C	PHO86	515.904	-0.361304	0.112721	-3.20529	0.00134925	0.00521703
C4_05970W	orf19.4407	1869.37	0.406924	0.0684897	5.94139	2.82612e-09	2.43484e-08
C4_04330C	orf19.1414	75.7423	0.160019	0.232251	0.688994	0.490827	0.679274
CR_00460C	orf19.7488	9.6536	-0.734381	0.694474	-1.05746	0.2903	0.482414
CM_00390W	tQ(UUG)6mt	0	NA	NA	NA	NA	NA
C7_01160C	orf19.6898.1	5.63535	1.52609	0.891236	1.71233	0.0868364	0.194223
C5_04130C	CHT2	4130.15	-1.17109	0.0696533	-16.8131	1.95782e-63	1.497e-61
CM_00030W	COX2	0.48918	0.66226	3.06342	0.216183	0.828845	NA
C3_07090W	HHT1	332.296	0.0933542	0.126251	0.739432	0.459644	0.655701
C3_06990W	orf19.6802	4.37778	-0.922054	0.965779	-0.954726	0.339716	0.538354
CR_01520W	PTC2	2385.22	-0.0469329	0.061805	-0.759371	0.447631	0.643888
C1_09870W	HCM1	15.57	-0.596211	0.508869	-1.17164	0.241341	0.421429
C3_01030W	ARP9	862.201	-0.543919	0.0958912	-5.67225	1.40931e-08	1.12103e-07
C2_08730W	MFG1	352.262	-0.254174	0.134817	-1.88533	0.0593855	0.143468
C7_00820W	RFC2	17.755	0.586081	0.504089	1.16265	0.24497	0.425704
C1_02210W	orf19.3678	1069.78	-0.594176	0.0761706	-7.8006	6.16141e-15	8.37541e-14
C1_09450C	NUP188	1948.23	-0.259901	0.0663091	-3.91954	8.87167e-05	0.000435887
C1_01190C	orf19.3307	17.5307	1.52096	0.514398	2.95678	0.00310873	0.0109793
CR_07300W	orf19.6138	9.79283	0.96003	0.666541	1.44032	0.149778	0.29679
C1_14250C	orf19.7235	17.7414	0.309859	0.497808	0.622446	0.533649	0.713983
C4_02630C	HFL2	1306.12	-0.050326	0.0747791	-0.672996	0.50095	0.687836
C6_03510C	orf19.5717	2.15666	2.33729	1.54433	1.51346	0.130162	0.265577
C2_10860C	orf19.5369	72.6738	0.243832	0.237715	1.02573	0.305018	0.49901
C6_04230W	orf19.1080	81.3056	1.07352	0.253985	4.22672	2.37121e-05	0.000127011
CR_05390W	PST3	160.056	-0.646004	0.168456	-3.83485	0.000125641	0.000600895
C7_04050W	HLJ1	28.1675	0.116631	0.387555	0.300942	0.763459	0.87471
CR_01680C	CDC4	1868.32	-0.0959166	0.0667778	-1.43635	0.150901	0.298244
C3_03330C	orf19.332	613.441	0.175246	0.100676	1.74068	0.0817394	0.184863
CR_00700W	orf19.3285	3.99139	-0.661859	1.0468	-0.632268	0.527212	0.709299
C2_06160W	orf19.4101	3.59501	0.241846	1.07035	0.225951	0.82124	0.908413
C5_04630W	orf19.3947	495.844	-0.126051	0.103869	-1.21355	0.224918	0.400881
C3_04650W	orf19.5925	3.15912	-0.404104	1.11109	-0.363701	0.716081	0.843696
C3_00570C	orf19.5406	58.3163	-0.549061	0.271801	-2.02009	0.0433744	0.110183
C2_10460C	orf19.5321	49.5346	0.179413	0.290702	0.61717	0.537123	0.717098
C6_02890C	HPD1	132.229	-0.147267	0.229448	-0.641831	0.520983	0.704433
C3_07250W	GCD2	33.9974	-0.0790907	0.342466	-0.230944	0.817358	0.905757
C1_07070C	DHH1	11.2673	-0.56047	0.609181	-0.920038	0.357553	0.555874
C7_02210W	orf19.6493	9.3359	0.736916	0.739436	0.996592	0.318963	0.515079
C3_07390C	orf19.6752	18.4539	0.33146	0.474811	0.698087	0.485123	0.674022
C1_01150C	orf19.3303	19.5663	0.571485	0.467558	1.22228	0.221603	0.396503
C1_00840C	NRM1	1308.46	-0.271419	0.0704631	-3.85193	0.000117189	0.000564444
C2_02050C	orf19.1522	266.277	-1.01553	0.133965	-7.58059	3.43991e-14	4.4113e-13
C2_10820C	orf19.5365	27.3598	-0.147663	0.378892	-0.389724	0.696741	0.83031
CR_05090C	HGT9	12.2446	-1.25635	0.782014	-1.60656	0.108152	0.23043
C7_00900W	orf19.7024	0	NA	NA	NA	NA	NA
C1_07270W	SEC34	93.2729	-0.169306	0.221065	-0.765865	0.443757	0.640052
C1_10980W	orf19.2317	15.3424	0.127951	0.509319	0.251221	0.801644	0.897448
C2_04760W	KIC1	1108.11	0.121803	0.0764701	1.59282	0.111201	0.235044
C4_00740W	orf19.4168	269.691	0.224193	0.134003	1.67305	0.094317	0.207531
C6_02790C	orf19.5552	352.154	0.0554761	0.140166	0.395789	0.69226	0.828778
C1_10840C	orf19.2333	1479.56	0.352447	0.0691343	5.098	3.43259e-07	2.34082e-06
C1_02690C	orf19.2959	0	NA	NA	NA	NA	NA
C5_04730C	SSD1	3589.86	0.0733256	0.0573722	1.27807	0.201226	0.370306
CR_07560W	RGD3	568.186	0.168369	0.0995817	1.69077	0.0908814	0.201713
C1_12990W	snR41	259.623	0.217506	0.132754	1.63841	0.101336	0.218804
C5_02170C	GCD11	88.1368	0.36376	0.217875	1.66958	0.0950031	0.208741
C7_04340C	orf19.7127.1	34.0935	0.155513	0.358502	0.433785	0.664444	0.810773
C2_02690W	SER2	25.3342	0.151074	0.398893	0.378733	0.704886	0.835618
C2_09250W	orf19.4086	9.89473	-0.462306	0.713074	-0.648327	0.516773	0.700481
C1_05670W	orf19.2484	995.76	-0.063165	0.0897495	-0.703792	0.481562	0.671758
CR_03640C	orf19.4362	476.327	0.363348	0.111438	3.26055	0.00111196	0.004377
C4_00440C	OPT7	354.173	0.196088	0.11956	1.64007	0.10099	0.218287
C3_02820C	orf19.273	2206.83	-0.16396	0.0688462	-2.38154	0.0172405	0.0492804
CR_06040W	orf19.3854	900.647	0.25408	0.0873968	2.9072	0.0036468	0.0126675
CR_08470W	orf19.6416	9.06643	-0.4876	0.653914	-0.745663	0.455871	0.652397
C4_00580W	orf19.4185	398.332	0.0572833	0.116754	0.490633	0.623686	0.781014
C2_04600C	RPL17B	11159.6	0.0274387	0.0663607	0.413478	0.679256	0.821004
C6_02650C	orf19.5535	724.025	-0.284296	0.102875	-2.7635	0.00571846	0.0188367
C6_03350C	ARP4	560.491	-0.402666	0.100145	-4.02085	5.7989e-05	0.000293885
C2_02910W	orf19.5814.1	2.06792	-0.0174478	1.42555	-0.0122394	0.990235	0.994952
C1_09670C	orf19.4830	12.3365	0.944586	0.57915	1.63099	0.102893	0.221151
C1_10440W	orf19.985	757.086	-0.0309459	0.086733	-0.356795	0.721245	0.847685
CR_10250C	FDH3	439.067	-1.05554	0.83545	-1.26345	0.206429	0.376905
CR_03480W	orf19.4391	57.8422	0.628438	0.277083	2.26805	0.0233264	0.0641581
C1_13570W	MPT5	59.8813	-0.182682	0.266446	-0.685626	0.492949	0.681069
C5_05170W	PAN3	450.601	-0.281572	0.119945	-2.34751	0.0188991	0.0533977
C6_02250W	orf19.3466	562.715	1.08122	0.102156	10.584	3.53451e-26	8.41269e-25
C2_07180W	orf19.2274	238.939	-1.18346	0.147205	-8.03949	9.02148e-16	1.29237e-14
C1_12030W	SER33	67.6587	0.800449	0.251733	3.17975	0.001474	0.00565652
C3_07570C	orf19.6732	7.71396	-0.158217	0.803719	-0.196856	0.843941	0.922678
C3_02780W	SES1	4452.56	-0.0280406	0.0538408	-0.520806	0.602502	0.765887
C4_04430W	MRP8	27.6018	-0.346157	0.378092	-0.915537	0.35991	0.557915
C7_02190W	snR8c	8.36041	-0.632599	0.690396	-0.916284	0.359518	0.557458
CR_01280C	orf19.3226	1768	-0.421632	0.0699179	-6.03039	1.63566e-09	1.43962e-08
C7_02050C	EXO70	349.153	-0.589706	0.127684	-4.61849	3.86541e-06	2.28451e-05
C2_08830W	orf19.3586	1048.08	0.0772425	0.0881299	0.876462	0.380779	0.578977
CR_03720W	TAL1	22764.6	0.132423	0.0452772	2.92473	0.0034476	0.0120508
C1_03710C	MSB1	718.624	-0.653331	0.0894786	-7.30153	2.84509e-13	3.3991e-12
C2_05510C	orf19.3581	16.4137	1.09441	0.512403	2.13584	0.0326922	0.0859803
CR_10310W	orf19.7606	1.75016	1.14139	1.55223	0.735318	0.462146	0.657582
CR_00380W	orf19.7495	4.34533	0.742219	0.952794	0.778992	0.435984	0.632963
C7_01560C	NUP	1.32914	-1.01636	1.75236	-0.579993	0.561919	0.737926
C1_03010W	RPP1A	168.564	-0.133156	0.162031	-0.821794	0.411194	0.609025
CR_05810C	tP(UGG)5	0.624864	-0.267369	2.79861	-0.0955364	0.923889	0.96375
C3_00770C	SCL1	2136.64	0.303527	0.0624719	4.85862	1.18207e-06	7.53986e-06
C2_02590W	ZRT2	28488.7	0.0220223	0.0537016	0.410086	0.681743	0.822698
C5_02370C	orf19.4245	635.323	-0.0420824	0.0914933	-0.459951	0.645552	0.798552
C1_05640C	FAL1	323.375	-0.00770431	0.13674	-0.0563428	0.955069	0.977002
C2_02850W	UGA6	82.072	0.426378	0.23621	1.80508	0.0710627	0.165533
C6_01780C	orf19.3406	306.886	-1.66969	0.13337	-12.5193	5.85713e-36	1.99045e-34
C1_00700W	orf19.6035	83.8569	1.00301	0.255796	3.92113	8.81335e-05	0.000433719
C3_01830C	MNT2	1089.67	-0.403328	0.0811668	-4.96912	6.72563e-07	4.42849e-06
CR_07700W	orf19.1985	217.477	0.0468286	0.153159	0.305752	0.759794	0.87193
C4_02230C	orf19.4567	1.63152	0.388433	1.68702	0.230248	0.817899	0.906075
C1_12330W	orf19.5231	6.95359	3.12922	0.996205	3.14114	0.0016829	0.00636629
C6_00960W	CAN1	307.755	-0.275501	0.142989	-1.92673	0.0540134	0.132691
C1_03650C	MRPL27	916.881	0.483252	0.0935713	5.16453	2.41039e-07	1.67931e-06
C6_01220C	orf19.132	417.443	-0.633859	0.113375	-5.59082	2.25998e-08	1.75213e-07
C4_03370C	orf19.3364	1050.15	0.456258	0.0905729	5.03747	4.71723e-07	3.17091e-06
C2_05210W	DAD2	155.95	0.137139	0.221149	0.620119	0.53518	0.715561
C7_03410C	orf19.1334	309.694	-0.586275	0.132365	-4.42922	9.45738e-06	5.37147e-05
C6_00360C	orf19.1198	512.599	0.673516	0.103979	6.47741	9.33113e-11	9.23601e-10
C7_01800C	PFK2	367.027	0.200088	0.122667	1.63115	0.102858	0.221151
C2_02110C	orf19.1527	234.485	-0.329064	0.168233	-1.95601	0.0504642	0.125637
C1_08670W	SWI6	1194.38	-0.0864724	0.0768774	-1.12481	0.26067	0.445147
C2_10770W	RPC11	5.48104	-0.194058	0.846504	-0.229246	0.818678	0.906727
C4_07140W	orf19.3089	10.1704	1.73921	0.691211	2.51618	0.0118634	0.0358894
C7_03810W	SLA2	61.8561	-0.237987	0.266711	-0.892303	0.37223	0.569946
C6_01920C	orf19.684	290.403	-0.0356874	0.124005	-0.287789	0.773509	0.881108
C1_12310C	CSI2	532.577	0.140492	0.100505	1.39787	0.162152	0.314485
C3_04090W	SBP1	490.98	-0.0684597	0.105334	-0.649929	0.515738	0.699816
C4_05170C	NBP35	926.867	-0.318664	0.0827622	-3.85036	0.000117942	0.000567627
CM_00370W	NAD4L	0	NA	NA	NA	NA	NA
C1_05920W	orf19.2457	483.202	-1.98227	0.124526	-15.9185	4.71513e-57	3.00442e-55
C2_07340W	NOC4	571.758	-0.214118	0.114663	-1.86737	0.0618506	0.147951
C6_00460C	FET3	546.637	0.102825	0.102494	1.00323	0.315748	0.511366
C1_01560W	SIZ1	2092.16	-0.189956	0.0715186	-2.65603	0.00790656	0.0250593
C5_03130W	SUT1	179.196	-3.43624	0.223433	-15.3793	2.25435e-53	1.24233e-51
C1_05140W	BRG1	1706.39	-1.18895	0.0783352	-15.1777	4.96713e-52	2.61931e-50
C4_03170W	orf19.2673	483.453	0.0776335	0.105379	0.736705	0.461302	0.656888
C3_04830C	FAS2	563.403	0.607684	0.11158	5.44615	5.14727e-08	3.85384e-07
C6_00560W	orf19.4203	670.996	-0.344055	0.111395	-3.08862	0.00201091	0.00745049
C1_03490W	orf19.3051	1834.04	0.0165946	0.0700754	0.236811	0.812804	0.903164
CR_02460W	orf19.3720	403.933	-0.331232	0.123069	-2.69143	0.00711471	0.0228215
C7_03710C	PLC1	14.344	-0.751031	0.558834	-1.34392	0.178973	0.339361
C1_04250C	orf19.1060	2.92545	-0.808881	1.18125	-0.684769	0.49349	0.681417
C2_04040C	DCK2	607.601	-0.224576	0.0935529	-2.40053	0.0163715	0.0471489
C2_01560W	BMT5	21.9672	-0.688071	0.448592	-1.53384	0.125068	0.257763
C4_02730C	orf19.2725	0	NA	NA	NA	NA	NA
CR_02580W	PAN6	477.151	0.65052	0.105163	6.18584	6.17739e-10	5.734e-09
C1_05800C	orf19.2472	5.76449	0.461969	0.830605	0.556183	0.578086	0.750109
C5_02980C	orf19.4323	97.6511	0.136561	0.214704	0.636043	0.524748	0.707179
CR_02660C	snR5c	34.9556	0.372581	0.395143	0.942902	0.345731	0.544048
C3_01430W	orf19.1708	155.295	-0.114017	0.170362	-0.66926	0.50333	0.689498
C1_13270W	orf19.4953	801.454	-0.17303	0.0960811	-1.80087	0.0717229	0.166817
C2_01480W	SPT5	61.475	0.292461	0.261574	1.11808	0.263533	0.447982
C4_01970W	orf19.4595	7.56515	1.15451	0.788361	1.46444	0.143073	0.286193
C1_04490W	orf19.6843	686.78	0.434155	0.0918441	4.72709	2.27763e-06	1.38906e-05
C7_03650W	orf19.6699	3.80609	0.713886	1.03702	0.688404	0.491198	0.679326
C5_03850W	orf19.1109	118.511	0.547771	0.193379	2.83263	0.00461668	0.015611
C1_01860W	orf19.4537	1927.67	-0.160013	0.0672084	-2.38085	0.0172727	0.0493448
C3_04550C	CMK1	106.086	0.317395	0.204764	1.55006	0.121128	0.250996
C1_06380C	orf19.6273	6.4975	-0.443598	0.828877	-0.53518	0.592526	0.75936
C3_04930C	HGT4	16.4532	-0.386044	0.504199	-0.765658	0.44388	0.640079
C6_03520C	orf19.5718	329.111	-0.201591	0.131816	-1.52933	0.126182	0.259361
C1_04310C	GIG1	145.124	-0.320851	0.184219	-1.74169	0.0815635	0.184718
C2_04200W	TBF1	1045.35	-0.481657	0.0802724	-6.00028	1.96979e-09	1.72131e-08
C5_03990W	MID1	453.148	0.122969	0.106841	1.15096	0.24975	0.431317
C4_05440C	orf19.1800	1118.51	-0.148108	0.0810342	-1.82772	0.0675914	0.159328
C1_08730W	orf19.4731	1250.9	-1.34234	0.0733555	-18.2991	8.41636e-75	8.43982e-73
C2_08130W	ARA1	774.692	-0.0801472	0.0999516	-0.80186	0.422634	0.619518
C6_03620C	orf19.5730	1664.19	0.277312	0.0750901	3.69305	0.00022158	0.00101301
CR_06680C	orf19.702	116.434	-0.0559181	0.191711	-0.291679	0.770532	0.878492
CR_06850C	orf19.1848.1	3.29879	-2.66676	1.34601	-1.98123	0.047566	0.119699
C1_05380C	orf19.427	1305.82	0.421328	0.0743521	5.66665	1.45613e-08	1.15527e-07
C2_05190W	CDC21	38.0606	0.252909	0.357511	0.707416	0.479308	0.670415
C7_00490C	orf19.7069	5.88935	-0.354637	0.81032	-0.43765	0.66164	0.80848
C3_03430C	orf19.340	18.9504	-0.388779	0.508492	-0.764573	0.444526	0.640708
C3_01330W	ZCF8	10.9744	0.276358	0.631361	0.437718	0.66159	0.80848
C7_00330C	orf19.7088	5.09881	0.00264267	0.863761	0.00305949	0.997559	0.998446
CR_06320C	orf19.3886	227.536	-0.133556	0.143838	-0.928513	0.353142	0.550657
C2_08030W	orf19.2181	1.6758	-0.247039	1.69615	-0.145647	0.8842	0.945238
C2_05850C	orf19.5209	413.292	-0.193458	0.106782	-1.81172	0.0700302	0.163564
C4_01070W	HGT17	0.156959	0.683169	4.08047	0.167424	0.867036	NA
C3_06260C	orf19.7406	34.0992	-0.09135	0.359849	-0.253856	0.799607	0.896151
C4_06280C	orf19.2908	312.648	-0.482152	0.132766	-3.6316	0.000281674	0.00126042
C4_06340W	AGO1	1437.57	-0.123162	0.0749976	-1.64221	0.100547	0.217484
C3_05350C	SMI1B	11.2644	0.719076	0.638322	1.12651	0.25995	0.444414
C1_01360C	orf19.3325	2542.88	-0.717054	0.0669829	-10.705	9.64062e-27	2.31261e-25
CR_04130C	EAF7	516.48	-0.442827	0.0997089	-4.4412	8.94585e-06	5.10464e-05
C7_00710W	RPS28B	134.151	-0.0299788	0.182655	-0.164127	0.869631	0.938024
C1_04010C	orf19.4476	3041.13	0.43808	0.062551	7.00356	2.49532e-12	2.79048e-11
C3_00840C	orf19.6156	377.292	0.488211	0.115665	4.22089	2.43337e-05	0.000129434
C4_05620C	orf19.1247	376.261	0.155357	0.112721	1.37825	0.168127	0.322973
C6_03740W	orf19.5748	75.3031	0.14128	0.241953	0.583914	0.559278	0.735563
C3_06860C	orf19.6816	35.1237	0.384227	0.355743	1.08007	0.280113	0.469181
C1_09570W	orf19.4820	194.616	0.499434	0.1534	3.25575	0.00113093	0.00444309
C7_04220W	orf19.7151	0	NA	NA	NA	NA	NA
C2_05530C	orf19.3583	46.9276	0.176323	0.317107	0.556037	0.578186	0.750109
C1_01680C	orf19.3357	871.078	0.285571	0.0816416	3.49786	0.000469001	0.00199684
C7_03390C	PUP3	2576.76	0.0664273	0.0612123	1.0852	0.277835	0.466388
C3_05290C	orf19.6008	12.9203	-0.257091	0.583074	-0.440924	0.659268	0.807356
C2_03680W	SAP98	162.975	0.0845025	0.168497	0.501507	0.616014	0.775342
C1_06520C	BPH1	786.74	-0.0625259	0.098161	-0.636973	0.524142	0.706674
C4_03670W	SPO75	222.768	-0.0735209	0.149844	-0.49065	0.623674	0.781014
C1_01200W	STB5	207.692	0.513382	0.153945	3.33484	0.000853495	0.00343476
C1_06940C	ATC1	234.632	0.172021	0.137962	1.24687	0.212444	0.384054
C3_03740W	orf19.6943	5.51551	0.0818812	0.86283	0.0948984	0.924396	0.96396
C3_03680W	orf19.6951	831.084	-0.274024	0.0879389	-3.11607	0.0018328	0.00685284
C2_05910W	orf19.5213	1124.1	0.214167	0.0765454	2.7979	0.00514354	0.0172211
CR_02340W	orf19.3735	48.3431	-1.89809	0.350805	-5.41067	6.27893e-08	4.67253e-07
C1_06480C	orf19.6264.3	34.2829	-0.731579	0.352049	-2.07806	0.0377039	0.0976852
C1_04970W	orf19.51	98.5653	0.809318	0.209586	3.8615	0.000112692	0.000544071
C2_07360W	orf19.1900	214.072	0.659782	0.145361	4.53892	5.65439e-06	3.29722e-05
C1_05540C	orf19.411	993.806	-1.74533	0.0840142	-20.7742	7.40222e-96	1.16101e-93
CR_09660W	orf19.6597	6.37633	-0.290735	0.783475	-0.371084	0.710575	0.839758
C4_04140W	orf19.5295	342.971	0.101577	0.136914	0.741906	0.458145	0.65399
C7_03040W	orf19.5157	5.49135	-0.820277	0.870073	-0.942767	0.3458	0.544048
C2_03760C	orf19.846	1365.43	-0.310237	0.0734093	-4.22612	2.3775e-05	0.000127237
C1_14490C	SAM35	5.1097	-1.67297	1.00245	-1.66888	0.095142	0.208971
C5_03610W	HEX1	24.8249	-1.5003	0.419023	-3.58047	0.000342972	0.0015115
CR_09180W	CDG1	8.22193	0.153204	0.717942	0.213394	0.83102	0.913752
C1_11070W	PET127	287.066	0.12628	0.130551	0.96729	0.333399	0.530542
C4_06220C	orf19.2916	5.29356	-0.409516	0.925324	-0.442565	0.658081	0.807159
CR_00140W	REP1	3.58184	0.0184766	1.05863	0.0174533	0.986075	0.993145
C6_03180C	orf19.5605	1064.74	0.0793405	0.0847436	0.936242	0.349149	0.547205
C1_14550C	orf19.7272	585.087	-0.199903	0.0931999	-2.14488	0.0319624	0.0844188
C2_07580W	orf19.1867	683.825	3.19281	0.131157	24.3434	6.80706e-131	1.43582e-128
C4_00930W	tG(GCC)4	0.175262	-1.24038	4.08047	-0.30398	0.761143	NA
C1_12430W	orf19.5221	815.59	-0.354608	0.0891734	-3.97661	6.99047e-05	0.000347648
C3_05510W	orf19.6986	7.75108	0.397094	0.720782	0.55092	0.581688	0.752737
C1_07430W	PHO100	1.01184	-1.27112	2.08949	-0.608338	0.542963	0.722337
C2_07510W	orf19.1877	304.063	-0.116181	0.123174	-0.943229	0.345564	0.544048
CR_08720W	orf19.6449	1.7848	-0.0355013	1.56123	-0.0227394	0.981858	0.99127
C2_07020C	orf19.2258	321.525	0.458239	0.129703	3.53299	0.000410889	0.00177626
CR_07850W	orf19.3714	222.321	-0.27413	0.146739	-1.86814	0.0617424	0.147761
C2_05590C	orf19.6872	21.4491	0.0658521	0.432827	0.152144	0.879073	0.942502
C4_02330C	orf19.2770	224.025	0.156755	0.164292	0.954128	0.340019	0.538619
C6_02400W	LSU-C2809	5.9259	-0.113165	0.916055	-0.123535	0.901683	0.955082
C3_06660C	orf19.7455	0.629735	-0.281961	2.61919	-0.107652	0.914272	0.958951
CR_09460C	orf19.7341.1	18.4367	0.210934	0.473294	0.445674	0.655833	0.806089
C1_09370W	CEF1	736.022	-0.356884	0.0926446	-3.85218	0.000117071	0.000564321
C5_05470W	EST1	2529.62	-0.144123	0.0681057	-2.11617	0.0343307	0.0898978
C3_06180C	TSA1	1786.26	-0.00220132	0.418498	-0.00526005	0.995803	0.997646
C1_12730W	RVS162	417.589	-0.343476	0.130008	-2.64197	0.0082426	0.0259629
CR_01850C	orf19.2583.2	1.57298	2.82307	2.00888	1.4053	0.159933	0.311704
C2_08140C	PHM7	6879.38	-0.568949	0.0549013	-10.3631	3.6485e-25	8.35875e-24
C1_14390W	RPC10	38.8179	-0.173458	0.344596	-0.503366	0.614707	0.774015
C5_01150C	snR189c	0	NA	NA	NA	NA	NA
C3_07350W	orf19.6756	35.5393	0.253705	0.354892	0.714879	0.474684	0.666734
CR_04510W	HXK2	37918.4	-0.15616	0.0527135	-2.96244	0.00305214	0.0107919
C7_01770W	orf19.6547	0.780103	1.62899	2.27832	0.714995	0.474612	0.666734
C1_06640C	orf19.6247.1	19.5055	0.494796	0.472413	1.04738	0.294924	0.487061
C3_06060W	ELP3	10.0379	1.30025	0.672109	1.93458	0.0530414	0.130723
C2_00520W	DFG5	33.3892	0.316808	0.347596	0.911427	0.36207	0.559996
C2_05610C	RPS8A	709.963	0.0663912	0.100263	0.662169	0.507863	0.692664
C6_04620C	NAG4	10.2494	-0.46151	0.644845	-0.715691	0.474182	0.666491
C1_04770C	ERG3	3817.29	-0.4546	0.0671875	-6.76614	1.32261e-11	1.38061e-10
C6_03900W	NUP82	3281.11	-0.175088	0.0607425	-2.88246	0.0039458	0.0135674
C1_07660W	orf19.2778	4.32284	0.561403	1.04465	0.537407	0.590987	0.759067
C2_06480W	orf19.25	32.498	0.466351	0.358483	1.3009	0.193292	0.360588
CR_07910C	orf19.607	979.149	0.507966	0.0888238	5.7188	1.07279e-08	8.72638e-08
C1_11570W	orf19.1162.1	56.5255	0.370264	0.268812	1.37741	0.168386	0.322985
CR_00250W	ATP17	468.039	-0.63173	0.139995	-4.51253	6.40601e-06	3.7178e-05
C2_09000C	orf19.204	182.825	-0.312733	0.1765	-1.77185	0.0764186	0.175668
C5_00400C	orf19.949	17.4245	-0.390213	0.47986	-0.813183	0.416113	0.613193
CR_01990C	SPC98	178.559	-0.243265	0.164807	-1.47606	0.139928	0.281189
CR_07550C	orf19.2625	0	NA	NA	NA	NA	NA
C2_00400C	orf19.2091	169.971	0.732717	0.168405	4.35094	1.35557e-05	7.52453e-05
C2_06880C	PRB1	1315.34	-0.759383	0.0786192	-9.659	4.50222e-22	8.79874e-21
C1_00020C	orf19.6114	1390.99	-0.272609	0.0794797	-3.42993	0.000603746	0.00251918
C1_06080C	ARC35	934.033	0.0724002	0.103688	0.698252	0.48502	0.674022
C4_00210W	orf19.5646	22.0949	0.490887	0.486513	1.00899	0.31298	0.508094
C5_01020C	orf19.1968.1	3.99292	-2.10899	1.12704	-1.87125	0.0613098	0.146899
C3_05870C	UBP1	33.7047	0.1191	0.360976	0.329938	0.741447	0.860124
CR_08640C	orf19.6438	49.4975	0.30426	0.286148	1.0633	0.287647	0.478525
C2_00820W	orf19.2042	190.015	0.32492	0.166865	1.94721	0.0515099	0.127876
C1_10330C	orf19.4904	15.4417	-0.945398	0.534134	-1.76996	0.0767332	0.176259
C1_08870C	JIP5	881.573	-0.00432033	0.0854513	-0.050559	0.959677	0.979207
C5_04500W	orf19.3935	0.437834	2.12427	3.11246	0.682504	0.49492	NA
C3_06340W	HNT2	14.2829	0.381219	0.533421	0.714669	0.474814	0.666734
C2_10270W	PUS7	824.448	0.0128753	0.0960818	0.134004	0.8934	0.950422
CR_01350C	orf19.2518	1123.52	0.132266	0.081312	1.62665	0.103811	0.222655
C1_13820C	orf19.5020	11.494	-0.59681	0.616469	-0.968111	0.332989	0.530441
C5_01220W	orf19.1948	1080.18	-0.273307	0.0818215	-3.34028	0.000836933	0.00337699
C3_01820W	orf19.1664	591.909	-0.443646	0.101272	-4.38074	1.18279e-05	6.61953e-05
C3_06740W	orf19.6829	176.613	-0.0184155	0.164883	-0.111688	0.91107	0.958471
C1_07920W	orf19.5064.1	433.673	0.932989	0.120277	7.75703	8.69439e-15	1.16376e-13
C2_09700W	YEA4	239.921	-0.183178	0.145437	-1.2595	0.207849	0.37851
CR_01070W	orf19.3248	7.78598	-0.509517	0.765156	-0.6659	0.505475	0.691102
C6_04100W	orf19.1212	2710.59	-0.0490696	0.076594	-0.640646	0.521753	0.704792
C4_05360C	orf19.1794	4.61128	0.881277	0.938202	0.939325	0.347564	0.546121
C2_02150C	orf19.1531	708.995	-0.109532	0.0926314	-1.18245	0.237029	0.41664
C2_06360C	MAK16	265.321	0.515603	0.16083	3.20588	0.0013465	0.00520969
CR_05720W	TPS1	702.582	0.427891	0.0978403	4.37337	1.22346e-05	6.82836e-05
C3_02230C	YCG1	632.407	0.158207	0.0968703	1.63319	0.102429	0.2206
C7_02460C	orf19.6463	159.953	0.120826	0.175748	0.687497	0.49177	0.679809
C2_03040W	PLC2	1016.31	-0.517501	0.0780235	-6.63263	3.29762e-11	3.37317e-10
C6_01850W	orf19.3399	790.775	-0.202427	0.0886664	-2.28302	0.022429	0.0622213
C5_05180W	orf19.4011	0.170391	-1.24038	4.08047	-0.30398	0.761143	NA
CR_08080W	orf19.6366	105.455	-0.117588	0.217152	-0.541502	0.588162	0.757916
C2_00730C	orf19.2051	552.09	0.0735422	0.10178	0.722559	0.469951	0.663288
C7_03920C	RPP1B	79.4208	0.179328	0.252084	0.711383	0.476847	0.668394
C5_00560W	orf19.933	2332.92	0.0468311	0.0631123	0.742027	0.458071	0.65399
C3_02290W	orf19.1617	216.25	0.347463	0.158226	2.196	0.0280922	0.075534
C3_00360W	orf19.5431	6.1634	0.195356	0.794398	0.245917	0.805747	0.899407
C1_02020W	orf19.4523	318.229	0.38567	0.12223	3.15528	0.00160346	0.00610351
C1_10230C	orf19.4893	272.869	-0.236461	0.141214	-1.67448	0.094036	0.207211
C3_07880C	orf19.6184	2.64586	0.0898838	1.24257	0.0723372	0.942334	0.971558
C1_07500C	LHP1	1723.28	0.102198	0.0732961	1.39431	0.163223	0.316005
C4_01770W	POL30	3151.95	0.551154	0.0616421	8.9412	3.84984e-19	6.52339e-18
C1_10030W	DBP3	1116.95	-0.34521	0.0783084	-4.40834	1.04165e-05	5.87803e-05
C5_01500C	ZCF20	1405.91	-1.8891	0.0908199	-20.8005	4.27906e-96	7.07432e-94
CR_02860W	RHO1	381.825	-0.0565693	0.117246	-0.482483	0.629463	0.785961
C4_03080W	orf19.2684	1475.76	0.0218202	0.0780895	0.279426	0.779918	0.884906
C3_02110W	RPL12	416.779	0.132845	0.125522	1.05834	0.289898	0.481877
C1_08120W	BUD6	938.787	0.0213924	0.0849192	0.251914	0.801107	0.897448
C7_02500C	DPP3	555.048	-0.369294	0.104114	-3.54701	0.000389625	0.00169271
C3_04300C	POL1	889.761	0.44629	0.0920302	4.84939	1.23844e-06	7.87476e-06
CM_00280W	tW(UCA)1mt	0	NA	NA	NA	NA	NA
CR_08240W	tK(UUU)5	0.756662	-1.88852	2.63065	-0.71789	0.472825	0.665628
CR_00890C	orf19.3265.1	8.92634	1.29869	0.748164	1.73583	0.0825937	0.186361
C3_01220W	orf19.1729	139.191	-0.024589	0.202621	-0.121355	0.90341	0.955354
CR_07370W	orf19.6132	1306.98	-0.256716	0.0760108	-3.37736	0.00073185	0.00299366
CR_07170W	orf19.732	455.467	0.238398	0.110015	2.16696	0.0302376	0.0805238
C2_03940C	SCH9	794.677	-0.337347	0.0836527	-4.03271	5.51374e-05	0.000281063
C4_02420C	orf19.2761	1235.48	-0.666428	0.0787129	-8.46656	2.52745e-17	3.95406e-16
C1_13940W	SIM1	173.687	-0.0709892	0.163425	-0.434385	0.664009	0.810565
C2_09420W	orf19.1600	619.818	-0.585364	0.0943066	-6.20703	5.39959e-10	5.01965e-09
C3_07640C	FUM12	133.676	-1.25228	0.184054	-6.80386	1.01853e-11	1.07791e-10
C1_02100W	orf19.3667	411.489	-0.725635	0.119793	-6.05742	1.3832e-09	1.23699e-08
C6_01350W	orf19.3449	1058.39	-0.0675393	0.0746186	-0.905127	0.365398	0.56315
C6_02080W	orf19.3503	1.2678	0.506437	1.75827	0.288031	0.773323	0.881061
C3_03180C	PNP1	2498.26	0.188191	0.0695222	2.70692	0.0067911	0.0218983
C1_07460C	GPI8	13.5753	-0.0543366	0.581149	-0.0934985	0.925508	0.964071
C5_01920C	orf19.3180	1104.34	0.00984194	0.0887192	0.110934	0.911669	0.958687
C3_07000W	RPD31	25.0662	-0.212356	0.395449	-0.536999	0.591268	0.759067
CM_00040W	tN(GUU)5mt	0	NA	NA	NA	NA	NA
C1_10730W	orf19.2346	689.063	0.818896	0.105573	7.75669	8.71715e-15	1.16425e-13
CR_03090C	MLC1	24.5287	-0.666217	0.40244	-1.65544	0.0978346	0.213054
C6_02960W	orf19.5574	468.837	0.0961551	0.116663	0.824215	0.409817	0.607515
C4_05840W	FRE3	100.471	0.454284	0.213068	2.13211	0.0329976	0.0867037
C1_13080W	OP4	3.20075	2.31497	1.33419	1.73511	0.0827209	0.18658
CR_06950C	ATX1	551.484	-0.937775	0.102716	-9.12976	6.86494e-20	1.22428e-18
C2_08620W	orf19.3615	398.022	0.254876	0.121192	2.10307	0.0354598	0.0925373
C5_02680W	orf19.4286	118.244	-0.762363	0.203072	-3.75414	0.000173936	0.000810333
CR_00550W	orf19.7480	0.156959	0.683169	4.08047	0.167424	0.867036	NA
C1_13140C	TYE7	777.136	-0.264826	0.0854509	-3.09916	0.00194071	0.00720347
C4_02980W	TYS1	2949.7	-0.123537	0.0618594	-1.99706	0.045819	0.11572
C2_03600W	BMT8	511.302	-0.0282584	0.103136	-0.273991	0.784092	0.887544
C7_01350C	orf19.6916	9.09862	0.726576	0.768894	0.944962	0.344678	0.542982
C1_04150C	orf19.1049	9.25488	-0.948112	0.686632	-1.38081	0.167336	0.321899
C6_03580W	orf19.5725	412.665	-0.0233242	0.108361	-0.215245	0.829576	0.913297
C5_04340W	orf19.3920	566.124	-0.806488	0.0999068	-8.0724	6.89274e-16	1.00149e-14
CR_10700W	RFC4	17.3112	-0.186155	0.481907	-0.386287	0.699284	0.831756
C5_01420W	orf19.4132	1779.64	-0.137731	0.0686684	-2.00573	0.0448847	0.113642
C7_02860C	orf19.5175	2536.71	0.0249624	0.0733888	0.34014	0.733751	0.855142
C4_04380C	orf19.1409.2	1827.96	-1.82761	0.0711831	-25.6748	2.23716e-145	5.26335e-143
C1_02560W	orf19.2943.5	15.8568	-0.0396042	0.517352	-0.0765517	0.93898	0.969325
CR_07360W	PIF1	2315.1	0.58776	0.0649779	9.04553	1.48945e-19	2.58101e-18
C2_02780C	BUB2	187.863	0.0609635	0.155672	0.391615	0.695343	0.829988
CR_06810W	HHT2	2471.1	-0.837705	0.0713491	-11.7409	7.86124e-32	2.33433e-30
C1_08500C	ENO1	58321	-0.226826	0.0459217	-4.9394	7.83618e-07	5.12662e-06
C5_02040W	orf19.3167	516.123	1.33364	0.115481	11.5486	7.50534e-31	2.13536e-29
C1_02980W	GOR1	1403.87	1.5768	0.0822082	19.1806	5.37902e-82	5.98245e-80
C3_07320W	MDS3	14.281	1.01236	0.580478	1.744	0.0811586	0.184074
C2_01010W	HGT8	2167.36	-0.908838	0.0859835	-10.5699	4.10888e-26	9.74186e-25
C4_03800C	NUP84	659.337	-0.180286	0.0915836	-1.96854	0.0490058	0.122454
C7_04130C	SUI3	115.517	0.0864601	0.229122	0.377354	0.705911	0.836022
C7_03240W	orf19.5131	1037.85	0.202337	0.0874264	2.31437	0.0206476	0.0579099
C4_04700W	SSZ1	3302.85	-0.195765	0.0630773	-3.10357	0.001912	0.00711417
C7_03080W	LMO1	1999.91	0.103053	0.0683282	1.50821	0.131502	0.267351
CR_06230W	orf19.3874	916.227	-0.603035	0.08686	-6.94261	3.84927e-12	4.21972e-11
C2_09940W	GCN4	8106.4	0.472669	0.0497593	9.49911	2.11699e-21	4.00917e-20
C1_10830W	BIG1	648.228	-0.0794347	0.0974817	-0.814868	0.415148	0.6126
C6_01190C	VPS15	672.437	-0.300215	0.101136	-2.96844	0.00299315	0.0106078
C2_02220C	orf19.1539	12.717	-0.671359	0.580637	-1.15625	0.24758	0.428415
C2_01310W	orf19.1994	594.656	-0.135198	0.0969553	-1.39444	0.163185	0.316005
C7_02980C	SFI1	528.828	0.165239	0.105298	1.56925	0.116591	0.244074
CR_03310C	orf19.2393	652.914	-0.287822	0.0928121	-3.10112	0.00192787	0.00716017
CR_00180C	CHT1	9.82857	-0.51026	0.654018	-0.780193	0.435277	0.632351
C6_02800W	orf19.5553	681.92	0.137258	0.0907344	1.51275	0.130344	0.265771
C1_08920W	orf19.4751	477.025	0.0725279	0.122098	0.594016	0.552501	0.729899
C2_04470W	ADH3	64.6716	-2.00197	0.288438	-6.94073	3.90089e-12	4.26865e-11
C1_14420W	DDI1	71.4567	0.721461	0.252682	2.85521	0.00430086	0.0146583
CR_00790C	orf19.3277	0.153753	0.683169	4.08047	0.167424	0.867036	NA
C1_10630C	orf19.1834	278.494	0.565092	0.132957	4.25019	2.13589e-05	0.000115112
C2_01950C	AMN1	194.723	-1.23637	0.153646	-8.04687	8.49362e-16	1.22248e-14
C7_02340C	orf19.6477	537.783	0.210252	0.101696	2.06745	0.0386914	0.0998629
C4_00330C	orf19.5660.1	29.7008	0.0435857	0.377152	0.115565	0.907997	0.956964
C1_05430W	SPT20	707.013	-0.187184	0.112486	-1.66407	0.0960991	0.210393
C4_04620C	orf19.3820	14.0246	-0.52717	0.544213	-0.968683	0.332703	0.530124
CR_00310C	orf19.7502	146.879	-1.13866	0.186541	-6.10409	1.03387e-09	9.35526e-09
CR_03550W	NCS2	737.359	-0.120793	0.0958259	-1.26054	0.207473	0.378276
C3_05720C	KIP3	17.1453	0.0653154	0.479225	0.136294	0.891589	0.949652
C1_03520W	RPN3	2701.86	0.229697	0.0683362	3.36128	0.000775818	0.00314492
C1_04470C	orf19.6840	541.321	-0.3532	0.106286	-3.32311	0.000890209	0.00356608
CR_03810W	PRP13	596.664	0.0316162	0.0947721	0.333603	0.738679	0.858052
CR_07470W	orf19.6118	7.04182	-0.663417	0.777175	-0.853627	0.393312	0.592
CR_02260C	orf19.3743	244.373	0.343403	0.155772	2.20453	0.027487	0.0741675
C2_01150W	PEX12	374.841	0.453864	0.12883	3.52296	0.000426756	0.00183836
C5_03540C	RPS25B	435.979	0.0912949	0.127399	0.716608	0.473616	0.666064
C6_02480W	orf19.5517	1981.37	-0.224235	0.0674285	-3.32552	0.00088254	0.00354
C4_02100C	GPI14	5.7283	-0.122937	0.834639	-0.147294	0.8829	0.944509
C6_01630W	TIF3	4482.88	-0.362902	0.0557428	-6.51028	7.50102e-11	7.47292e-10
CR_06130C	orf19.3868	0.710205	2.8254	2.83598	0.996272	0.319118	0.515187
C2_04950C	CYT1	2525.27	1.46912	0.0708603	20.7327	1.75821e-95	2.68875e-93
C1_09780C	orf19.4843	32.3834	0.394543	0.361848	1.09035	0.275557	0.463709
CR_03410W	orf19.2381	64.3148	-0.61707	0.261387	-2.36075	0.018238	0.0517688
C4_01200C	AAT22	299.447	0.210647	0.125343	1.68057	0.0928469	0.205065
C5_03010W	orf19.4326	459.585	-0.540465	0.111965	-4.82707	1.38558e-06	8.72873e-06
C3_00680C	orf19.5390	0	NA	NA	NA	NA	NA
C3_04780C	orf19.5941	48.3648	0.0174283	0.291499	0.0597887	0.952324	0.97538
C2_08200W	orf19.2165	790.897	0.626862	0.102619	6.10864	1.00484e-09	9.10607e-09
C1_12500C	tW(CCA)1	0	NA	NA	NA	NA	NA
C1_02000W	orf19.4525	1674.25	-0.230786	0.0701124	-3.29166	0.000995981	0.00396126
C6_02760W	orf19.5549	34.9701	-0.494616	0.369572	-1.33835	0.180782	0.342367
CR_10140W	orf19.7590	21.8724	1.56759	0.459656	3.41036	0.000648774	0.00267333
C3_05600W	ATO6	2.12815	0.867972	1.52776	0.568135	0.569943	0.744187
CR_02290W	PGA22	13.1198	1.24911	0.620211	2.01402	0.0440079	0.111561
C5_02940C	MIG1	2055.13	0.077738	0.069413	1.11993	0.262742	0.447311
C3_01700W	CDC53	1555.39	0.148746	0.07562	1.96702	0.0491811	0.122742
C1_03760C	STR2	836.733	0.15029	0.0898218	1.67321	0.0942865	0.207531
C3_00040W	orf19.5472	0	NA	NA	NA	NA	NA
C6_00090W	orf19.6328	10.7897	0.393139	0.610536	0.643924	0.519625	0.702972
C2_05460W	CDC19	1873.79	0.0288387	0.0834674	0.345508	0.729712	0.853236
C4_07130W	orf19.3091	718.441	-0.371122	0.0906881	-4.09228	4.27144e-05	0.000220307
C4_02020W	CAT2	54.0006	0.233374	0.276537	0.843917	0.398716	0.597656
C1_03080C	TEM1	14.9257	-0.574565	0.514039	-1.11775	0.263675	0.448028
C5_04860C	orf19.3972	32.9913	0.546357	0.369312	1.47939	0.139036	0.279856
C4_03480C	orf19.3375	1.61703	0.384626	1.70426	0.225685	0.821446	0.908477
C2_06950C	orf19.2249	551.434	0.327332	0.105528	3.10186	0.00192308	0.00714669
C1_03160C	COQ4	1103.17	0.441388	0.0794186	5.55774	2.73296e-08	2.0923e-07
C2_09300W	MED18	277.955	-0.152362	0.133418	-1.14199	0.253459	0.436366
C6_01730W	FGR37	0.667826	-1.71128	2.73519	-0.625653	0.531542	0.712859
C2_02420C	orf19.1565	1150.88	-0.0314546	0.0755305	-0.416449	0.677081	0.819329
C1_00230C	BFA1	16.7302	-0.357838	0.530856	-0.674077	0.500262	0.687509
C1_05730W	snR39b	0.156959	0.683169	4.08047	0.167424	0.867036	NA
C5_02200W	orf19.4227	143.192	-0.0263033	0.182228	-0.144343	0.88523	0.945825
C1_12840W	orf19.4914	368.76	0.407681	0.118241	3.44788	0.000565	0.00237207
C2_07130C	RCK2	2694.02	0.00428037	0.0687471	0.0622626	0.950354	0.975028
C5_03380W	ARP1	269.972	0.127419	0.129905	0.980868	0.326658	0.523141
C2_05360C	BIO32	7.17886	2.79734	0.977431	2.86193	0.00421064	0.0143972
C2_05260W	BUD14	899.717	-0.237539	0.0810671	-2.93016	0.00338791	0.0118761
CR_04680C	orf19.1736	153.882	1.05301	0.184335	5.71249	1.11332e-08	9.02011e-08
C1_00610W	PSD1	69.3232	-0.0783983	0.247558	-0.316686	0.751482	0.8663
CR_02610C	orf19.2820	1004.98	-0.105078	0.0765338	-1.37296	0.169765	0.324922
C2_10040W	orf19.1778	2.71976	1.53679	1.45693	1.05481	0.291512	0.483303
CR_02750C	PGA34	40.3357	-2.22525	0.365448	-6.08911	1.1354e-09	1.02437e-08
C2_01710W	HSK3	114.405	-0.703299	0.202176	-3.47865	0.000503939	0.00213328
C5_00710W	IFF8	94.4382	0.59492	0.222486	2.67396	0.00749611	0.0239695
C6_01430C	FRP6	28.4121	-0.321802	0.395903	-0.81283	0.416315	0.613333
C4_01840C	orf19.4609	852.253	0.314016	0.0830689	3.78019	0.00015671	0.00073343
C2_07230C	ZCF10	307.958	-0.39667	0.143654	-2.76128	0.00575749	0.0189449
C3_01620W	orf19.1681	244.749	-0.156085	0.145411	-1.07341	0.283089	0.473389
C4_06870W	RPT5	2021.97	0.0302887	0.0756233	0.400521	0.688773	0.826533
C7_02100W	orf19.6507	85.1605	0.329737	0.223511	1.47526	0.140141	0.281481
CR_04590C	PDX3	4658.42	0.791397	0.0627604	12.6098	1.86439e-36	6.44321e-35
C1_03960C	orf19.4471	324.152	-0.140201	0.126604	-1.1074	0.268122	0.454196
C4_04940W	orf19.3784	138.864	-0.171301	0.179196	-0.955942	0.339102	0.538076
C2_00910W	PGA19	43.7359	0.664111	0.310971	2.1356	0.0327118	0.0859897
C4_03000C	orf19.2691	204.534	-1.3501	0.181145	-7.45315	9.11359e-14	1.13771e-12
C2_03290W	orf19.899	212.03	0.343437	0.15627	2.19772	0.0279691	0.0752813
C5_02440C	orf19.4252	10.14	0.536527	0.635778	0.843891	0.39873	0.597656
C7_00140C	orf19.7109	12.7043	0.00602788	0.572493	0.0105292	0.991599	0.995668
C4_02620C	orf19.2737	5444.32	-0.0487732	0.0737966	-0.660914	0.508667	0.693607
C4_01560C	orf19.4629	372.79	-0.422703	0.143802	-2.93949	0.00328758	0.0115509
CR_02510W	orf19.173	657.275	-0.532362	0.0986973	-5.39389	6.89497e-08	5.08151e-07
C3_04380C	orf19.5885	33.1853	-0.108293	0.345071	-0.313827	0.753652	0.86795
C3_06570C	OPI3	20.4336	0.53611	0.451818	1.18656	0.235401	0.414578
C4_05210W	orf19.6860	808.341	-0.00853108	0.0839869	-0.101576	0.919093	0.961041
C1_04540C	VPS16	177.851	-0.169609	0.164911	-1.02849	0.30372	0.49748
C7_00180W	FAR1	0.345653	-2.07024	3.43577	-0.602555	0.546805	NA
CR_09270C	CBP1	143.678	0.08008	0.180152	0.444513	0.656672	0.806598
C7_03480W	orf19.6705	2161.81	-1.0344	0.0723636	-14.2945	2.36908e-46	1.07346e-44
C2_00110W	orf19.1910	147.248	0.161552	0.185018	0.873166	0.382573	0.581127
CR_06630W	snR66	85.6629	-0.249211	0.226954	-1.09807	0.272175	0.458901
C2_04170C	orf19.804.1	3285.26	0.470214	0.0674743	6.96878	3.19691e-12	3.53626e-11
C1_12220W	CDC6	852.862	0.512554	0.0948345	5.40472	6.49091e-08	4.81855e-07
C1_04420C	URA6	47.5974	0.126264	0.296226	0.42624	0.669933	0.814869
CR_10400W	orf19.7617	12.9446	0.200894	0.545071	0.368564	0.712452	0.841164
C1_11960C	orf19.5269.1	10.8997	-0.48947	0.599459	-0.81652	0.414203	0.611595
C5_00830C	ERV46	2670.09	-0.492258	0.0622783	-7.90417	2.69718e-15	3.74119e-14
C6_00870C	ILV5	7625.18	0.880456	0.0536943	16.3976	1.99012e-60	1.39926e-58
C3_04060C	HEM13	993.929	0.650968	0.0933855	6.97076	3.15236e-12	3.4933e-11
C1_06270W	orf19.1823	196.09	-0.37549	0.147305	-2.54905	0.0108015	0.0330365
C1_08200W	NTG1	83.9613	0.929491	0.22995	4.04214	5.29649e-05	0.000270439
C5_03140C	orf19.4346	3381.22	-0.0941258	0.0555164	-1.69546	0.0899885	0.200094
C1_11500C	ARO7	24.9253	0.362199	0.401172	0.902853	0.366604	0.564439
C4_02580W	orf19.2742	130.311	-0.377889	0.191396	-1.97438	0.0483386	0.121134
C3_01540W	orf19.1691	6772.1	0.461212	0.0862097	5.34988	8.80116e-08	6.38632e-07
C1_01950C	orf19.4528	9.56714	-1.12955	0.665509	-1.69727	0.0896451	0.199548
C1_03560C	SUA71	1682.84	0.0323608	0.0722809	0.44771	0.654363	0.805542
CR_04840C	MSS11	512.092	-0.250209	0.101573	-2.46334	0.0137649	0.0405588
CR_01920W	orf19.2591	14.7782	0.249485	0.559343	0.446032	0.655574	0.806089
CR_02910W	orf19.2848	860.762	-0.160577	0.0841113	-1.9091	0.0562488	0.137102
CR_06530W	orf19.713	1149.18	0.460055	0.0797865	5.76607	8.11425e-09	6.64456e-08
C1_04380W	SIT4	658.477	0.111363	0.0913265	1.21939	0.222695	0.39773
C3_04880W	PIN3	117.03	-0.0718721	0.196325	-0.366087	0.7143	0.842695
C4_01600C	snR75	42.487	0.112915	0.320019	0.352838	0.72421	0.848982
C4_02900C	CRH11	1845.03	-1.6175	0.0851977	-18.9852	2.25917e-80	2.46774e-78
C5_03920C	orf19.3220	320.752	-0.198741	0.123293	-1.61194	0.106975	0.228162
CR_03010C	ERV1	830.204	0.785966	0.0862394	9.11377	7.95695e-20	1.4149e-18
C5_01930W	orf19.3178	682.745	-0.0988675	0.0893306	-1.10676	0.268398	0.4544
C2_07750W	RHO2	205.123	-0.349103	0.147724	-2.36321	0.0181174	0.0514982
C4_06170C	orf19.2920	1532.54	-0.521543	0.0972761	-5.36147	8.25456e-08	6.03985e-07
C7_00860W	SSR1	92.4481	0.159714	0.209981	0.760609	0.446891	0.64351
C1_11620W	orf19.1158	4.90225	-0.183733	0.898258	-0.204543	0.837929	0.918239
C6_00710W	orf19.3658	867.467	-0.169043	0.0870096	-1.94281	0.0520387	0.129013
C4_06770W	orf19.3132	129.499	-0.191509	0.185518	-1.0323	0.301933	0.495287
C5_00150C	orf19.5682	106.732	0.175946	0.199036	0.88399	0.376702	0.574778
C1_01810C	UGA2	40.5699	0.534897	0.324671	1.64751	0.0994538	0.215779
C2_06170C	ECM17	54.0763	1.3761	0.292598	4.70304	2.56316e-06	1.55083e-05
C4_04300C	orf19.1417	4.05053	1.8018	1.05903	1.70137	0.0888731	0.198118
C2_03450W	orf19.875	464.863	0.291071	0.109841	2.64993	0.00805095	0.0254247
C2_07830W	FLC3	1177.81	-0.141919	0.0745837	-1.90281	0.0570649	0.138573
C5_00090C	orf19.5688	54.6052	-0.143843	0.268718	-0.535292	0.592448	0.75936
C1_01470W	orf19.3333	1136.78	-0.120013	0.0774783	-1.54899	0.121384	0.251391
C5_03020W	CCC2	772.239	-1.85756	0.09354	-19.8585	9.3057e-88	1.1859e-85
C4_03880W	orf19.5043	296.385	0.699277	0.127577	5.48124	4.22366e-08	3.17787e-07
C7_00780W	orf19.7041	28.6468	-0.162669	0.370219	-0.439387	0.660381	0.808072
C6_03730C	orf19.5747	1484.39	0.398177	0.0814318	4.88971	1.00987e-06	6.52308e-06
C1_01070C	orf19.3295	321.621	-0.754599	0.129994	-5.80486	6.44202e-09	5.32511e-08
C5_04170W	orf19.3900	1515.42	0.0838857	0.0759297	1.10478	0.269254	0.455358
C6_03090W	orf19.5592	80.8618	-1.34861	0.27737	-4.86214	1.16124e-06	7.41471e-06
C4_00940W	orf19.4701	157.324	-0.262173	0.173836	-1.50817	0.131512	0.267351
CR_05050W	GLN1	12589.2	0.0614578	0.0511092	1.20248	0.229178	0.406697
C3_03570C	orf19.355	0	NA	NA	NA	NA	NA
CR_08530C	tL(CAA)4	0	NA	NA	NA	NA	NA
C2_09840W	MTW1	5.51722	0.805385	0.875307	0.920118	0.357511	0.555874
C2_07430C	orf19.1888	544.328	-0.0725725	0.102873	-0.70546	0.480524	0.67112
C4_01160W	CRD2	34.6425	-1.06358	0.402311	-2.64368	0.00820107	0.0258587
CR_09750C	orf19.7547	20.7341	-0.0105626	0.464826	-0.0227239	0.981871	0.99127
C2_00350W	orf19.2097	721.594	0.582099	0.0987534	5.89447	3.75895e-09	3.1847e-08
C2_07930C	VRP1	1378.46	0.212212	0.0814407	2.60572	0.00916818	0.0285113
C3_03370C	orf19.334	1523.18	-0.078467	0.087747	-0.894241	0.371193	0.568784
C7_00540W	snR46a	0	NA	NA	NA	NA	NA
C7_04010W	orf19.7179	29.0086	0.436898	0.383916	1.13801	0.255118	0.438605
C3_04660C	ARG11	2.91052	0.714105	1.18198	0.604158	0.545739	0.723669
C4_05590W	orf19.1240	1355.03	-0.353562	0.0751807	-4.70283	2.56577e-06	1.55087e-05
C4_05630W	orf19.1248	892.199	0.202345	0.0853384	2.37109	0.0177359	0.0504841
C3_05320W	orf19.6968	35.6917	-0.752306	0.338835	-2.22027	0.0264005	0.0715198
C7_03120W	TIM54	998.929	0.398678	0.081651	4.88271	1.04639e-06	6.73764e-06
CR_05290W	MNT3	190.92	-0.374109	0.156188	-2.39525	0.0166091	0.0477882
C1_06490C	snR189a	3.54431	0.316016	1.19586	0.264259	0.79158	0.89173
C1_02490C	orf19.2938	22.6578	1.45623	0.460846	3.15991	0.00157818	0.00601855
C6_04450W	orf19.2128	13.3327	0.987171	0.58394	1.69054	0.0909255	0.201738
C4_02180C	ZCF26	102.241	0.900962	0.216397	4.16347	3.13442e-05	0.000164295
C4_00820W	orf19.4159	15.8598	-0.326551	0.509703	-0.640669	0.521738	0.704792
C1_07210C	orf19.4446	360.733	0.16974	0.117155	1.44884	0.147381	0.293181
CR_08430W	orf19.6411	35.9936	0.243268	0.337949	0.719836	0.471626	0.664557
CR_03890W	WOR3	1140.95	-0.883752	0.109204	-8.0927	5.83548e-16	8.51924e-15
C4_04010W	orf19.5311	49.3548	0.160526	0.336693	0.476772	0.633525	0.788655
C2_07630C	orf19.1862	1807.41	0.232721	0.0913926	2.54638	0.0108846	0.033224
C4_01280C	orf19.4659	777.886	-0.667116	0.0928249	-7.18682	6.63158e-13	7.65385e-12
C1_12580W	orf19.3758	529.674	-0.245608	0.0980947	-2.50378	0.0122873	0.0369164
C5_03680W	FGR27	27.889	0.245247	0.383255	0.639905	0.522234	0.704878
C6_04590C	NAG1	1631.38	0.150099	0.0814072	1.8438	0.0652121	0.154494
C2_07530C	orf19.1874	8.40734	3.42013	0.958017	3.57001	0.000356963	0.00156079
C2_00210W	RPL38	98.9245	-0.15755	0.217597	-0.724045	0.469038	0.663071
C6_03030W	SAP5	138.741	-0.766724	0.208949	-3.66943	0.000243092	0.00110393
C1_04140W	IFD6	6722.32	1.69887	0.0859444	19.7671	5.71302e-87	6.9893e-85
CR_04360C	NHP2	1053.12	-0.0599028	0.10253	-0.584245	0.559055	0.735428
C1_01270W	CTA9	847.267	-0.534343	0.0835906	-6.39237	1.63329e-10	1.57088e-09
C3_05200W	RPS19A	211.683	-0.194311	0.147301	-1.31914	0.187122	0.351652
C7_01100C	orf19.6896	446.848	-0.431625	0.110448	-3.90794	9.3088e-05	0.000454445
C3_07600W	orf19.6730	15.3992	-0.139398	0.564701	-0.246853	0.805022	0.899169
CR_09970W	UBC4	129.145	0.333377	0.19011	1.7536	0.0794992	0.181049
C3_02980C	orf19.292	23.8441	0.738275	0.412074	1.79161	0.073196	0.169278
C4_00420C	orf19.5671	1491.67	-0.269131	0.0726775	-3.70309	0.000212992	0.000975203
C2_10760C	orf19.5358	24.1397	0.244487	0.404482	0.604445	0.545548	0.723572
C6_02570C	SEC20	614.4	-0.315169	0.0919887	-3.42617	0.00061215	0.00254903
C7_01520W	FLU1	37.8236	-0.793514	0.327226	-2.42498	0.0153094	0.0444249
C4_03630C	tG(GCC)2	0	NA	NA	NA	NA	NA
C6_03830W	SAL6	2080.49	-0.338146	0.068747	-4.9187	8.71207e-07	5.66331e-06
C3_06170C	orf19.7397.3	4.54329	0.363571	1.02681	0.354079	0.72328	0.84838
C5_01050C	orf19.1967	14.8681	0.641816	0.551545	1.16367	0.244559	0.425301
CR_04560C	orf19.547	1551.12	0.123262	0.072845	1.69212	0.0906234	0.201214
C3_03970W	orf19.6922	0.310712	1.61522	3.57472	0.451844	0.651381	NA
C1_11160C	orf19.2299	456.516	0.0745664	0.114655	0.650353	0.515464	0.69965
C5_01190W	orf19.1953	912.621	0.248303	0.0805602	3.0822	0.00205477	0.00759916
C6_03310W	orf19.5619	2300.89	1.30584	0.065223	20.0211	3.60483e-89	4.79364e-87
C7_01600W	orf19.6565	26.7572	0.148006	0.391274	0.378266	0.705233	0.835722
C1_10400C	FGR41	674.715	-1.10339	0.105922	-10.417	2.07427e-25	4.84286e-24
C1_13530W	orf19.4984	852.113	-0.265962	0.0920019	-2.89083	0.00384223	0.013271
C3_05980C	FAA2	4.69468	-0.677746	0.910645	-0.744248	0.456726	0.653214
C5_04770W	orf19.3963	9.9864	-0.196792	0.640102	-0.307438	0.75851	0.871325
C1_02650W	orf19.2954	630.168	1.77779	0.104557	17.0031	7.78995e-65	6.26988e-63
C4_03760W	orf19.1302	13.1783	1.06578	0.575653	1.85142	0.0641085	0.15241
C2_09220W	DDR48	13593.4	-0.766744	0.0595756	-12.8701	6.63151e-38	2.37222e-36
C4_06830C	CCT6	2024.96	0.0807316	0.0678563	1.18974	0.234147	0.413356
C3_00110C	SEC6	56.3607	-0.0458984	0.270334	-0.169784	0.86518	0.936623
C7_00060C	orf19.7118	7.48521	0.482731	0.725374	0.665492	0.505736	0.691304
CR_05990C	SFL1	750.129	0.0640003	0.10308	0.620882	0.534677	0.715046
CR_00220W	orf19.7512	3.86418	-0.158454	1.03216	-0.153516	0.877991	0.941989
C2_00320W	orf19.2101	7.90686	0.412609	0.768602	0.536831	0.591385	0.759067
C5_00790C	orf19.581	1335.86	0.144719	0.0845231	1.71218	0.0868635	0.194223
C1_02710W	FRS2	819.594	0.00355183	0.0823653	0.0431229	0.965604	0.982468
CR_08630W	CDC23	14.0218	-0.557658	0.564849	-0.987269	0.323511	0.519947
C2_06970W	AAH1	116.719	-0.749351	0.238352	-3.14389	0.00166719	0.00632781
CR_00060C	orf19.7538	54.0009	-0.166239	0.311538	-0.533607	0.593613	0.760288
C2_06670C	DBF2	402.121	-0.171365	0.115647	-1.48179	0.138395	0.278749
C1_06710W	orf19.6239	856.753	0.257614	0.0944736	2.72684	0.00639438	0.0207724
C3_00740W	orf19.5382	0	NA	NA	NA	NA	NA
C2_02550C	orf19.1580	193.7	0.826236	0.154188	5.35863	8.38564e-08	6.11382e-07
CR_03050C	ZCF11	657.29	-0.247263	0.0929537	-2.66006	0.00781263	0.0248016
C1_10380C	CBK1	2127.93	-0.00437565	0.0640027	-0.0683667	0.945494	0.972358
C5_01775C	C5_01775C	1351.18	-0.191592	0.0784255	-2.44298	0.0145663	0.0426123
C3_00270C	orf19.5442	27.1576	-0.105662	0.384004	-0.275158	0.783195	0.887022
C3_02740C	tR(UCU)1	0	NA	NA	NA	NA	NA
C3_05440C	orf19.6982	56.1294	0.238637	0.268447	0.888954	0.374028	0.571696
C6_02370C	orf19.3480	1379.19	0.163966	0.0760827	2.1551	0.0311538	0.0825979
C3_02340W	orf19.1610	201.482	0.0620311	0.159438	0.38906	0.697232	0.83073
C7_01840W	IQG1	43.5702	-0.54329	0.310412	-1.75022	0.0800803	0.182033
C1_01340C	orf19.3323	169.346	0.117757	0.163556	0.719981	0.471537	0.664557
CR_05750W	orf19.6637	1464.64	-0.206328	0.090556	-2.27846	0.0226993	0.0628472
C5_01350W	orf19.1933	770.441	-0.406474	0.0834974	-4.86811	1.12673e-06	7.20192e-06
C4_03250C	RHD2	1.69561	0.30748	1.65089	0.186252	0.852247	0.928938
C3_06030W	NOG1	23.9609	-0.289274	0.412419	-0.701409	0.483048	0.672463
C5_00250C	orf19.970	5.93297	1.43271	0.869678	1.6474	0.0994762	0.215779
C6_01980C	orf19.688	627.911	0.54717	0.1021	5.35914	8.3618e-08	6.10371e-07
C7_02770W	CHS1	1533.66	-0.7497	0.0794749	-9.43316	3.97922e-21	7.46654e-20
C2_06470W	RTA2	17.5845	-0.632422	0.522743	-1.20981	0.226351	0.402965
CR_08030C	FGR32	1713.2	-0.147049	0.071086	-2.06861	0.0385827	0.0996665
C4_05130C	ALD6	196.325	0.63088	0.191475	3.29483	0.0009848	0.00392189
C1_07590C	orf19.2786	1260.55	-0.0573993	0.0955283	-0.600862	0.547932	0.725319
C6_01500C	TRY5	10.5072	-0.400787	0.695286	-0.576435	0.564321	0.740127
C1_07100C	orf19.6194	354.18	-0.268446	0.127107	-2.11198	0.0346885	0.090718
C1_01570C	RPB7	802.078	-0.163068	0.0847559	-1.92397	0.0543578	0.133376
CR_07740W	orf19.2633.1	161.54	3.11114	0.237423	13.1038	3.13157e-39	1.16096e-37
C3_00210C	orf19.5449	1.69246	-0.272727	1.50122	-0.18167	0.855841	0.931181
C1_07690C	orf19.1229	829.519	-0.0927826	0.0932871	-0.994592	0.319935	0.515641
CR_07680C	orf19.6282	377.206	0.19356	0.119495	1.61982	0.10527	0.225221
CM_00210W	COX1	0.467671	2.20458	3.0409	0.724975	0.468467	NA
CR_08930C	orf19.7290	35.2555	0.0135365	0.340576	0.0397459	0.968296	0.984225
C7_02570C	RBP1	3063.88	-0.091831	0.0627327	-1.46385	0.143236	0.286425
C2_02390W	orf19.1562	543.695	-0.790663	0.107928	-7.32583	2.37421e-13	2.84852e-12
C1_08050W	orf19.5077	410.644	1.63418	0.118415	13.8004	2.53359e-43	1.08377e-41
C3_07130W	orf19.6787	17.6607	-0.119941	0.496583	-0.241532	0.809142	0.901227
C4_05850C	orf19.1272	219	0.710787	0.148599	4.78325	1.72479e-06	1.06464e-05
CR_06700C	SOL3	35.7635	-0.21979	0.343123	-0.640558	0.52181	0.704792
C4_02750W	HIT1	131.896	0.0859313	0.22727	0.378103	0.705354	0.835722
C2_03870W	GNA1	833.529	0.0332218	0.0847015	0.392221	0.694895	0.829885
C1_13930W	SSK1	41.9446	0.170576	0.31543	0.540773	0.588664	0.757916
CR_01160W	orf19.3238	0	NA	NA	NA	NA	NA
CM_00220W	CaalfMp08.1	0.93237	0.762471	2.23191	0.341623	0.732635	0.854409
C1_07830C	orf19.5053	371.359	0.759215	0.121689	6.23897	4.40454e-10	4.12596e-09
C5_05330C	RER2	12.6196	-0.201399	0.552277	-0.36467	0.715358	0.84317
C5_01290C	orf19.1940	2172.6	0.057665	0.0760493	0.758258	0.448297	0.644472
C6_00520W	orf19.4207	83.3537	0.0734169	0.22427	0.327359	0.743396	0.861056
C5_02450W	orf19.4253	643.51	-0.373783	0.0899562	-4.15517	3.2505e-05	0.000169653
C5_02610C	RAD9	16.6738	0.30703	0.485781	0.632033	0.527365	0.709299
C1_13130C	orf19.4940	1259.73	0.517851	0.0747597	6.92688	4.30235e-12	4.68282e-11
CR_00520C	CRM1	50.9123	-0.0926293	0.283526	-0.326705	0.743891	0.861056
CM_00350W	tM(CAU)5mt	0	NA	NA	NA	NA	NA
C1_08770W	orf19.4735	831.109	-2.35998	0.0915735	-25.7714	1.85598e-146	4.73044e-144
C7_01200C	DBP7	26.4536	-0.780125	0.409882	-1.90329	0.0570023	0.138563
C2_04240C	HYM1	588.006	0.232186	0.094758	2.4503	0.0142736	0.0418561
C4_04150C	PDB1	12356.2	0.42942	0.0558101	7.6943	1.4227e-14	1.87557e-13
C2_10840W	RDH54	29.6534	1.30886	0.38937	3.36148	0.00077527	0.00314478
C2_02250C	OPI1	575.763	-0.0608783	0.120639	-0.504632	0.613817	0.773213
C6_01100W	SEC9	1198.1	-0.428327	0.0749037	-5.71836	1.07556e-08	8.73731e-08
C7_03030W	orf19.5158	894.855	0.22436	0.0950947	2.35933	0.0183078	0.0519188
C2_09930W	orf19.1359	38.2696	0.338687	0.331255	1.02244	0.306575	0.50102
C2_03750W	YIM1	3315.52	0.697786	0.0561023	12.4377	1.63052e-35	5.48016e-34
C1_05220C	orf19.444	104.547	-0.315622	0.202282	-1.56031	0.118686	0.247699
C5_04270C	SAH1	17288.5	0.53317	0.0470657	11.3282	9.51252e-30	2.60933e-28
C7_00370W	DCC1	8.73473	0.712611	0.69462	1.0259	0.304938	0.49901
C1_07350C	GPX3	69.4133	0.00934547	0.277635	0.033661	0.973148	0.987232
C6_01060C	CAN2	5.00407	0.801831	0.921188	0.870431	0.384065	0.582475
C2_09530W	EAP1	444.077	-0.181431	0.110064	-1.64841	0.0992677	0.215556
C6_00400C	orf19.1202	563.922	-0.858138	0.108128	-7.9363	2.08297e-15	2.92237e-14
C3_04470W	PKC1	47.4398	0.255203	0.298888	0.853842	0.393193	0.591966
CR_10670W	CPR6	184.802	-0.0458233	0.167577	-0.273447	0.78451	0.887765
C3_01150C	orf19.158	823.197	-0.392036	0.0882873	-4.44046	8.97667e-06	5.11269e-05
C1_00580W	orf19.6048	8.36426	0.889646	0.71037	1.25237	0.210435	0.381855
C5_02750C	orf19.4295	750.375	-0.0933631	0.085491	-1.09208	0.274798	0.462686
C4_00540C	NMD5	617.005	-0.221158	0.101015	-2.18936	0.0285709	0.0765856
CM_00060W	NAD1	0.153753	0.683169	4.08047	0.167424	0.867036	NA
C4_04090C	orf19.5300	951.493	-0.126381	0.0789144	-1.6015	0.109267	0.231997
C1_13630W	CYB2	6.12079	2.19154	0.919718	2.38284	0.0171796	0.0491634
C7_03330C	SHM1	6515.05	0.15635	0.0502459	3.11171	0.0018601	0.00693793
C3_05130C	THI4	2.10707	1.43633	1.46569	0.979966	0.327103	0.523656
C2_01380W	PLB4.5	862.362	-0.116765	0.101057	-1.15544	0.247911	0.428835
C1_09710C	orf19.4835	14.6434	0.00811168	0.535966	0.0151347	0.987925	0.994218
C1_05500W	RSM22	7.81132	1.22659	0.787151	1.55826	0.119172	0.248168
CR_03460W	orf19.4388	586.965	0.0173739	0.10376	0.167443	0.867022	0.937177
C1_10940C	ERP5	4729.56	-0.0577243	0.0547084	-1.05513	0.291367	0.483268
CR_10070C	ZCF39	59.3752	0.258574	0.287616	0.899025	0.368639	0.566727
C6_02870W	RNH1	589.261	-0.991376	0.0996276	-9.95082	2.50111e-23	5.20384e-22
CR_03260W	orf19.2397.3	197.623	0.274369	0.173467	1.58168	0.113723	0.239052
C1_08990C	KEX2	276.531	-0.804814	0.143095	-5.62433	1.86234e-08	1.45491e-07
C4_06300C	PGA42	59.2097	-0.613826	0.282914	-2.16965	0.0300331	0.0801538
C1_02930C	MST1	443.298	0.443458	0.118985	3.727	0.000193772	0.00089518
C1_03370W	orf19.3037	3600.98	-0.0883667	0.0631206	-1.39997	0.161524	0.314262
C3_01010W	orf19.2505	5.23211	0.913714	0.898299	1.01716	0.309077	0.503764
CR_00400C	SWC4	34.062	0.205401	0.35476	0.578986	0.562599	0.738184
CR_06880C	tS(AGA)2	0	NA	NA	NA	NA	NA
C2_08070C	MRS4	72.0247	-1.43711	0.247023	-5.81771	5.96598e-09	4.95198e-08
C3_06610W	orf19.7450	18.2359	0.362521	0.467172	0.775991	0.437754	0.634837
C1_08850C	AFG1	1123.27	-2.91148	0.0912204	-31.9169	1.55407e-223	7.3125e-221
CR_06020W	orf19.3851	426.925	-0.0390064	0.109074	-0.357614	0.720632	0.84755
C1_04930C	orf19.751	8.23476	-1.27735	0.753799	-1.69455	0.0901609	0.200405
C7_02270W	LDG3	4.16771	-5.6589	1.5439	-3.66532	0.000247028	0.00111848
C2_04800C	MDM10	183.143	0.18675	0.18226	1.02463	0.305536	0.499589
C3_03130C	orf19.310	15.0293	0.279952	0.52079	0.537552	0.590886	0.759067
C1_00860W	orf19.6020	186.334	0.00332125	0.174636	0.0190182	0.984827	0.992727
C3_01670W	orf19.1677	1517.89	-0.197707	0.0770628	-2.56554	0.0103016	0.0316659
C1_14410W	orf19.7256	9.11867	0.214898	0.704874	0.304874	0.760462	0.87193
C5_05430W	PEX4	95.2836	0.306846	0.219258	1.39948	0.16167	0.314286
C1_12770W	RPG1A	2408.18	-0.0521868	0.0670021	-0.778884	0.436048	0.632963
C1_09650W	orf19.4828	811.774	-0.0386263	0.089234	-0.432866	0.665112	0.811265
C6_02670C	WSC2	1654.19	-0.521758	0.0684746	-7.61972	2.54219e-14	3.29461e-13
CR_09700W	orf19.6592	15.7809	-0.228294	0.512827	-0.445169	0.656198	0.80634
C2_05790C	RFC1	2656.72	0.762011	0.0591266	12.8878	5.27357e-38	1.89755e-36
C4_01350W	orf19.4652	10.8274	4.85578	1.17473	4.13352	3.57256e-05	0.000185512
C1_12450C	IRA2	1151.09	-0.328141	0.074385	-4.41139	1.02708e-05	5.80115e-05
CR_10270C	AHA1	52.0118	0.285486	0.283591	1.00668	0.314087	0.50908
CR_00100C	EPL1	52.709	-0.124254	0.297445	-0.417736	0.67614	0.819
C1_12970C	SEC2	380.878	-0.273675	0.110911	-2.46752	0.0136051	0.0401266
C2_08270C	orf19.2222	387.513	-0.391555	0.114463	-3.4208	0.000624383	0.00259291
C4_07200C	orf19.3083	2033.31	0.389486	0.0669919	5.81392	6.10266e-09	5.05826e-08
C2_02650C	orf19.5842	0	NA	NA	NA	NA	NA
C1_10530W	SNL1	81.5787	-0.407883	0.236977	-1.72119	0.0852165	0.191221
C2_04010C	HSP21	41247.2	0.876927	0.0752223	11.6578	2.09354e-31	6.09819e-30
CR_03380W	MTG1	229.574	0.459735	0.177252	2.59368	0.00949541	0.0294391
C5_02190C	orf19.4225.1	432.064	0.137297	0.111509	1.23126	0.218225	0.392151
C3_03700C	orf19.6949	0.142041	0.683169	4.08047	0.167424	0.867036	NA
C6_01210W	orf19.131.2	72.3106	-0.400178	0.244605	-1.63602	0.101835	0.21965
CR_05410C	tR(ACG)1	0.299	1.56847	3.62721	0.432418	0.665437	NA
C7_04240C	orf19.7149	35.0922	0.20048	0.3529	0.568093	0.569972	0.744187
C4_03950C	orf19.787	305.063	0.918357	0.139438	6.58614	4.51423e-11	4.57178e-10
C3_06320W	ALS7	110.685	-0.260801	0.195664	-1.33291	0.182563	0.344885
CR_04770C	orf19.6315	339.645	-0.563839	0.11819	-4.77061	1.83673e-06	1.12804e-05
CR_03660C	orf19.4365	80.6976	0.840207	0.254241	3.30477	0.000950555	0.00379539
C4_02370C	PGA59	83116.5	-0.204571	0.0700756	-2.91929	0.00350829	0.012235
C1_12170C	orf19.5247	14.6041	0.20556	0.538771	0.381534	0.702807	0.834125
C1_09090C	ARG81	154.517	-0.0713513	0.177821	-0.401254	0.688233	0.826373
C5_03410C	orf19.2639	13.622	0.120575	0.554996	0.217254	0.82801	0.9126
C5_04970C	PPR1	147.666	0.628597	0.172319	3.64788	0.000264415	0.00119367
CR_09420C	BGL22	21.0361	-0.062265	0.456281	-0.136462	0.891456	0.949652
C4_02050W	HGH1	15.4621	-0.0452955	0.523954	-0.0864492	0.931109	0.966038
C1_09330W	orf19.4793	284.828	-0.13342	0.140446	-0.949974	0.342125	0.54091
C7_03930C	MAM33	31.2519	0.399562	0.35695	1.11938	0.262979	0.447342
CR_06220C	snR57b	0.142041	0.683169	4.08047	0.167424	0.867036	NA
C1_00060W	TUP1	179.012	-0.271358	0.161275	-1.68258	0.0924563	0.204541
C2_08970C	DFG10	312.889	-0.266526	0.137614	-1.93676	0.0527749	0.130171
C2_10610W	GYP5	326.916	-0.250173	0.130541	-1.91643	0.0553098	0.135332
C6_00120W	orf19.6325.1	97.7995	-0.143385	0.211224	-0.678833	0.497244	0.684746
C4_07040W	orf19.3105	151.933	0.295116	0.17179	1.71789	0.0858169	0.192427
C5_02350C	orf19.4243	198.776	-0.313108	0.148471	-2.10888	0.034955	0.0913368
C4_03550W	RAD2	1079.49	0.179106	0.0789107	2.26973	0.0232242	0.0639671
C6_01680C	orf19.3418	252.528	0.933368	0.13901	6.71439	1.88852e-11	1.95137e-10
C2_05650W	VPS35	25.8503	-0.403569	0.395855	-1.01949	0.307972	0.502766
C5_02290W	PDE1	149.996	0.10521	0.173937	0.604871	0.545264	0.723572
C2_03250W	AVT7	1047.68	-0.481379	0.0803528	-5.99082	2.08792e-09	1.81418e-08
C1_05740C	orf19.2478	445.194	0.073329	0.108186	0.677804	0.497896	0.68549
CR_02120C	orf19.2612	157.596	-0.530118	0.174554	-3.03698	0.00238962	0.00869041
CR_03940W	orf19.475	518.198	-0.203671	0.11509	-1.76967	0.076782	0.176305
C1_11230W	FGR39	177.552	-0.0748919	0.165218	-0.453291	0.650339	0.801879
C2_01620W	COX4	66.3964	0.862175	0.258235	3.33872	0.000841639	0.00339151
C1_00980W	orf19.6008.4	10.8181	0.533855	0.667369	0.79994	0.423746	0.620699
C1_04630C	orf19.783	1073.9	-0.211091	0.0789754	-2.67288	0.00752039	0.024022
C1_07570C	orf19.2788	302.513	-0.0427022	0.139624	-0.305836	0.759729	0.87193
CR_02680W	orf19.2827	242.788	-0.808413	0.149944	-5.39142	6.99042e-08	5.14243e-07
C7_03530C	ISY1	85.0836	0.22234	0.224633	0.989793	0.322275	0.518233
C1_00660C	orf19.6039	16.0895	-0.241491	0.490309	-0.492529	0.622346	0.780468
C2_00680C	SOD5	1633.2	-2.53639	0.20538	-12.3497	4.88699e-35	1.62466e-33
C2_09040W	orf19.200	1933.71	-0.0351147	0.0712709	-0.492694	0.622229	0.780468
C4_03610C	tQ(UUG)1	0	NA	NA	NA	NA	NA
C7_03830C	orf19.7199	17.6005	0.317961	0.471928	0.673749	0.500471	0.687641
C1_05900W	orf19.2459	550.5	-0.0915472	0.0969644	-0.944132	0.345102	0.543509
C2_07320W	ARP3	2917.3	-0.289947	0.0576216	-5.03192	4.85597e-07	3.24989e-06
C5_00840W	orf19.587	443.942	-0.256055	0.107554	-2.38071	0.0172791	0.0493448
C4_06460C	orf19.2888	302.891	-0.11022	0.13239	-0.832542	0.405103	0.603915
C4_04810C	orf19.3798	502.649	0.200815	0.111984	1.79325	0.0729322	0.168987
C4_01990W	orf19.4593.1	2.91293	-0.226787	1.21112	-0.187254	0.851462	0.928412
C3_02570W	orf19.246	492.724	-0.389502	0.101951	-3.82047	0.0001332	0.000633089
C1_05620C	STE3	65.398	0.110172	0.2699	0.408195	0.683131	0.823716
C2_00860C	orf19.2038	2002.02	-0.52375	0.0814336	-6.43162	1.2625e-10	1.22778e-09
C2_07240C	orf19.2281	158.656	0.081131	0.165727	0.489547	0.624454	0.781462
CR_02040W	PRK1	2544.75	-0.238886	0.0628603	-3.80027	0.000144538	0.000683259
C2_07380W	SSC1	11132.2	0.509564	0.0566701	8.99176	2.43303e-19	4.16886e-18
C3_01910C	orf19.1655.3	3343.89	-0.0611118	0.0602165	-1.01487	0.310169	0.50487
C1_04730C	LYS21	677.199	0.65011	0.0926552	7.01644	2.27597e-12	2.54983e-11
C1_09390W	orf19.4801	355.938	0.0234243	0.120422	0.194518	0.84577	0.92376
C1_14290C	MDG1	250.913	-0.717628	0.148556	-4.83069	1.36061e-06	8.58914e-06
C5_03310C	PCL1	476.355	-0.749164	0.108182	-6.92505	4.35822e-12	4.73521e-11
C3_01790C	orf19.1667	43.7071	0.0689683	0.343586	0.200731	0.840909	0.920351
CR_06780W	orf19.1856	6.38077	-1.16825	0.822882	-1.41971	0.155692	0.305247
C1_09810W	orf19.4846	6.45755	-0.606486	0.786147	-0.771467	0.44043	0.636906
C1_03580W	orf19.3059.1	0.142041	0.683169	4.08047	0.167424	0.867036	NA
C1_04530C	orf19.6847	215.005	0.105694	0.146432	0.721794	0.470421	0.663645
C3_03060W	orf19.302	7.11475	-0.445431	0.757846	-0.587759	0.556694	0.733501
C3_04170W	orf19.5860	189.218	0.618667	0.155609	3.97578	7.01502e-05	0.000348585
C6_04380W	ALS2	1164.64	-0.428379	0.0770774	-5.55777	2.73239e-08	2.0923e-07
C4_06700W	orf19.3140	14.5101	-0.201541	0.557091	-0.361774	0.717521	0.844771
C4_01450W	PWP1	752.888	0.0715241	0.0932757	0.766803	0.443198	0.639397
C3_01410C	ALI1	344.732	1.38738	0.127191	10.9079	1.05655e-27	2.65963e-26
C5_00920W	orf19.1975	91.2873	0.0125129	0.219893	0.0569045	0.954621	0.976981
C1_03870C	orf19.4459	3154.14	-0.94175	0.0766214	-12.291	1.01308e-34	3.29627e-33
C7_00270W	orf19.7095	17.5653	0.457207	0.52028	0.878771	0.379525	0.577806
C2_08055W	RPR1	0.761978	1.59514	2.4152	0.660459	0.508959	0.69385
C2_08570W	ANP1	153.391	-0.465514	0.192801	-2.41448	0.0157576	0.045488
C1_14050C	orf19.7213	43.0412	0.597443	0.317108	1.88404	0.0595598	0.143776
C5_00300C	SMC4	26.6673	0.0422345	0.389942	0.10831	0.91375	0.958876
C6_00940C	orf19.95	217.058	-0.0364871	0.155477	-0.234678	0.814458	0.904356
C1_06160W	orf19.2429	21.7429	1.56054	0.496788	3.14126	0.00168223	0.00636629
C1_14190C	orf19.7227	9.003	0.980438	0.698193	1.40425	0.160244	0.31217
C3_06780C	SLF1	7.61027	-0.264276	0.7539	-0.350546	0.725929	0.849858
C2_10230W	orf19.1757	386.203	-0.0819754	0.131206	-0.624785	0.532112	0.712859
C4_03090W	orf19.2682	895.491	0.00835444	0.082041	0.101832	0.91889	0.960993
C2_00160C	NAT2	2441.66	-0.0694438	0.0613774	-1.13142	0.257878	0.442189
CR_04970C	orf19.634	27.7421	0.518545	0.434691	1.19291	0.232906	0.41176
CR_01310W	ATP3	12925.6	-0.515016	0.0502888	-10.2412	1.2966e-24	2.91593e-23
C2_03220C	STP4	1510.55	0.485826	0.0849349	5.71998	1.06536e-08	8.67755e-08
CR_01790C	orf19.2579	621.269	-0.023871	0.101754	-0.234596	0.814522	0.904356
C1_04230W	orf19.1058	1424.53	0.106082	0.0735063	1.44317	0.148974	0.295484
CM_00500C	tL(UAA)7mt	0	NA	NA	NA	NA	NA
CR_08200C	orf19.6382	1342.45	0.199953	0.0763992	2.61721	0.00886508	0.0277096
CR_07330W	SMX4	5.71692	-0.446902	0.877093	-0.509526	0.610383	0.771269
C2_03580W	snR43b	38.2174	0.298365	0.359601	0.82971	0.406703	0.604863
C3_03300C	orf19.329	461.674	-0.0401069	0.102044	-0.393036	0.694293	0.829828
C6_04260C	orf19.1083	305.418	-0.069555	0.138285	-0.502983	0.614976	0.774194
C5_01780W	PAP1	1431.59	-0.374856	0.0738707	-5.07449	3.88528e-07	2.63776e-06
C1_01640W	RPS42	312.702	-0.173228	0.135174	-1.28152	0.200009	0.368639
C2_02560W	orf19.1581	0.142041	0.683169	4.08047	0.167424	0.867036	NA
C2_06060C	orf19.4115	0.978845	-0.172555	2.19206	-0.0787181	0.937257	0.969076
C1_11730W	orf19.1144	3071.87	-0.462081	0.0591453	-7.81265	5.59983e-15	7.64601e-14
C6_03540W	orf19.5720	674.628	1.57981	0.1051	15.0314	4.57064e-51	2.32988e-49
C4_06660W	orf19.2866	19.0987	-0.267494	0.476554	-0.56131	0.574586	0.747341
C1_01780C	HOL4	1180.96	-0.117663	0.0745585	-1.57813	0.114535	0.240595
CR_00990W	orf19.3259	11.6892	-0.364723	0.61808	-0.59009	0.555131	0.732471
C5_01755C	C5_01755C	105.79	-0.00630725	0.205385	-0.0307094	0.975501	0.987774
C1_07940W	snR67	6.91099	-0.627551	0.74535	-0.841955	0.399813	0.598985
C4_03150W	orf19.2675	1041.98	0.0989395	0.0779152	1.26984	0.204143	0.374436
C1_01880C	PTR3	318.671	-0.048366	0.119187	-0.405798	0.684891	0.824701
CR_05500C	orf19.5852	544.235	0.169414	0.0963638	1.75806	0.0787365	0.179713
CR_01010W	TEN1	3.45919	-0.304684	1.11613	-0.272982	0.784867	0.887765
C6_04060W	orf19.1217	1322.58	-0.0584562	0.0721923	-0.809728	0.418096	0.614635
C1_06360W	orf19.6275	13.4263	-0.238665	0.576332	-0.414111	0.678793	0.820751
C5_01960C	orf19.3175	463.751	2.24461	0.122209	18.367	2.41603e-75	2.5049e-73
C5_03090W	VPS4	1166.12	-0.225575	0.0810328	-2.78375	0.00537343	0.0178637
C1_06280C	UME6	788.076	-1.99666	0.103108	-19.3647	1.53142e-83	1.76749e-81
C4_01690C	HRT2	1544.51	-0.0421292	0.0759668	-0.554574	0.579186	0.751088
C2_06260W	orf19.5488	5.81868	-0.950355	0.840305	-1.13096	0.25807	0.442189
C1_10070C	MNN23	918.554	-0.232094	0.0797321	-2.91092	0.00360366	0.0125533
C7_03730C	orf19.5504	90.4568	0.288395	0.242919	1.18721	0.235146	0.414402
C2_08300C	orf19.1353	277.122	-0.244602	0.349243	-0.700378	0.483691	0.672899
CR_01490C	orf19.2533.1	1538.08	-0.219992	0.0865802	-2.54091	0.0110566	0.0336483
C7_00970C	YOX1	6.88649	-0.233335	0.791468	-0.294814	0.768136	0.877604
C7_01330C	GCN2	18.2797	-0.122058	0.468684	-0.260426	0.794535	0.893394
C7_00670C	orf19.7052	31.5104	-0.357456	0.360869	-0.990542	0.321909	0.517916
CR_08580C	orf19.6431	2.19138	-0.0429067	1.4406	-0.0297839	0.976239	0.988358
C4_01210C	tS(UGA)3	0	NA	NA	NA	NA	NA
C7_02370W	orf19.6474	11.1665	-0.538066	0.612471	-0.878517	0.379663	0.577855
C7_02800W	NIK1	1931.05	0.309675	0.0778721	3.97672	6.98731e-05	0.000347648
C5_03270W	TEF4	9.05525	1.15652	0.756119	1.52955	0.126129	0.259337
C3_04860W	SFP1	39.046	0.214213	0.329409	0.650296	0.515501	0.69965
C4_00710W	orf19.4171	1424.47	0.683343	0.0714677	9.56157	1.15986e-21	2.22409e-20
CR_05340C	IFE2	20.9594	0.164015	0.437842	0.374598	0.707959	0.837013
C3_03260W	orf19.325	1245.58	0.0612503	0.0733175	0.835411	0.403486	0.602128
C2_05030C	RHO3	1418.01	-0.317205	0.0779346	-4.07014	4.69847e-05	0.000240708
C2_00040C	tV(CAC)1	0	NA	NA	NA	NA	NA
C4_06380W	SOU2	7.21311	-0.146298	0.737148	-0.198466	0.842681	0.921763
C5_02960C	orf19.4321	5.54196	1.13093	1.01454	1.11472	0.26497	0.449729
C5_01460W	YBL053	762.427	0.387561	0.0878197	4.41314	1.01882e-05	5.76517e-05
C3_02170C	LAP41	4175.33	0.163127	0.0572998	2.8469	0.00441475	0.0149945
C1_02300W	orf19.3687	28.1608	-0.560986	0.429668	-1.30563	0.191679	0.358567
C1_04330W	RPN4	3882.99	0.675704	0.0652484	10.3559	3.93625e-25	8.98435e-24
C3_00880W	KGD1	3329	0.216413	0.0649222	3.33343	0.000857837	0.00344996
C2_00890W	orf19.2035	32.5595	-0.546039	0.356115	-1.53332	0.125196	0.257853
C5_04080C	orf19.1281	263.87	-0.389999	0.134896	-2.8911	0.0038389	0.013267
C1_00420W	orf19.6065	19.8986	0.356707	0.477714	0.746695	0.455248	0.651725
CR_05180C	SDH2	26.8756	-0.0151563	0.400804	-0.0378148	0.969835	0.985232
C4_00890W	ARO1	4849.75	0.160495	0.0540467	2.96957	0.00298221	0.0105813
C1_04100C	POR1	16852.7	0.0379654	0.0567368	0.669149	0.5034	0.689498
C6_04560W	orf19.2150	5002.92	-1.07678	0.0609902	-17.655	9.30518e-70	8.62421e-68
C1_03170C	orf19.3009	210.502	-0.316475	0.16684	-1.89688	0.0578435	0.14013
C1_10890C	orf19.2328	1746.01	-0.00802242	0.0753356	-0.106489	0.915194	0.959078
C1_10470W	orf19.989	1807.37	0.255726	0.07131	3.58612	0.00033564	0.00148132
C3_06080W	REV3	8.13361	0.444633	0.699414	0.635722	0.524957	0.707305
C3_06510C	HST6	0.631221	1.21078	2.59626	0.466353	0.640963	0.795288
C3_03780W	orf19.6940	0	NA	NA	NA	NA	NA
C1_13720W	orf19.5009	38.5745	-0.264422	0.348085	-0.759648	0.447465	0.643888
C1_10670C	RPA190	3134.39	-0.0988315	0.0710262	-1.39148	0.16408	0.317218
C6_03140C	MDL2	2019.43	-0.240326	0.0685614	-3.50527	0.000456152	0.00195261
C3_06240C	orf19.7409.1	3.76104	-0.0945195	1.05638	-0.0894752	0.928704	0.96466
C4_05720W	orf19.1257	1.81914	3.06948	1.78033	1.72411	0.0846888	0.190247
C5_04640C	orf19.3949	1100.53	-0.242502	0.0858909	-2.82337	0.00475217	0.0160425
C1_08480C	APS3	396.993	0.343271	0.114129	3.00774	0.00263196	0.00947597
C2_02000W	orf19.1514	2575.41	-0.117623	0.0594	-1.98018	0.0476834	0.119885
C3_02870C	orf19.278	127.92	0.258422	0.19022	1.35854	0.174292	0.332029
C1_02800W	orf19.2968	28.2375	-0.516707	0.413251	-1.25034	0.211174	0.383081
C6_02500C	GCV1	2680.04	0.923128	0.0721107	12.8015	1.60736e-37	5.65072e-36
C6_03880W	orf19.5763	742.366	0.110558	0.0884878	1.24941	0.211514	0.383321
C3_00690C	SWD1	556.461	-0.149703	0.0980842	-1.52627	0.126943	0.260575
C2_04930C	CRK1	1165.84	-0.298282	0.07983	-3.73646	0.00018663	0.000864858
C5_00700C	SPE2	2187.09	-0.0750485	0.0786028	-0.954781	0.339688	0.538354
C5_04400W	RNY11	14.9087	0.335603	0.553554	0.606268	0.544336	0.723177
C1_02780W	orf19.2966	672.125	-0.116926	0.101108	-1.15645	0.247495	0.42839
CR_04530W	FUM11	3876.02	0.18455	0.0556158	3.3183	0.000905671	0.00362328
C5_01160C	snR69	28.9194	-0.0686183	0.392379	-0.174878	0.861176	0.934506
C3_00720W	PMA1	3729.2	-0.380246	0.0671333	-5.66404	1.4785e-08	1.16847e-07
C3_03860W	orf19.6929	305.315	0.138736	0.147139	0.942892	0.345736	0.544048
C2_09280C	orf19.4090	25.706	-0.278706	0.407611	-0.683755	0.49413	0.681869
CR_04270C	orf19.515	91.6522	0.308446	0.244894	1.25951	0.207848	0.37851
C2_10530C	KIN3	30.4467	-0.816429	0.403293	-2.02441	0.042928	0.109185
C1_08560W	TCP1	716.032	0.0213818	0.0861988	0.248052	0.804094	0.898717
C2_08380C	orf19.1434	739.866	0.208575	0.087474	2.38442	0.0171059	0.049032
C3_07280C	orf19.6770	111.564	-0.300566	0.215052	-1.39764	0.16222	0.314516
C1_02540C	tR(UCU)4	103.079	-1.07372	0.210449	-5.10204	3.36005e-07	2.29904e-06
C4_00490W	orf19.5678	220.061	0.293563	0.147371	1.992	0.0463706	0.117065
C3_05630W	GTT1	0	NA	NA	NA	NA	NA
CR_02280W	PGA23	393.633	-1.09921	0.167175	-6.5752	4.85885e-11	4.91266e-10
C4_04660C	orf19.3815	151.08	0.251863	0.174688	1.44179	0.149362	0.296158
C4_04760C	orf19.3804	1158.36	-1.15939	0.0872483	-13.2884	2.70394e-40	1.04025e-38
CR_07830C	orf19.3712	32.5548	-0.272032	0.374687	-0.726024	0.467824	0.662426
C7_01430C	orf19.6586	23.2477	1.07766	0.465033	2.31737	0.0204833	0.0575282
CR_05900W	orf19.6624	325.059	-0.0698149	0.133364	-0.523493	0.600631	0.764526
C6_03370W	orf19.5626	485.236	-0.720745	0.105239	-6.84865	7.45512e-12	8.00052e-11
C3_06640W	orf19.7453	8.28083	0.379393	0.731408	0.518716	0.603959	0.766317
C5_00420C	MRP17	9.20483	0.692546	0.68187	1.01566	0.309792	0.504392
C4_03420C	orf19.3368	5.98375	1.61395	0.876807	1.84071	0.0656637	0.155383
C2_02480W	tV(AAC)1	0.426123	2.08911	3.42913	0.609224	0.542376	NA
C2_01750C	orf19.1486	364.266	-1.27453	0.128971	-9.88231	4.96768e-23	1.02314e-21
C6_01470W	orf19.3437	160.551	-0.445908	0.167791	-2.65753	0.00787159	0.0249614
C4_00010W	TLO9	173.046	-0.23214	0.168244	-1.37979	0.167652	0.322392
C3_07500W	VAN1	55.4709	-0.358037	0.282266	-1.26844	0.204642	0.374871
C4_04460C	orf19.3840	195.963	-0.0928317	0.150685	-0.616065	0.537852	0.717722
C1_05420W	orf19.423	405.545	-0.237308	0.115754	-2.0501	0.0403549	0.103545
C5_05320C	HIS1	419.38	-12.3008	1.18335	-10.3949	2.61546e-25	6.03726e-24
C2_06740W	orf19.3148	421.228	-0.726034	0.109256	-6.64526	3.02686e-11	3.1066e-10
CR_00290W	orf19.7504	49.6933	1.03757	0.303508	3.4186	0.000629435	0.00260681
C6_02460C	orf19.5515	707.619	0.422333	0.0913642	4.62252	3.79111e-06	2.24277e-05
C4_00390W	orf19.5666	2246.4	1.22974	0.0797667	15.4167	1.26314e-53	7.02422e-52
C1_03720C	orf19.1037	2214.49	0.168745	0.0617248	2.73382	0.00626033	0.0203694
C3_02670W	orf19.259	3.93935	1.03731	1.06995	0.969488	0.332302	0.52976
C2_03180C	TOM1	3528.07	0.0444315	0.0617247	0.719834	0.471628	0.664557
C1_08340C	orf19.5114	792.063	0.101911	0.0868934	1.17283	0.240864	0.421082
CR_05660W	SDA1	761.439	0.0530199	0.0935996	0.566455	0.571085	0.745224
C5_05340W	orf19.4029	586.102	-0.0312321	0.106755	-0.29256	0.769859	0.877932
C3_07740W	orf19.6712	39.7285	-0.191721	0.314759	-0.609106	0.542454	0.721817
CM_00460C	tE(UUC)9mt	0	NA	NA	NA	NA	NA
CR_10440W	orf19.7621	17.8033	1.36226	0.545248	2.49843	0.0124745	0.0374013
C5_05240C	orf19.4017	13.7304	0.592437	0.590745	1.00286	0.315926	0.51152
C4_06950W	orf19.3114	142.566	0.117247	0.202218	0.579806	0.562045	0.737933
C1_07600W	ATP7	3897.85	-0.504418	0.0697561	-7.23117	4.78867e-13	5.61155e-12
CR_01390W	MGE1	1526.74	0.637813	0.0680697	9.37001	7.25258e-21	1.35256e-19
C3_01860C	DBP5	2509.78	0.250982	0.0599864	4.18398	2.86452e-05	0.000151315
C7_02140W	orf19.6501	70.5156	0.150522	0.240946	0.624712	0.53216	0.712859
CR_07730W	HGT14	353.984	-0.793653	0.123278	-6.43792	1.21124e-10	1.18083e-09
C3_07420W	orf19.6748	49.7578	0.243162	0.295714	0.822287	0.410913	0.608904
C6_02120W	CHC1	3454.59	-0.248498	0.0567084	-4.38204	1.17575e-05	6.59219e-05
C3_07840C	orf19.6179	0	NA	NA	NA	NA	NA
C1_10310W	orf19.4901	690.278	-0.601103	0.103289	-5.81962	5.89804e-09	4.92201e-08
C1_12300W	orf19.5233	0.426123	2.08911	3.42913	0.609224	0.542376	NA
C6_00330C	GNP1	5107.98	0.723215	0.0716493	10.0938	5.8838e-24	1.28083e-22
C2_05220C	orf19.3552	1332.82	-0.0713913	0.0754673	-0.945989	0.344154	0.542715
C2_09600C	orf19.1394	939.598	0.0243548	0.0900166	0.270559	0.786731	0.888886
C7_01830W	orf19.6537	4.02489	-0.515107	0.97644	-0.527536	0.597821	0.763599
C7_00170W	VPS70	15.1014	-0.200493	0.516768	-0.387974	0.698035	0.83131
CR_07930C	orf19.605	38.693	-0.139547	0.346318	-0.402944	0.68699	0.826089
C1_03600W	orf19.3060	29.3125	0.327853	0.408719	0.802146	0.422469	0.619425
C2_01590W	COX13	2267.79	0.74639	0.0713656	10.4587	1.33706e-25	3.14569e-24
C2_08780W	RPT6	5464.61	0.190179	0.055747	3.41147	0.000646142	0.00266825
C1_13320C	orf19.4959	46.1574	-0.618672	0.29397	-2.10454	0.0353312	0.0922411
C3_04200W	AFP99	29.2676	0.555369	0.396859	1.39941	0.16169	0.314286
C3_07180C	BMT1	35.3871	-1.16497	0.371199	-3.13839	0.00169877	0.00641837
C2_00150W	LEU5	358.397	0.78476	0.121861	6.4398	1.19634e-10	1.17088e-09
C5_05220W	CAG1	38.6106	0.0555507	0.334	0.166319	0.867906	0.937177
C7_03190C	orf19.5137	1.81954	-2.32693	1.74159	-1.33609	0.181518	0.34323
C5_02500C	orf19.4262	349.803	0.0723533	0.131132	0.551759	0.581114	0.752571
CR_01650W	URA5	1013.73	0.307123	0.0890868	3.44746	0.000565882	0.00237414
C1_00470C	orf19.6061	14.9788	1.02719	0.541335	1.89752	0.0577597	0.139983
C1_07520C	IST2	4300.01	-0.323771	0.0588383	-5.50272	3.73969e-08	2.8172e-07
CR_07030C	orf19.2362	305.209	-0.0744495	0.130513	-0.570437	0.568381	0.742745
C2_09720W	SUP35	2854.01	-0.103042	0.0711789	-1.44764	0.147717	0.293467
C1_08240C	orf19.5103	343.031	0.357273	0.120543	2.96386	0.00303808	0.0107484
CR_08670C	orf19.6443	8.26741	0.247624	0.699279	0.354114	0.723254	0.84838
C2_05300C	orf19.3559	50.9749	0.500664	0.335652	1.49162	0.1358	0.274699
C2_06340W	EFH1	3.04001	3.85283	1.55241	2.48184	0.0130705	0.0388683
C4_03380C	DAO2	408.469	0.608874	0.108388	5.61755	1.93684e-08	1.51118e-07
CR_02920C	AQY1	263.501	-0.787687	0.156469	-5.03414	4.79994e-07	3.22296e-06
CR_08980C	orf19.7295	14.8726	-0.195598	0.550136	-0.355545	0.722181	0.848067
C1_05020C	ARG2	534.064	0.488087	0.104753	4.65942	3.17109e-06	1.89429e-05
C3_02070C	orf19.1639	65.1093	-0.176414	0.257037	-0.686335	0.492502	0.680668
C2_01230W	orf19.2001	319.458	0.152904	0.120538	1.26852	0.204613	0.374871
C1_13040C	snR87	28.0364	0.391135	0.465509	0.840231	0.400779	0.599991
C6_01170W	CIC1	697.824	-0.0192266	0.0963399	-0.199571	0.841816	0.921014
C1_05290W	GRS1	1581.71	0.218315	0.0699742	3.11994	0.00180886	0.00678822
C3_01140W	orf19.2516	233.704	-0.452248	0.149824	-3.01852	0.00254009	0.00919937
C5_04360C	orf19.3922	530.383	0.557047	0.106331	5.2388	1.61621e-07	1.14029e-06
C2_02360C	orf19.1557	229.951	0.332936	0.162851	2.04442	0.0409119	0.104623
C2_07970W	tI(AAU)2	0	NA	NA	NA	NA	NA
C1_01980W	HGT1	3623.69	-2.22305	0.0976813	-22.7582	1.19057e-114	2.42757e-112
C1_05350W	YPT53	370.868	0.707105	0.115585	6.11763	9.49753e-10	8.6453e-09
C4_00790C	MLH1	720.487	1.17867	0.0916682	12.858	7.75676e-38	2.75861e-36
C7_00440C	GBP2	150.463	-0.397067	0.228603	-1.73693	0.0823991	0.185991
C3_01080W	MRPL33	563.768	0.575983	0.10315	5.58393	2.35147e-08	1.81845e-07
CR_09030C	orf19.7299.1	4.81577	-0.0130248	0.908035	-0.0143439	0.988556	0.994218
C4_04340C	YFH1	228.722	1.21213	0.152666	7.93976	2.02565e-15	2.84849e-14
C3_04960W	RPL35	492.111	2.22867	1.0855	2.05313	NA	NA
CR_10600C	orf19.7643	69.6201	-0.049056	0.243771	-0.201238	0.840512	0.920246
C6_01370W	orf19.3447	685.822	0.0137372	0.10724	0.128097	0.898072	0.952741
C3_04360W	orf19.5880	258.932	-0.400761	0.13078	-3.06438	0.00218122	0.00802315
C4_02940W	ABP1	184.855	0.0727886	0.160679	0.453007	0.650544	0.80197
C3_01240C	tR(CCU)1	0	NA	NA	NA	NA	NA
C2_04230W	BAT21	2935.27	0.489817	0.0632123	7.74877	9.27889e-15	1.23121e-13
CR_06570C	orf19.915	265.777	-0.0514924	0.13161	-0.39125	0.695612	0.829988
CR_06650C	orf19.699	166.151	1.10552	0.171004	6.46487	1.01389e-10	1.00031e-09
C1_10810W	orf19.2336	0.329014	-0.278602	3.54447	-0.0786019	0.937349	NA
C7_03280C	orf19.5125	410.316	0.119588	0.115372	1.03655	0.299945	0.492554
C7_03340C	PRR2	225.643	0.260546	0.140849	1.84983	0.0643388	0.15272
C1_05590W	tT(AGU)1	0	NA	NA	NA	NA	NA
C2_01330C	SIR2	451.291	-0.128694	0.108419	-1.18701	0.235224	0.414419
C7_04070C	orf19.7170	0	NA	NA	NA	NA	NA
C4_01100C	AGP2	317.816	-0.0348317	0.131101	-0.265686	0.790481	0.891188
C5_03640W	orf19.6676	15.4717	0.872016	0.531846	1.6396	0.101088	0.218345
C2_05940C	VPS33	569.611	-0.0694278	0.0979921	-0.708504	0.478632	0.669939
C4_06250C	SEC3	998.179	-0.27418	0.0808594	-3.39083	0.000696815	0.00285685
CR_10760C	orf19.7665	2.40622	0.724779	1.34094	0.5405	0.588853	0.757999
C3_04620C	orf19.5920	8.69985	1.28081	0.720555	1.77754	0.0754796	0.173836
C1_08400C	GCV2	8922.48	0.861938	0.0512958	16.8033	2.30945e-63	1.72279e-61
C4_06090C	orf19.4420	908.856	-0.461569	0.0834016	-5.53429	3.12493e-08	2.38047e-07
C1_02880C	MIA40	2121.26	0.454429	0.0633855	7.1693	7.53841e-13	8.63529e-12
CR_00750C	orf19.3281	6.23237	0.175057	0.78886	0.221912	0.824383	0.910319
CR_03870W	orf19.4358	592.166	0.699951	0.0999682	7.00173	2.52821e-12	2.82209e-11
C3_06830C	orf19.6818	25.3338	0.478193	0.49233	0.971285	0.331407	0.529013
C6_03770C	ORM1	855.635	0.0972767	0.0894373	1.08765	0.276748	0.465329
C5_03880C	orf19.1106	4.54734	1.62173	1.01168	1.603	0.108934	0.231734
C1_13680C	GCV3	61.1177	0.726272	0.262055	2.77145	0.00558075	0.0184427
CR_08660W	PRP8	36.8787	0.0183655	0.34146	0.0537852	0.957106	0.977236
C2_02080W	snR48	64.5575	-0.282156	0.271402	-1.03963	0.298513	0.490859
C2_04530W	MED8	158.984	-0.298017	0.198961	-1.49787	0.134167	0.272114
CR_06970C	orf19.2368	130.879	-0.438436	0.21065	-2.08135	0.037402	0.0971087
CR_01820W	orf19.2582	1841.66	-0.0871574	0.0679491	-1.28269	0.199602	0.368537
C1_12700W	orf19.6353	907.891	0.377721	0.0940008	4.01828	5.86251e-05	0.000296372
C1_09180W	LYS143	252.226	-0.467268	0.138464	-3.37464	0.000739125	0.00301415
C2_07670C	GLE1	297.461	-0.00304869	0.129611	-0.0235219	0.981234	0.991118
C1_11120C	orf19.2304	2208	0.257589	0.0710389	3.62604	0.000287806	0.00128504
C3_03650W	HBR3	13.5627	0.312233	0.555393	0.562184	0.573991	0.746884
C2_05620W	KTI11	3.78777	0.309662	1.05789	0.292717	0.769739	0.877932
C2_09200W	tP(UGG)2	0	NA	NA	NA	NA	NA
C1_06610C	HAK1	86.5326	0.931218	0.272393	3.41865	0.000629318	0.00260681
C3_03490W	RSN1	12.9052	0.206488	0.546438	0.37788	0.70552	0.835722
CR_01540W	SAS3	759.801	0.0512642	0.0893027	0.574049	0.565934	0.741289
C1_06510C	orf19.6263	537.208	0.306575	0.0988089	3.1027	0.00191761	0.00713072
C1_09420W	LIP2	1.07954	-2.50818	2.05999	-1.21757	0.223388	0.398618
CR_04060C	DAP1	666.955	1.08675	0.106688	10.1863	2.28342e-24	5.02434e-23
C1_08900W	orf19.4749	1851.3	-0.541773	0.0683579	-7.92554	2.27165e-15	3.17253e-14
C3_05020W	orf19.5971	18.2141	0.691685	0.50254	1.37638	0.168704	0.323297
C7_03220C	ZCF29	1058.28	0.135746	0.0799091	1.69876	0.0893648	0.198997
C4_00410W	orf19.5669	117.96	-0.251301	0.203118	-1.23721	0.216007	0.388737
C4_03820C	HRQ2	153.916	0.149325	0.1667	0.895775	0.370373	0.56824
C5_04260W	orf19.3910	568.32	0.508714	0.10878	4.67655	2.91748e-06	1.74963e-05
C5_02820C	orf19.4306	275.715	0.294147	0.135539	2.1702	0.0299916	0.080078
CR_04460C	orf19.537	294.838	0.21385	0.130642	1.63691	0.101649	0.219403
C2_00470W	POM152	1538.4	-0.203494	0.0773796	-2.62982	0.00854306	0.0267852
C5_02770W	MSW1	351.84	0.232228	0.115214	2.01564	0.0438381	0.111185
C1_12660W	orf19.6357	213.518	-0.243924	0.149366	-1.63306	0.102456	0.2206
C5_03560W	orf19.6667	7.34756	-0.213309	0.787939	-0.270718	0.786608	0.888886
C5_00630C	EXO1	917.961	-0.429431	0.0803054	-5.34748	8.91885e-08	6.46406e-07
C3_05820W	snR44d	9.93909	-0.216378	0.663467	-0.326132	0.744324	0.861056
C1_13380W	orf19.4964	180.085	-0.285938	0.18353	-1.55799	0.119236	0.248168
CR_02030C	orf19.2604	541.486	-0.535447	0.0964651	-5.55068	2.84558e-08	2.17308e-07
C4_03780C	orf19.1300	313.478	0.159952	0.126131	1.26814	0.204748	0.374871
C1_06750W	orf19.6235	639.574	0.779229	0.0995123	7.83048	4.86024e-15	6.66594e-14
CR_04000W	RPT4	74.2547	0.237662	0.247826	0.95899	0.337564	0.536193
C2_06930C	orf19.2247	16.9945	0.777543	0.491484	1.58203	0.113643	0.239048
C2_05700W	OSM1	188.673	0.0839351	0.184538	0.454838	0.649226	0.801476
C4_03720C	orf19.1306	298.019	0.529961	0.144353	3.67127	0.000241346	0.00109681
C1_04680W	PIL1	13752.3	-0.464619	0.0517306	-8.98151	2.67076e-19	4.56342e-18
C1_06990C	tL(UAA)4	1.72524	1.9455	1.69876	1.14524	0.252108	0.434455
CR_09890C	BET2	14.698	-0.0547238	0.520521	-0.105133	0.91627	0.959402
C3_05700W	CHS4	1076.76	-0.252464	0.080452	-3.13807	0.00170066	0.00642158
C2_07070W	orf19.2262	38.1169	0.412867	0.337831	1.22211	0.221665	0.396503
C3_02480C	CCP1	661.312	1.13489	0.0974806	11.6422	2.5137e-31	7.28733e-30
CR_05870W	tS(AGA)3	0	NA	NA	NA	NA	NA
C1_00170W	LEU4	4.59529	3.52424	1.29728	2.71663	0.006595	0.0213674
C2_09080C	FGR18	0.821401	0.393072	2.52666	0.15557	0.876372	0.940744
C6_04150W	orf19.77.1	2.12827	-4.68509	1.73156	-2.7057	0.00681603	0.0219672
C1_09920W	VPS41	723.937	-0.285886	0.100679	-2.83958	0.00451735	0.0153259
C4_05090C	SRB8	368.332	-0.0183865	0.117576	-0.156379	0.875734	0.940744
C1_11820W	tY(GUA)1	0.153753	0.683169	4.08047	0.167424	0.867036	NA
C4_00160C	CAR2	4531.94	0.530407	0.0582081	9.11225	8.0689e-20	1.43065e-18
C4_06550C	IFF5	270.059	-0.314721	0.14384	-2.18799	0.0286706	0.0768089
C1_11320C	orf19.670.2	445.907	-1.01187	0.313184	-3.23091	0.00123398	0.00481393
C5_03360W	RPO26	20.4811	0.67529	0.482944	1.39828	0.162029	0.314445
C3_05400C	orf19.6978	0.317303	-0.278602	3.59171	-0.0775681	0.938172	NA
C1_09220W	orf19.4780	1667.86	-0.371665	0.0810394	-4.58622	4.5134e-06	2.65722e-05
C1_03040W	orf19.2995	599.83	-0.184777	0.0984894	-1.87611	0.0606402	0.145751
C1_14200W	orf19.7228	10.8926	-0.0989071	0.599641	-0.164944	0.868988	0.937584
CR_04660C	UGP1	2396.19	0.150698	0.0674098	2.23554	0.0253817	0.0690043
C4_02260C	orf19.4563	7.19748	-0.0369622	0.766818	-0.0482021	0.961555	0.980366
CR_09530C	orf19.6608	55.6019	-0.678437	0.269628	-2.51619	0.011863	0.0358894
CR_04780W	RPB8	696.544	-0.142266	0.0964426	-1.47513	0.140177	0.281481
C2_10080W	RAP1	519.071	-0.208313	0.1011	-2.06047	0.0393533	0.101443
CR_06170W	orf19.3872	1647.19	-0.640948	0.0773563	-8.28566	1.1746e-16	1.79625e-15
C4_07110C	PDA1	417.287	0.0909512	0.111014	0.819277	0.412629	0.610505
C3_00150W	orf19.5461	0	NA	NA	NA	NA	NA
C5_03480C	orf19.6656	20.4872	-0.272039	0.464183	-0.58606	0.557835	0.734455
C4_05150W	VAC8	139.7	-0.280973	0.184249	-1.52496	0.127269	0.260806
CR_07120C	orf19.9	366.633	-0.530374	0.120995	-4.38343	1.16823e-05	6.55602e-05
CR_02630C	orf19.2822	164.373	-0.33521	0.183662	-1.82515	0.0679783	0.160055
C4_06790W	orf19.3130	1354.81	0.486335	0.0835734	5.81926	5.91103e-09	4.92613e-08
C4_01420W	orf19.4643	516.144	0.151521	0.107607	1.4081	0.159101	0.311032
C5_00990W	tQ(CUG)1	0.153753	0.683169	4.08047	0.167424	0.867036	NA
C4_06490C	PRI2	226.403	-0.25367	0.16756	-1.51391	0.13005	0.265437
C5_03160W	MED14	712.723	-0.302953	0.0972124	-3.1164	0.00183071	0.00684922
C3_03150W	orf19.314	941.664	0.264016	0.0814933	3.23972	0.00119646	0.0046795
C6_00430C	orf19.1204	427.336	0.315823	0.130704	2.41633	0.0156779	0.0453015
C2_08460C	orf19.3633	10.353	-0.177395	0.635602	-0.279097	0.78017	0.884906
C3_06890W	PMT2	76.2127	-0.025596	0.235467	-0.108703	0.913438	0.958876
C7_00360W	DFI1	131.196	-0.447146	0.185086	-2.41588	0.0156974	0.0453357
C5_01550C	orf19.4149	1425.9	-0.166806	0.0701044	-2.37939	0.0173413	0.049476
C1_13970C	HPC2	13.7886	0.560401	0.55481	1.01008	0.312458	0.507516
C2_05140W	CDC15	542.32	0.495276	0.0966137	5.12636	2.954e-07	2.04176e-06
C1_11520C	ZCF3	1882.32	0.515105	0.087667	5.8757	4.21069e-09	3.55756e-08
C1_14120C	RBE1	16.083	-1.27402	0.533605	-2.38757	0.0169602	0.0487069
C2_10240W	GPD1	1602.39	-1.0364	0.0721894	-14.3567	9.67455e-47	4.44957e-45
C3_06730W	orf19.6830	5.37279	0.330516	0.871759	0.379137	0.704586	0.835586
C1_06110C	NPL4	233.854	0.123483	0.139147	0.887432	0.374846	0.572518
C5_01390C	SNM1	232.955	-1.27406	0.146248	-8.71164	2.99518e-18	4.88574e-17
C2_09110C	orf19.4069	6.27816	0.312129	0.800907	0.38972	0.696744	0.83031
C2_00670C	orf19.2061	14.0336	-0.643624	0.604521	-1.06468	0.287019	0.477827
C7_03580C	orf19.6690	10.1065	0.379353	0.67113	0.565245	0.571907	0.745918
C2_01090C	ERG28	1049.65	0.162261	0.0826437	1.96338	0.0496018	0.123741
C5_00210C	BRE1	44.4012	-0.372046	0.31285	-1.18922	0.234354	0.413602
C3_02240C	GPA2	1578.51	-0.605449	0.0764354	-7.92104	2.35524e-15	3.27431e-14
CR_05270W	orf19.1008	4.02263	0.373842	1.23534	0.302622	0.762178	0.87357
C3_03390C	YAH1	17.2596	-0.114657	0.502336	-0.228248	0.819453	0.907376
C1_01630W	orf19.3353	2304.61	0.823673	0.07449	11.0575	2.01664e-28	5.22703e-27
C1_13210C	orf19.4949	1.87941	0.224843	1.56785	0.143408	0.885968	0.946136
C1_08090C	FUN12	2172.88	0.0601654	0.0676358	0.88955	0.373708	0.57135
C4_05810W	orf19.1267	2873.35	-0.188737	0.0656346	-2.87557	0.00403295	0.0138515
C2_06110W	orf19.4107	8.15846	0.628707	0.716048	0.878023	0.379931	0.577957
C5_01410C	orf19.4131	1273.91	-0.223149	0.0790631	-2.82241	0.00476642	0.0160817
C1_07310C	tL(AAG)2	0	NA	NA	NA	NA	NA
C3_03090W	USO5	239.423	-0.284335	0.14361	-1.97991	0.0477135	0.119911
C1_01830C	UBC8	1624.6	0.106774	0.0780434	1.36813	0.17127	0.327124
C1_07890C	ADE5,7	3276.22	-0.0631569	0.0611773	-1.03236	0.301904	0.495287
C6_04310W	PEX11	498.964	-0.0404921	0.131122	-0.308812	0.757464	0.870451
CR_05470C	snR35c	0.81166	0.421197	2.5377	0.165976	0.868176	0.937177
CR_06560C	orf19.916	1894.07	0.162531	0.0655422	2.47979	0.0131461	0.0390172
C2_10320C	orf19.1746	124.574	-1.21012	0.201713	-5.9992	1.98291e-09	1.73031e-08
C2_03490C	orf19.872	10.4681	0.0180765	0.618489	0.029227	0.976684	0.988488
C2_06210C	SER1	66.4353	0.4537	0.253051	1.79292	0.0729862	0.169048
CR_04860C	orf19.6307	89.1944	-0.0656389	0.239473	-0.274097	0.78401	0.887544
C1_06210W	BUD16	366.498	0.164198	0.119145	1.37814	0.168161	0.322973
C1_13370W	orf19.4963	488.427	-0.135184	0.104609	-1.29228	0.19626	0.363794
C4_01500W	orf19.4634	366.584	-0.112673	0.136721	-0.824111	0.409877	0.607515
C1_10180C	ECM21	301.251	-0.392854	0.124312	-3.16021	0.00157653	0.00601598
C7_02530C	orf19.6457	24.1916	-0.542085	0.42058	-1.2889	0.197434	0.365307
C1_03700C	tT(CGU)1	0	NA	NA	NA	NA	NA
CR_08270W	orf19.6391	5.87002	-0.680287	0.814489	-0.835232	0.403587	0.602132
C2_10800W	snR47	0	NA	NA	NA	NA	NA
C7_00840C	orf19.7033	6.08997	-1.08341	0.870555	-1.24451	0.213313	0.384922
C4_04190C	orf19.1430	9.22434	-0.340103	0.647031	-0.525637	0.599141	0.763996
C2_03710W	MNN41	8.54931	2.79963	0.882216	3.1734	0.00150663	0.00577446
C1_01130W	orf19.3301	174.057	-0.94974	0.175837	-5.40126	6.61746e-08	4.89468e-07
C3_07370W	orf19.6754	25.2997	0.336181	0.405075	0.829922	0.406583	0.604832
C2_01900C	orf19.1500	64.8645	-0.335873	0.253803	-1.32336	0.185715	0.349328
C5_01710C	orf19.3204	257.779	-0.0410412	0.156472	-0.262292	0.793097	0.892562
C6_02830W	MNN4-4	185.644	0.166051	0.155866	1.06535	0.286719	0.477526
C2_04420W	IFA4	302.64	1.52219	0.135992	11.1932	4.40272e-29	1.18641e-27
C3_00410C	orf19.5424	0.284082	1.50457	4.04104	0.372321	0.709654	NA
C3_05300C	orf19.6966	6.52928	-0.638147	0.772644	-0.825926	0.408846	0.606744
C4_04290W	SEC15	90.3026	0.0296604	0.262767	0.112877	0.910128	0.958054
C5_01745W	C5_01745W	1426.1	-0.0286507	0.0724427	-0.395495	0.692478	0.828778
C4_05790W	orf19.1265	763.028	-0.440524	0.0875368	-5.03244	4.84275e-07	3.24459e-06
C4_05550C	GVP36	3460.83	-0.125147	0.0614195	-2.03759	0.0415914	0.106139
C4_01000C	PGA57	63.5585	-0.916724	0.254391	-3.6036	0.000313841	0.00138912
C1_10740C	ASR1	5786.39	-0.819462	0.0747885	-10.9571	6.1467e-28	1.57678e-26
C3_00810C	FOX2	314.65	-0.0822953	0.160572	-0.512515	0.608291	0.769738
C5_04010C	orf19.3210	57.1245	0.149398	0.276242	0.540822	0.58863	0.757916
C1_08650C	FAD1	387.912	-0.323454	0.113127	-2.85921	0.00424704	0.0145054
C7_01380W	orf19.6919	0.469392	0.607697	2.90061	0.209507	0.834053	NA
CM_00270W	tV(UAC)2mt	0	NA	NA	NA	NA	NA
C1_02270C	orf19.3684	544.558	-1.07753	0.146208	-7.36984	1.70827e-13	2.08989e-12
CR_00840C	orf19.3271	0	NA	NA	NA	NA	NA
CR_00560W	NTH1	41.9043	-0.353271	0.313713	-1.1261	0.260124	0.444588
C4_06150C	orf19.2922	17.2097	0.89682	0.572558	1.56634	0.117269	0.24516
CR_04140W	orf19.498	54.2755	0.447343	0.282054	1.58602	0.112735	0.237466
C1_13450W	HYR1	27446.1	-1.75964	0.194085	-9.06635	1.23076e-19	2.13879e-18
CR_03420C	NOT4	1514.71	0.050881	0.0681026	0.747124	0.454989	0.651643
C4_00960W	PTC8	14.6793	-0.59191	0.547826	-1.08047	0.279933	0.469008
CR_08510W	PGA13	133.384	0.571356	0.185399	3.08176	0.0020578	0.00760579
C2_02770W	orf19.5828	1967.21	-0.00406227	0.0713718	-0.056917	0.954611	0.976981
C1_13770C	orf19.5014	7.96896	-0.376069	0.70238	-0.53542	0.592359	0.75936
C1_02950W	orf19.2986	59.6123	-0.450825	0.279274	-1.61427	0.106468	0.227318
C5_04790C	orf19.3965	211.906	0.287509	0.157325	1.82749	0.067626	0.159348
C6_03270C	AYR2	1634.12	-0.245804	0.0713052	-3.44721	0.000566404	0.0023747
C1_13800C	DUR32	2.89225	-2.44342	1.38317	-1.76654	0.0773058	0.177308
CR_00680W	BUD22	18.7531	-0.225136	0.49456	-0.455224	0.648948	0.801457
C1_10500W	orf19.993	400.785	-0.141306	0.108846	-1.29822	0.194211	0.361311
C6_02730W	SAC6	2321.26	-0.407045	0.0720352	-5.65064	1.5985e-08	1.25844e-07
C7_01700W	orf19.6554	7.85921	0.476391	0.725052	0.657044	0.511153	0.69573
C1_08710W	orf19.4730	237.064	-0.614936	0.156419	-3.93134	8.44752e-05	0.000417058
C2_08150W	orf19.2169	1.55824	1.75164	1.7833	0.982248	0.325978	0.522401
C1_02470W	orf19.2936	120.597	-0.103563	0.200777	-0.515814	0.605985	0.768037
C4_02890C	QCR9	349.846	1.26677	0.152797	8.29052	1.12751e-16	1.72857e-15
C5_04150C	orf19.3898	277.316	-0.435033	0.145502	-2.98987	0.00279094	0.00996626
C4_00640W	orf19.4179	9.90555	0.735482	0.64574	1.13898	0.254713	0.438033
C2_02170W	orf19.1533	771.102	-0.130161	0.0928069	-1.40249	0.160769	0.313092
C1_13190W	orf19.4947	180.017	0.499069	0.171693	2.90675	0.00365199	0.0126783
C3_03550C	ULP1	7.78554	-0.000368319	0.722244	-0.000509964	0.999593	0.999757
C6_04470C	orf19.2131	484.714	0.165389	0.128391	1.28816	0.197689	0.365557
CR_10230W	orf19.7598	12.413	0.68199	0.570743	1.19492	0.232119	0.410724
C5_04490C	CAR1	1793.01	0.548047	0.0776348	7.0593	1.67342e-12	1.88514e-11
C6_01760W	SEC12	3139.17	-0.105011	0.0563126	-1.86479	0.0622115	0.14871
C6_02630C	orf19.5533	735.416	-0.172885	0.0905612	-1.90904	0.0562571	0.137102
CR_00160C	orf19.7519	10.0755	-0.245698	0.644047	-0.38149	0.702839	0.834125
CR_04540C	RPR2	97.9939	0.073178	0.212258	0.344759	0.730276	0.853314
C1_12410C	PKH2	2092.85	-0.00474558	0.063442	-0.0748018	0.940372	0.970027
C1_13510C	TGL99	496.749	-0.344083	0.109097	-3.15392	0.00161092	0.00612812
C7_01620C	KCH1	12.3035	0.449054	0.584039	0.768877	0.441967	0.638222
C4_00240C	PRO3	444.309	0.362731	0.114761	3.16075	0.00157361	0.00600861
C2_02970C	ALD5	22115.1	1.17298	0.0735918	15.939	3.39815e-57	2.18805e-55
CR_08070W	PTP1	115.405	-0.313103	0.190154	-1.64657	0.0996455	0.215916
C1_05700W	AUT7	1429.66	0.450277	0.072934	6.17375	6.6688e-10	6.1621e-09
C3_00650W	NGT1	5.19445	-0.696989	0.889506	-0.783568	0.433294	0.630311
C1_02670C	orf19.2957	8.62737	1.36212	0.732442	1.85969	0.0629294	0.150168
CR_09620C	orf19.6600	8.62863	0.862666	0.703487	1.22627	0.220096	0.394505
C3_02960C	KRE5	1186.26	-0.15681	0.0767727	-2.04252	0.0411	0.105016
C5_02090W	orf19.3159.4	2.85943	0.408124	1.22461	0.333269	0.738931	0.858181
C7_04200C	orf19.7153	27.4034	0.0234374	0.394109	0.0594694	0.952578	0.97538
C1_03360W	orf19.3035	752.742	0.0102681	0.0851584	0.120577	0.904026	0.955413
CR_03500W	CIT1	4174.44	0.427384	0.0822359	5.19704	2.02482e-07	1.41552e-06
C3_02880W	orf19.279	5.53528	-3.02545	1.07873	-2.80464	0.00503724	0.016893
C1_03130C	GGA2	2453.3	-0.269102	0.0605989	-4.44071	8.96628e-06	5.11153e-05
C2_04980C	CKA2	515.029	-0.0468818	0.113698	-0.412336	0.680093	0.821471
C1_00360W	CDC13	8.09958	0.222743	0.71722	0.310564	0.756132	0.869573
C6_01820C	FPG1	1154.84	0.0710324	0.0749892	0.947236	0.343519	0.542132
C5_01070C	orf19.1964	96.9937	0.227453	0.230806	0.985472	0.324392	0.520815
C5_02310C	orf19.4239	433.374	-0.304462	0.113796	-2.6755	0.00746189	0.0238726
C1_03970W	orf19.4472	2.05106	-0.744725	1.47199	-0.505931	0.612905	0.7727
C4_04910C	SPC34	162.126	-0.619769	0.165444	-3.74609	0.00017961	0.000834466
C3_01610W	orf19.1682	955.223	1.7769	0.106678	16.6567	2.70612e-62	1.99438e-60
C7_02130W	orf19.6502	4.87023	0.392037	0.956004	0.410078	0.681748	0.822698
C1_12090C	orf19.5256	0.736835	2.87354	2.40016	1.19723	0.231216	0.409245
C1_14440C	GDI1	83.421	-0.196748	0.228881	-0.859606	0.390006	0.588398
C4_05010W	orf19.3778	516.454	0.596465	0.103347	5.77148	7.85802e-09	6.46069e-08
C2_00920W	orf19.2032	328.424	-0.19508	0.132576	-1.47146	0.141167	0.283213
C3_02760C	orf19.267	1558.33	0.242726	0.0707602	3.43025	0.00060302	0.00251787
CR_00200W	PCK1	39.3483	-1.89332	0.353388	-5.35764	8.4318e-08	6.14016e-07
CR_07520C	YPT31	1651.8	0.288447	0.072081	4.0017	6.28895e-05	0.00031455
C4_04510W	orf19.3833	939.67	-0.333508	0.0882226	-3.78031	0.000156635	0.00073343
C5_02930C	GRE3	1496.26	0.176933	0.0770548	2.2962	0.0216643	0.0604565
C2_09050C	orf19.199	1757.94	-0.187243	0.0693884	-2.69847	0.00696584	0.0224263
C6_01400W	orf19.3444	59.4821	0.755496	0.269275	2.80567	0.00502121	0.0168484
CR_03620C	orf19.4380.1	560.659	-0.0254466	0.101764	-0.250055	0.802545	0.897936
C3_06430W	APN1	42.3259	0.701275	0.317284	2.21024	0.0270884	0.0732097
C3_00090W	RPS24	255.844	-0.0483816	0.138404	-0.349569	0.726662	0.850299
C6_02160W	orf19.3456	325.753	-0.414321	0.125774	-3.29417	0.000987122	0.00392858
C4_02010C	HSX11	10.4751	0.268834	0.607799	0.442307	0.658267	0.807159
C5_04890C	orf19.3976	141.434	-0.225189	0.18415	-1.22285	0.221385	0.396432
C1_05940W	PHO87	2082.91	-0.300349	0.0710394	-4.22792	2.35857e-05	0.000126556
C2_01460C	orf19.1450	0.795022	1.65747	2.40735	0.688504	0.491135	0.679326
C4_02490W	ZCF15	51.3689	-0.428368	0.302746	-1.41494	0.157085	0.307682
C4_04850C	CSR1	2967.11	-0.245954	0.0628346	-3.91431	9.06616e-05	0.000444017
C2_04100W	orf19.811	399.328	0.104241	0.111538	0.934582	0.350004	0.548124
C2_00800C	PGA27	88.9941	0.0243619	0.221859	0.109808	0.912562	0.958876
CR_10860C	CTA26	3449.24	-0.133741	0.07192	-1.85958	0.0629443	0.150168
C5_01970C	CDC24	1424.03	-0.0409112	0.07167	-0.570827	0.568117	0.742558
C4_06880C	orf19.3122.2	22.8038	0.362813	0.417702	0.868594	0.385069	0.58305
C5_05050W	ADH1	243512	-0.417256	0.0465026	-8.97275	2.89204e-19	4.92775e-18
CR_01020C	orf19.3254	11.0887	0.196033	0.606304	0.323325	0.746449	0.862298
C4_01890C	ARL1	18.6189	-0.550688	0.465621	-1.1827	0.23693	0.416585
C3_04030C	PEX8	396.052	0.04068	0.114744	0.354529	0.722942	0.84838
C1_03990W	orf19.4474	402.142	0.600264	0.125374	4.78777	1.68641e-06	1.04516e-05
C6_00220C	LSU-G1431	0	NA	NA	NA	NA	NA
C3_01510W	orf19.1698	831.07	-0.146634	0.0867644	-1.69002	0.0910234	0.201882
C1_02350W	TIM21	22.7177	0.368021	0.434876	0.846267	0.397404	0.596398
C7_02630W	orf19.3701	7.21332	0.470769	0.753249	0.624985	0.531981	0.712859
CR_07080W	orf19.1815	2240.77	0.429817	0.0671685	6.39908	1.56315e-10	1.50817e-09
C2_08890W	orf19.217	134.587	-1.7882	0.196692	-9.09136	9.78109e-20	1.71435e-18
C5_05110C	TIP20	570.754	0.0509211	0.0940908	0.541191	0.588376	0.757916
C3_07700W	orf19.6717	9.98012	-0.0224006	0.63561	-0.0352427	0.971886	0.986727
C1_09350W	orf19.4796	1881.51	-0.162991	0.0689798	-2.36287	0.0181339	0.0515212
C1_06680W	VPS34	899.934	-0.0865931	0.0926525	-0.934601	0.349994	0.548124
C3_07590W	orf19.6731	3.26407	1.4014	1.17467	1.19302	0.232863	0.41176
C7_01940C	orf19.6527	658.338	0.0808383	0.0930316	0.868933	0.384884	0.583044
C7_03870W	RAD6	47.7822	0.296878	0.309148	0.960311	0.336899	0.535275
C4_03530W	orf19.1326	32.085	1.16989	0.364509	3.2095	0.00132965	0.00515103
C6_01560W	orf19.3430	244.539	-1.06314	0.162114	-6.558	5.45352e-11	5.50481e-10
C4_03290W	orf19.2664	1505.37	-0.253241	0.0708746	-3.57309	0.000352793	0.00154928
C1_00560W	CNS1	29.0013	0.118482	0.377447	0.313904	0.753594	0.86795
C3_04130W	orf19.5857	285.271	0.169711	0.128087	1.32496	0.185183	0.348543
C4_02790C	SAS10	754.324	0.111302	0.0954189	1.16646	0.243429	0.423629
C1_13290W	orf19.4955	11.6517	1.34239	0.626551	2.1425	0.032153	0.084849
C3_01450C	MET18	428.47	-0.0568485	0.112293	-0.50625	0.612681	0.7727
C5_05290C	MRP2	11.9628	0.931169	0.608039	1.53143	0.125663	0.258467
C7_00210C	orf19.7101	16.6645	-0.578584	0.534276	-1.08293	0.278839	0.467432
C4_03110W	orf19.2680	1762.02	0.104316	0.0669294	1.5586	0.119092	0.248122
C1_00480C	GCN20	76.5359	0.0606173	0.241811	0.25068	0.802061	0.897751
C1_03430W	orf19.3043	712.484	0.345334	0.100633	3.43163	0.000599957	0.00250679
C6_00500C	orf19.4209	468.415	0.245212	0.10359	2.36714	0.0179263	0.0510023
CR_05770W	orf19.6635	345.229	-0.0276309	0.118422	-0.233326	0.815509	0.904432
C4_03050C	orf19.2686	2003.96	-0.628256	0.0789639	-7.95624	1.77343e-15	2.51985e-14
C1_00760W	orf19.6030	1368.68	-0.123812	0.0740032	-1.67306	0.0943155	0.207531
CR_10510W	orf19.7629	9.24842	-0.370079	0.655799	-0.564318	0.572538	0.745982
C2_01500W	orf19.1456	0	NA	NA	NA	NA	NA
C1_08190C	CAT8	24.4564	1.95739	0.472766	4.1403	3.46852e-05	0.000180263
C2_04020C	SDS22	18.0708	0.32449	0.471209	0.688633	0.491054	0.679326
C1_04570C	CHL4	115.866	-0.591291	0.189659	-3.11764	0.00182303	0.00682884
C6_00600C	YHM2	2584.53	-0.157453	0.0646419	-2.43578	0.0148597	0.0433047
C4_04210C	SOH1	3.02407	0.31269	1.17623	0.26584	0.790363	0.891188
C1_02860C	YKT6	67.1925	-0.101199	0.258546	-0.391414	0.695491	0.829988
C4_06000W	ALG1	749.782	-0.406501	0.0945004	-4.30158	1.69587e-05	9.28706e-05
C3_04990W	FGR44	16.7562	0.00895854	0.485959	0.0184348	0.985292	0.99287
CR_09710W	PCD1	38.3537	0.351853	0.359753	0.97804	0.328054	0.524493
C2_00080C	FAV3	23.998	-0.719154	0.433858	-1.65758	0.0974022	0.212713
C2_01980C	SRD1	781.875	-0.532652	0.0919967	-5.7899	7.04263e-09	5.79808e-08
C1_09590C	LIP10	0.464465	2.19626	3.04823	0.720502	0.471216	NA
C1_00530C	orf19.6055	12.3577	0.69846	0.573641	1.21759	0.22338	0.398618
C7_03170W	IFA21	916.499	0.115637	0.0811545	1.4249	0.154186	0.302973
C5_00180W	AFL1	28.1786	0.391084	0.37431	1.04481	0.29611	0.488485
C4_05300W	XKS1	1654.24	0.042064	0.0784533	0.536166	0.591844	0.759134
CR_06500C	orf19.716	3081.12	-0.28572	0.0855672	-3.33913	0.000840397	0.00338873
C5_03970W	orf19.3214	175.163	-0.256924	0.165298	-1.55431	0.120112	0.249424
C1_07400C	orf19.4428	39.0453	0.215229	0.328397	0.655392	0.512215	0.696518
C3_01190C	orf19.3158	683.168	-0.511736	0.0903114	-5.66636	1.45866e-08	1.15578e-07
C7_03770C	YAF9	8.47792	-0.866633	0.683373	-1.26817	0.204737	0.374871
C2_04340C	orf19.4520	5.79566	-1.13156	0.839191	-1.3484	0.17753	0.337147
C7_01300C	PSF1	4.70115	0.851141	0.968277	0.879026	0.379387	0.577806
CR_09320C	PHO88	177.925	-0.571901	0.15733	-3.63504	0.000277936	0.00124735
CR_02400W	PHO112	27.4344	0.0240206	0.394354	0.0609114	0.95143	0.975268
C2_08650W	orf19.3611	119.151	0.902699	0.191876	4.70459	2.54371e-06	1.54211e-05
CR_09120C	TUB1	262.392	0.158541	0.132008	1.201	0.229751	0.407123
C1_11090C	orf19.2307	1113.21	0.0915254	0.0746403	1.22622	0.220116	0.394505
C1_05200C	orf19.446	643.5	-0.158301	0.0923253	-1.7146	0.0864193	0.193636
C3_04730C	orf19.5933	0.142041	0.683169	4.08047	0.167424	0.867036	NA
C1_12550C	CDC54	1407.68	-0.13791	0.0705687	-1.95426	0.0506704	0.126047
CR_07040W	SPT10	543.681	-0.228159	0.0983494	-2.31988	0.0203474	0.057199
C7_02840C	ERG5	233.976	0.437229	0.146575	2.98297	0.00285465	0.0101819
C3_06920W	orf19.6809	20.029	0.711052	0.45393	1.56644	0.117246	0.24516
C1_04170C	HTA2	334.16	-0.699718	0.12486	-5.60404	2.09414e-08	1.62562e-07
C1_08550C	GCF1	1280.95	-0.426718	0.0730466	-5.84173	5.16619e-09	4.33492e-08
CR_00600C	orf19.7473	8.27633	-0.819702	0.693747	-1.18156	0.237381	0.416874
C2_05830C	orf19.5206	140.422	0.327664	0.176403	1.85748	0.063243	0.150645
C2_08390W	orf19.1433	704.644	0.118486	0.106425	1.11333	0.265566	0.45049
C2_02530W	orf19.1577	0	NA	NA	NA	NA	NA
C5_03770C	orf19.1117	33.322	0.726467	0.379608	1.91373	0.0556546	0.135999
C4_06320C	orf19.2905	111.12	-0.0446562	0.198313	-0.225181	0.821839	0.908583
C6_03040C	orf19.5586	184.4	-0.404423	0.154981	-2.6095	0.0090675	0.0282738
C3_04320W	VAM3	356.424	-0.743771	0.117431	-6.33368	2.39374e-10	2.28789e-09
C7_04160W	orf19.7158	4.12412	-1.25396	1.0726	-1.16908	0.242372	0.422631
C1_11910W	orf19.5276	3.96326	0.193953	0.978978	0.198117	0.842953	0.921763
C1_01020W	tA(AGC)4	0	NA	NA	NA	NA	NA
C1_04370C	orf19.5201	990.793	0.334362	0.0954407	3.50334	0.000459456	0.00196401
C1_13110C	CHS3	3329.99	0.347287	0.0590018	5.88604	3.95564e-09	3.3467e-08
CR_06460W	GST3	93.0731	0.456683	0.215203	2.12211	0.0338288	0.0886972
C2_04580W	ERG20	2016.38	0.00351802	0.075476	0.0466111	0.962823	0.980944
C2_07560W	SWR1	1041.63	-0.526647	0.0870199	-6.05203	1.43029e-09	1.27352e-08
C7_00590W	orf19.7060	9.5142	-0.170423	0.644053	-0.26461	0.79131	0.89173
C2_00240C	SOD6	415.913	-0.225935	0.112496	-2.00838	0.0446032	0.113023
C2_09910C	orf19.1360.1	5.67491	-0.439591	0.838401	-0.524321	0.600055	0.764384
C7_00630C	orf19.7056	0.332221	-0.278602	3.53199	-0.0788796	0.937128	NA
CR_01730W	IFU5	5439.24	-0.11811	0.0566181	-2.08609	0.0369709	0.0961935
C1_05480C	orf19.416	2.74184	2.74142	1.48198	1.84983	0.0643382	0.15272
CR_09600C	YKE2	76.9851	-0.779703	0.258267	-3.01898	0.0025363	0.00919108
C1_12490W	PEP1	3603.04	-0.233886	0.061012	-3.83344	0.000126364	0.000603409
C5_05510C	orf19.4055	76.1616	-0.123933	0.23688	-0.523191	0.600842	0.764526
CR_04390C	orf19.529	391.497	-0.00587551	0.115261	-0.0509755	0.959345	0.979031
C2_10490C	tV(UAC)1	0.968797	-0.221984	1.97507	-0.112393	0.910512	0.958128
C1_00240C	tT(AGU)6	2.41604	0.69414	1.27544	0.544237	0.586278	0.757075
C1_06580W	RPS23A	344.535	0.0456292	0.117926	0.386932	0.698806	0.831627
C3_03720W	GTT11	144.912	2.37946	1.12947	2.10671	NA	NA
C7_01010W	orf19.7013	1.02479	-1.27686	1.97774	-0.645614	0.518529	0.702202
C7_04280C	orf19.7140	28.9428	-0.7725	0.372992	-2.07109	0.0383505	0.0991505
C4_03990C	orf19.1208	133.463	-0.337824	0.189869	-1.77924	0.0752001	0.173388
C1_04850C	orf19.757.1	179.849	-0.119576	0.156336	-0.764863	0.444353	0.64061
C1_11150W	orf19.2301	529.919	0.327869	0.103382	3.17143	0.00151688	0.00581013
C3_05150W	orf19.5989	861.737	-0.152484	0.0890892	-1.71159	0.0869722	0.194354
C2_07600C	MCS7	4731.7	-0.113851	0.0615157	-1.85076	0.0642043	0.152519
C4_01390W	HAP3	2815	-6.70854	0.124428	-53.9151	0	0
C3_01550C	TOS1	17042.2	-0.703275	0.0531669	-13.2277	6.07408e-40	2.30777e-38
C1_14430C	orf19.7260	31.5184	0.0951458	0.377921	0.251761	0.801226	0.897448
C2_06940C	ARE2	44.569	0.0840049	0.300794	0.279277	0.780032	0.884906
C3_03820C	orf19.6934	140.613	0.374943	0.189805	1.97541	0.0482217	0.120989
C3_05890W	TRM12	11.8869	0.0396852	0.574441	0.069085	0.944922	0.972358
C2_00540W	orf19.2073	830.78	0.128486	0.0864152	1.48684	0.137057	0.276601
C2_10550C	GCN1	105.354	-0.148763	0.199113	-0.747127	0.454987	0.651643
C1_04190C	orf19.1053	337.698	-0.296061	0.11994	-2.46841	0.0135716	0.0400663
C3_05950W	orf19.7376	6.5067	0.380737	0.810566	0.469717	0.638557	0.79343
CR_08780W	ITS1	0.142041	0.683169	4.08047	0.167424	0.867036	NA
C3_05670C	orf19.7348	27.3914	-0.6465	0.381926	-1.69274	0.0905056	0.201025
C1_09050W	HST1	220.998	-0.534923	0.139749	-3.82774	0.000129325	0.000616586
CR_03980W	orf19.480	629.122	0.0872937	0.0983548	0.887538	0.374789	0.572518
C4_04720W	orf19.3810	731.173	0.65182	0.0893367	7.29622	2.95962e-13	3.52905e-12
C4_02090C	orf19.4582	8.6063	0.834034	0.719366	1.1594	0.246293	0.427275
C1_00440W	UBP6	128.661	0.531312	0.181466	2.92788	0.00341279	0.011936
CR_09920W	orf19.7566	12.2021	-0.365707	0.599796	-0.609719	0.542048	0.721725
C2_03430W	NBN1	352.228	-0.141453	0.121262	-1.1665	0.243412	0.423629
C1_04910C	orf19.752	898.515	-0.0657033	0.113217	-0.580333	0.56169	0.737784
CR_10850C	ATP16	150.232	-0.600118	0.167961	-3.57296	0.000352975	0.00154928
C6_02540C	orf19.5523	134.252	0.0702026	0.196761	0.35679	0.721249	0.847685
CR_09720W	VMA22	2.18967	-0.548852	1.35498	-0.405063	0.685431	0.825003
C1_14330W	orf19.7245	6.00054	-0.336941	0.850993	-0.395939	0.69215	0.828778
CR_01930C	BIO2	77.2785	1.97034	0.257069	7.66463	1.79349e-14	2.35425e-13
CR_05150W	orf19.639.1	8.12426	0.414772	0.72235	0.574199	0.565833	0.741289
C1_03570C	tL(UAA)3	0	NA	NA	NA	NA	NA
CR_04410W	orf19.530	132.414	-0.141793	0.191443	-0.740652	0.458905	0.654798
C3_06120C	GDA1	38.1349	0.12972	0.328495	0.394892	0.692923	0.829149
C2_06820C	PRE2	47.2431	0.36685	0.300376	1.2213	0.221971	0.396669
C4_06520W	snR10b	0.332221	-0.278602	3.53199	-0.0788796	0.937128	NA
CR_08140W	snR65	22.0089	0.48319	0.427829	1.1294	0.258729	0.442699
C1_10290W	GCA1	2220.83	-0.842804	0.0735888	-11.4529	2.27475e-30	6.35372e-29
C1_11390W	orf19.664	10.6253	0.969991	0.638813	1.51843	0.128907	0.263367
C6_03960W	orf19.5773	5633.42	0.436522	0.0523304	8.34166	7.32566e-17	1.13159e-15
C2_05330C	orf19.3563	3.19641	-0.139237	1.09254	-0.127444	0.898589	0.953125
C1_10350C	orf19.4906	2843.87	-0.0068435	0.0577695	-0.118462	0.905702	0.955896
C3_07940W	orf19.6189	17.1785	0.494142	0.513109	0.963034	0.33553	0.533378
C4_02550C	EMP70	1682.57	-0.252513	0.0701735	-3.59841	0.000320164	0.00141506
CR_01230C	CDC27	110.752	0.108165	0.206788	0.523074	0.600922	0.764526
CR_08740W	orf19.6450	0.142041	0.683169	4.08047	0.167424	0.867036	NA
C3_00260C	BNA4	32.2938	0.0920517	0.35777	0.257293	0.796952	0.894488
CR_00370W	orf19.7497	19.0158	0.196549	0.470024	0.418168	0.675824	0.818779
CR_04710W	orf19.1735	103.253	-0.220434	0.237223	-0.929225	0.352773	0.550347
C2_10010C	orf19.1782	836.439	-0.147726	0.0894044	-1.65233	0.0984668	0.214085
C1_11250W	orf19.676	39.1284	-0.239898	0.33158	-0.723499	0.469373	0.663288
CR_07410C	tK(UUU)2	0	NA	NA	NA	NA	NA
C1_04610W	ATP1	29602.3	-0.555867	0.0518545	-10.7198	8.22246e-27	1.98019e-25
C1_12150C	orf19.5249	5.34315	0.705502	0.908718	0.77637	0.43753	0.634663
C5_01870W	orf19.3185	3476.91	0.0104748	0.0590782	0.177305	0.859269	0.933265
C1_06020W	RGD1	787.569	-0.244759	0.0925895	-2.64349	0.00820567	0.0258599
C6_03470W	orf19.5711	1084.5	0.0405729	0.0780443	0.51987	0.603154	0.765887
C2_08950W	orf19.211	24.9158	0.0276751	0.403812	0.0685346	0.94536	0.972358
C3_03880C	PEP8	1407.82	-0.1263	0.0692736	-1.82321	0.0682715	0.16056
C5_00460C	FET33	7.36986	0.30661	0.723827	0.423596	0.671861	0.816211
C3_02410C	orf19.229	482.079	-0.200594	0.130126	-1.54153	0.123187	0.254572
C6_00100C	HET1	95.8775	-0.399486	0.237346	-1.68314	0.0923486	0.204418
C2_00780W	POT1-2	6.46534	0.950494	0.799956	1.18818	0.234762	0.414082
CR_03060W	ARC1	5213.46	0.167609	0.0521502	3.21397	0.00130916	0.00508128
C4_06400C	VMA8	1793.4	-0.155558	0.0694333	-2.2404	0.025065	0.0682647
C6_02140W	orf19.3453	478.391	0.073024	0.127161	0.574262	0.565791	0.741289
C1_07480C	orf19.2797	29.5439	1.36701	0.385775	3.54355	0.000394781	0.00171268
C3_06440W	orf19.7433	69.1582	-0.205386	0.244758	-0.839137	0.401392	0.600264
C6_04080W	orf19.1214	1313.85	-0.0475573	0.0738618	-0.643869	0.51966	0.702972
C1_01420C	CRL1	1000.91	-0.196101	0.0780331	-2.51305	0.0119692	0.0361559
C3_03120C	DAL5	6.41848	0.52945	0.807548	0.655627	0.512064	0.696518
C2_03800C	orf19.841	1360.92	-0.0811881	0.0711336	-1.14135	0.253726	0.436703
C1_02040C	orf19.3661	562.399	0.395579	0.108135	3.65821	0.000253981	0.00114827
C1_13880C	orf19.5026	18.3324	0.868772	0.485156	1.7907	0.0733407	0.169548
C5_01240W	AUR1	748.787	-0.370906	0.0854715	-4.33952	1.42791e-05	7.89741e-05
C2_09660W	orf19.1388	451.514	0.154116	0.123931	1.24356	0.213661	0.385309
CR_05400C	tR(ACG)2	1.32337	-1.7364	2.06449	-0.841079	0.400304	0.599574
C2_09760W	orf19.1374	153.302	-0.253102	0.177835	-1.42324	0.154667	0.303723
CR_07790C	YHB1	151.886	1.14198	0.203533	5.61078	2.01413e-08	1.5655e-07
C3_04070C	CDR11	38.5869	0.384206	0.339712	1.13098	0.258065	0.442189
C3_00300W	orf19.5439	12.4417	-0.185707	0.58701	-0.316361	0.751728	0.8663
C1_07560W	orf19.2789	192.663	-0.0198356	0.163251	-0.121504	0.903292	0.955354
C2_03330C	HOG1	1359.9	-0.0116403	0.0742944	-0.156678	0.875499	0.940744
C5_00260W	orf19.969	41.3964	0.70655	0.319121	2.21405	0.0268253	0.0726064
CR_07970C	orf19.599	0.307505	1.60352	3.91465	0.409619	0.682085	NA
C2_10150W	orf19.1766	33.633	0.0540885	0.359626	0.150402	0.880447	0.943204
C1_00640C	RPO41	628.048	0.132866	0.0986367	1.34702	0.177974	0.337886
C5_01320W	SNF1	2062.35	-0.165777	0.0663392	-2.49893	0.0124569	0.0373706
C5_00860W	IMP2	484.045	0.215467	0.103644	2.07891	0.0376258	0.0975891
C2_06420C	RTS1	1748.51	-0.245262	0.0685422	-3.57826	0.000345889	0.00152326
CR_05960W	orf19.458.1	6.66512	-0.245595	0.805318	-0.304967	0.760391	0.87193
C1_09830W	SKI3	21.4464	0.0715846	0.42984	0.166538	0.867734	0.937177
C1_01930W	orf19.4530.1	1088.28	-0.622023	0.0815203	-7.63028	2.34248e-14	3.04871e-13
C3_02550C	DCG1	464.026	0.64886	0.105161	6.17015	6.82232e-10	6.2755e-09
C4_00070C	orf19.374	4053.27	-0.248203	0.0681494	-3.64204	0.000270487	0.00121929
C4_05260W	orf19.2631	727.19	0.31456	0.0882411	3.56478	0.000364168	0.00159002
C3_06520C	orf19.7441	4.55314	1.3938	0.969419	1.43777	0.1505	0.297877
C2_03920C	GPI13	1113.44	-0.365447	0.0765279	-4.77534	1.79403e-06	1.10626e-05
CR_05560W	orf19.5846	565.639	0.421097	0.0983779	4.28041	1.86553e-05	0.000101435
CR_01610C	SHP1	2502.79	0.233823	0.0623444	3.7505	0.000176479	0.000820931
C2_09560C	orf19.1400	1017.93	0.150422	0.0825731	1.82169	0.0685024	0.161041
C5_01480W	FYV5	133.213	0.278399	0.18052	1.54221	0.123023	0.254406
C3_03000W	orf19.296	2.03453	0.953395	1.65217	0.577056	0.563902	0.739736
C1_01740W	CTN1	299.4	3.30368	0.548028	6.0283	1.65697e-09	1.45627e-08
CR_10640W	orf19.7648	8.18918	0.120436	0.710209	0.169578	0.865342	0.936623
C3_02090C	orf19.1637	719.064	0.391196	0.0974793	4.01312	5.99216e-05	0.000301679
CR_00970W	ATO9	2.34365	-0.27217	1.28318	-0.212105	0.832025	0.914125
C2_06300W	orf19.5492	5.78518	0.572589	0.831049	0.688996	0.490826	0.679274
C1_10110W	orf19.4880	191.88	-0.136129	0.174404	-0.780538	0.435074	0.632351
C2_00140W	NDT80	1200.83	-0.279688	0.0747157	-3.74336	0.000181576	0.000842716
CR_07250C	orf19.6143	226.25	-0.0232859	0.149298	-0.155969	0.876057	0.940744
CR_02960W	orf19.2853	3.27793	0.329705	1.10417	0.2986	0.765246	0.875954
C4_01650C	orf19.4628	304.441	-0.00361885	0.134013	-0.0270037	0.978457	0.98951
C3_02390W	orf19.1606	367.756	0.485542	0.12083	4.01839	5.85962e-05	0.000296372
C3_02030W	orf19.1643	515.147	0.20318	0.109146	1.86154	0.0626673	0.149624
CR_08300C	orf19.6396	527.089	0.259179	0.0981965	2.63939	0.00830548	0.0261475
C4_06720W	NOP1	1408.56	0.146288	0.0942669	1.55185	0.120698	0.250275
C3_04240C	orf19.5866	1.38833	1.56978	1.8261	0.859639	0.389988	0.588398
C1_08020W	UBA2	1394.3	0.0664876	0.0712661	0.932948	0.350847	0.549023
C4_04320W	FRE10	908.084	0.0923998	0.0969284	0.953279	0.340449	0.538816
C1_10690W	orf19.2352	700.442	-0.301886	0.0874981	-3.4502	0.000560178	0.00235506
C1_10910C	orf19.2326	503.025	-0.372145	0.102614	-3.62663	0.000287142	0.00128395
C4_05940W	PPS1	161.52	-0.273773	0.175009	-1.56434	0.117739	0.245889
CR_03230W	orf19.2400	191.269	0.306408	0.202858	1.51046	0.130927	0.266783
C2_07850C	tM(CAU)2	0	NA	NA	NA	NA	NA
C4_05660C	BRN1	877.633	-0.22253	0.0895055	-2.48621	0.0129111	0.0384693
C1_00520W	orf19.6056	8.70218	0.00330148	0.663807	0.00497356	0.996032	0.997663
C1_08780W	orf19.4736	772.271	0.92139	0.10013	9.20197	3.51437e-20	6.36018e-19
C5_02700W	CTA7	1198.18	-0.717688	0.0779029	-9.21259	3.18351e-20	5.7785e-19
C3_07060W	FESUR1	28.18	1.1275	0.394673	2.8568	0.00427942	0.0145997
CM_00020W	tA(UGC)3mt	0	NA	NA	NA	NA	NA
CR_00470W	orf19.7487	439.26	-0.0763186	0.109081	-0.699648	0.484147	0.673227
C1_11540C	CTA3	5478.97	-0.32272	0.0608688	-5.3019	1.14602e-07	8.22794e-07
C7_01150W	orf19.6898	3.03935	2.24356	1.36252	1.64663	0.0996337	0.215916
C3_01280W	orf19.1723	16.1532	-0.349707	0.498798	-0.7011	0.483241	0.672579
CR_06610W	STE2	14.7745	-0.0797396	0.567949	-0.140399	0.888345	0.947681
CR_07310W	orf19.6137	561.481	0.266089	0.0967582	2.75004	0.00595871	0.0195362
C4_02640C	SEN2	172.523	-0.035923	0.161438	-0.222519	0.82391	0.910073
CM_00300W	tR(ACG)3mt	0	NA	NA	NA	NA	NA
CR_06590C	RGS2	18.0709	-0.319058	0.487534	-0.654433	0.512833	0.696956
C1_02200C	orf19.3677	84.7097	-0.515923	0.228327	-2.25958	0.0238476	0.0654445
C1_10050W	orf19.4872	2.63479	1.01935	1.33617	0.762888	0.44553	0.642004
CM_00070C	COX3A	0	NA	NA	NA	NA	NA
C3_03320W	RUB1	69.9687	0.220144	0.250771	0.877871	0.380014	0.577957
C7_04040C	NPT1	27.2158	-0.831275	0.393897	-2.11039	0.034825	0.0910362
C6_03560W	POX1	665.634	-0.0523919	0.106832	-0.490414	0.623841	0.781014
C1_01180C	orf19.3306	17.0796	1.26208	0.520803	2.42334	0.0153784	0.0445766
C6_01130W	orf19.120	92.7412	0.55605	0.227907	2.43981	0.0146951	0.0428865
C1_08140W	orf19.5090	66.3884	-0.0816469	0.244681	-0.333687	0.738616	0.858052
C5_04320C	orf19.3919	842.093	0.0749343	0.0837469	0.894771	0.370909	0.568492
C2_08720W	orf19.3604	480.855	-0.449477	0.11703	-3.8407	0.000122686	0.000588141
C3_04640W	ZCF31	14.3101	-0.285328	0.562051	-0.507655	0.611696	0.772289
C1_13740W	KAR9	131.495	-0.170815	0.180676	-0.945421	0.344444	0.542825
C4_02870C	ZUO1	2918.93	0.05319	0.0611156	0.870318	0.384127	0.582475
C6_02780C	MIF2	629.898	0.0693228	0.0958697	0.723094	0.469622	0.663288
C1_10590W	snR62	0.175262	-1.24038	4.08047	-0.30398	0.761143	NA
C1_00830W	orf19.6023	590.787	1.25835	0.102056	12.3299	6.24888e-35	2.05508e-33
C2_08080C	IFM3	7.33612	-1.34924	0.801667	-1.68304	0.0923675	0.204418
C1_03220C	BMH1	2028.06	-0.030659	0.268938	-0.114	0.909238	0.95763
C2_02060C	FMO1	96.4959	0.577797	0.219047	2.63777	0.0083452	0.0262455
C2_09340W	orf19.4095	3.61631	1.26771	1.11563	1.13631	0.255827	0.439577
C3_07380W	orf19.6753	46.4413	1.81765	1.08265	1.67889	0.0931726	0.205679
C1_02360C	PGA5	18.2698	1.73497	0.514475	3.37232	0.000745383	0.00303563
C4_04040W	orf19.5306	0.175262	-1.24038	4.08047	-0.30398	0.761143	NA
CR_06930W	orf19.178	137.734	0.196445	0.18481	1.06295	0.287803	0.478654
C1_07240W	YPD1	281.272	0.0834713	0.133893	0.62342	0.533009	0.713439
C2_02100W	SNF2	1329.43	-0.551124	0.0751264	-7.33596	2.20144e-13	2.66469e-12
C2_04750W	orf19.192	410.593	-0.190001	0.108763	-1.74692	0.0806511	0.183126
C1_10850W	orf19.2332	1.95452	2.16897	1.70229	1.27415	0.202611	0.372071
C7_03300C	LIP8	614.969	0.112869	0.0961136	1.17433	0.240262	0.42051
C5_01640W	MAS2	959.836	0.403217	0.0937939	4.29896	1.71599e-05	9.37207e-05
C4_00770C	orf19.4164	1460.61	-0.533654	0.0740235	-7.20924	5.62635e-13	6.53062e-12
CR_06290C	orf19.3881	1071.82	0.413738	0.0807915	5.12106	3.03829e-07	2.09529e-06
C6_01650C	FMP27	839.142	-0.26529	0.0947233	-2.80068	0.00509952	0.0170831
C2_09240C	orf19.4085	19.2569	-0.0326942	0.469571	-0.0696258	0.944492	0.972358
C1_12980W	snR41b	17.6739	-0.91278	0.562334	-1.6232	0.104547	0.22392
C2_02520W	orf19.1576	398.659	0.334937	0.114666	2.92098	0.00348929	0.0121896
C1_05490C	orf19.415	12.5842	1.2444	0.605029	2.05676	0.039709	0.102231
C7_02320W	SEC1	33.3108	-0.17269	0.351992	-0.490607	0.623704	0.781014
C5_02140C	orf19.4220	2481.28	0.697335	0.0648361	10.7554	5.59208e-27	1.35205e-25
C3_03440C	orf19.341	301.001	0.356784	0.129803	2.74866	0.00598391	0.0195951
C1_14240W	orf19.7234	31.6843	-0.265074	0.374102	-0.708562	0.478596	0.669939
C2_01670C	STT3	62.6125	-0.265177	0.255512	-1.03783	0.299351	0.49171
C3_02810C	FAA21	962.181	0.40239	0.1003	4.01186	6.02423e-05	0.000302795
C4_00450C	PGA10	3428.59	-0.373941	0.189328	-1.9751	0.0482569	0.121028
CR_06050W	CDC28	506.972	-0.130428	0.106725	-1.22209	0.221674	0.396503
C7_02200W	WHI3	169.22	-0.757684	0.165764	-4.57087	4.85699e-06	2.854e-05
C2_02900W	orf19.5814	305.199	-0.111313	0.128474	-0.866422	0.386259	0.584634
C1_10450W	GLY1	4605.82	0.34356	0.0604661	5.68185	1.33243e-08	1.06403e-07
C1_09600C	LIP6	4.96549	-0.658397	0.902182	-0.729782	0.465523	0.660502
CR_10240W	UTP5	16.2187	0.102758	0.49153	0.209058	0.834403	0.915534
CR_06190C	snR61	31.3891	0.104092	0.36771	0.283083	0.777113	0.883452
C2_04610C	snR189b	10.0306	-0.448922	0.633651	-0.708469	0.478654	0.669939
C2_01070W	orf19.2017	1232.73	0.309151	0.0877397	3.5235	0.000425886	0.0018359
CR_00070W	BNR1	27.4487	-0.156339	0.396893	-0.393907	0.69365	0.829694
C4_03740W	orf19.1304	359.022	-0.103404	0.11775	-0.878164	0.379855	0.577957
CR_02070C	ADH5	4705.12	0.17503	0.0782939	2.23556	0.0253808	0.0690043
C4_04440W	orf19.3843	34.747	-0.146646	0.362262	-0.404806	0.68562	0.825003
C1_12000C	orf19.5266	1.90347	-0.0902502	1.51464	-0.0595854	0.952486	0.97538
C2_07190C	orf19.2275	1341.05	0.590481	0.0904229	6.53022	6.56747e-11	6.575e-10
C1_05650W	orf19.2487	261.656	0.681925	0.145382	4.69056	2.72453e-06	1.64035e-05
C2_05520W	orf19.3582	34.7373	3.88672	1.13672	3.41923	0.000627976	0.00260429
C7_02040C	CUP9	306.641	-0.32156	0.145578	-2.20885	0.0271851	0.0734036
C3_05580C	GAP2	17.6819	-1.89045	0.521437	-3.62546	0.00028845	0.00128604
C5_05160C	CNB1	1017.24	-0.170552	0.082169	-2.07563	0.0379283	0.098225
C4_06990W	orf19.3110	696.877	-0.587957	0.0922008	-6.37692	1.80685e-10	1.73508e-09
CR_03730C	orf19.4372	103.898	-0.271039	0.209451	-1.29404	0.195651	0.363106
C2_08800C	APE3	2582.19	-0.167035	0.0619626	-2.69574	0.00702334	0.0225877
C5_03320C	ZCF14	156.345	0.286307	0.184597	1.55098	0.120906	0.250622
C6_02220W	SAR1	213.165	-0.230703	0.176705	-1.30558	0.191695	0.358567
C1_05790W	orf19.2472.1	449.077	0.576908	0.120859	4.77338	1.81159e-06	1.1144e-05
C2_00690W	orf19.2059	189.523	-2.47431	0.187649	-13.1858	1.05858e-39	3.99711e-38
C1_03020C	RPL13	593.489	0.209234	0.138065	1.51548	0.129652	0.264713
C6_01490C	orf19.3435	11.2813	-0.141002	0.619943	-0.227443	0.82008	0.907622
CR_07490C	GLK4	2035.36	-0.284435	0.0748663	-3.79923	0.000145145	0.000684545
C2_09800C	orf19.1370	4.68982	0.712629	1.08213	0.658542	0.51019	0.694908
C5_02380W	orf19.4246	16786.2	0.52222	0.0515739	10.1257	4.25065e-24	9.31945e-23
C3_00700W	VPS8	225.118	-0.174807	0.155683	-1.12284	0.261505	0.44583
C2_02860W	SUR2	3537.64	-0.536703	0.0626055	-8.57277	1.01023e-17	1.60508e-16
C6_01790C	ZCF18	146.714	-0.106601	0.176279	-0.604727	0.54536	0.723572
C1_11930W	orf19.5274	964.662	-1.12478	0.085409	-13.1693	1.31728e-39	4.94344e-38
CR_10320W	orf19.7608	0	NA	NA	NA	NA	NA
CR_07710W	ARO2	700.284	0.189251	0.0873644	2.16622	0.0302943	0.0806399
C6_00910C	orf19.92	1982.03	0.332561	0.0663703	5.01068	5.42369e-07	3.61009e-06
C3_05460W	orf19.6984	12.9959	-0.220179	0.555143	-0.396618	0.691649	0.828632
C2_01770C	tL(CAA)1	0	NA	NA	NA	NA	NA
C1_11860W	orf19.5281	5589.41	0.129228	0.0548803	2.35473	0.0185359	0.0525414
C1_03820W	PDR16	1957.07	-0.46769	0.0896689	-5.21575	1.83077e-07	1.28722e-06
C3_04080W	orf19.913.2	1135.41	1.42492	0.0811771	17.5533	5.6156e-69	4.97835e-67
C3_01840C	tV(AAC)2	0	NA	NA	NA	NA	NA
C7_02680W	TOM22	19.0292	0.82375	0.466604	1.76542	0.077494	0.177526
C7_03460W	orf19.1330	10.7215	0.857349	0.622509	1.37725	0.168436	0.322985
C7_01810W	RVB2	40.4854	-0.0161612	0.342034	-0.0472502	0.962314	0.980589
C6_00350W	PKH3	1099.42	-0.377989	0.0770815	-4.90376	9.40196e-07	6.09881e-06
C3_01680C	orf19.1676	242.705	-0.0053073	0.157927	-0.0336061	0.973191	0.987232
C1_00710C	TUB2	1721.49	-0.163257	0.0712344	-2.29183	0.0219153	0.0609899
C1_09280W	orf19.4787	856.346	-0.198836	0.0832618	-2.38808	0.0169365	0.0486616
C2_05200C	SGO1	834.376	-0.172328	0.0875299	-1.96879	0.0489771	0.122453
C1_03620C	orf19.3061.1	975.662	-0.190587	0.0861595	-2.21203	0.0269647	0.0729513
C6_01930W	YHM1	1475.72	0.56985	0.0717107	7.9465	1.91853e-15	2.71032e-14
C4_07150W	orf19.3088	3.35637	0.721386	1.14456	0.630272	0.528517	0.710224
C1_02750C	orf19.2964	897.046	-0.324458	0.110441	-2.93785	0.00330502	0.0116055
C2_10700C	orf19.5350	12.8214	-0.123338	0.551192	-0.223765	0.82294	0.909635
C2_07350W	MCM3	1415.41	-0.0930392	0.0799888	-1.16315	0.244767	0.425473
C1_00090W	orf19.6103	1.53184	0.637881	1.74049	0.366496	0.713995	0.842615
C1_01510W	orf19.3337	51.2975	-2.40112	0.371897	-6.45642	1.07206e-10	1.05431e-09
C6_00470C	FET99	48.6926	0.800154	0.291894	2.74124	0.00612069	0.0199681
C4_03180W	NCP1	9981.24	-0.345156	0.0571893	-6.03531	1.58655e-09	1.3984e-08
C5_03120W	orf19.4341	561.715	-0.434451	0.100124	-4.33914	1.43039e-05	7.90398e-05
C2_05100C	ERF1	1006.21	-0.286394	0.0848884	-3.37377	0.000741457	0.00302165
C1_14080W	orf19.7215	43.4487	-0.232955	0.301734	-0.772053	0.440083	0.636855
C1_05170C	CUE5	3030.22	0.0530193	0.0609641	0.869681	0.384475	0.582806
C5_00070W	CDC11	64.1762	-0.38895	0.261847	-1.48541	0.137435	0.277181
C5_02400W	orf19.4248	3470.95	0.0228275	0.0578859	0.394354	0.69332	0.829462
C1_08380W	TEF2	22238.2	0.155657	0.0523952	2.97082	0.00297002	0.0105442
C1_11560C	orf19.1163	136.627	0.628886	0.181272	3.4693	0.000521818	0.00220287
C2_08420W	orf19.3639	756.273	1.27449	0.0913701	13.9486	3.20633e-44	1.41101e-42
CR_02470W	snR33a	2164.46	-0.411564	0.493374	-0.834183	0.404178	0.60272
C7_03700C	ENP1	20.069	0.362424	0.449517	0.806253	0.420097	0.616687
C2_06250C	CDC46	1491.92	0.110498	0.0692476	1.5957	0.110556	0.234166
C3_04820C	SEC7	48.5333	-0.716944	0.293458	-2.44309	0.0145622	0.0426123
CR_09350C	orf19.7330	1.02092	3.34621	2.17508	1.53843	0.123943	0.255882
C2_03370W	THI20	133.476	0.612529	0.204514	2.99504	0.00274408	0.0098276
CR_04820W	orf19.6311	2411.84	3.58514	0.100481	35.6799	8.10067e-279	6.19398e-276
CR_10580W	PRO1	36.1414	0.178589	0.337711	0.528821	0.59693	0.763256
C4_03340C	orf19.1438	976.131	-4.15905	0.113611	-36.6079	2.14322e-293	2.18502e-290
C2_01570W	orf19.1465	69.712	0.653312	0.2954	2.21162	0.0269932	0.0729963
C6_02440C	PRP45	193.88	0.00893771	0.162335	0.0550571	0.956093	0.97718
CR_06750C	PUP2	3553.27	0.263032	0.0556855	4.72353	2.31791e-06	1.41222e-05
C6_01250W	orf19.133	8.45145	-2.38455	0.784435	-3.03983	0.00236713	0.00861377
C2_04050C	DCK1	196.88	-0.578384	0.169389	-3.41453	0.000638916	0.00264071
CR_02670C	orf19.2826	550.072	-0.3586	0.111325	-3.2212	0.00127657	0.00496741
C1_04480C	TUS1	754.082	-0.679884	0.0997292	-6.8173	9.27666e-12	9.83455e-11
C4_01460C	orf19.4639	849.12	-0.338632	0.0930176	-3.64052	0.000272091	0.00122471
C4_02720C	orf19.2726	497.263	-0.836323	0.110292	-7.58279	3.38193e-14	4.34607e-13
C4_01940W	PHO89	17.2104	-2.6203	0.630533	-4.1557	3.24298e-05	0.000169405
C1_05810W	GIM5	600.212	0.292516	0.109754	2.6652	0.00769437	0.024501
C1_11680C	orf19.1150.1	5.43719	-0.508979	0.876564	-0.580652	0.561475	0.737757
C2_04190C	UGA1	2279.64	0.542187	0.0691835	7.83694	4.61667e-15	6.3461e-14
C5_03860W	HAM1	16.9707	0.581394	0.492402	1.18073	0.23771	0.417118
C3_04900W	NOP14	16.1773	0.231907	0.504641	0.459548	0.645841	0.798748
C1_06390W	orf19.6272	118.761	0.257835	0.205116	1.25702	0.208747	0.379579
C1_01870C	CYS4	2211.31	-0.177734	0.0677192	-2.62457	0.00867592	0.02716
C2_00030W	RRN3	36.3203	-0.137186	0.332971	-0.412007	0.680334	0.821478
C4_02880C	orf19.2708	190.89	0.211371	0.161936	1.30528	0.191798	0.358567
C2_04210W	STE4	379.8	-0.170181	0.116373	-1.46238	0.143637	0.286853
C5_03980W	orf19.3213	447.01	0.305815	0.123773	2.47076	0.0134826	0.0398228
C4_01780C	orf19.4615	602.967	-0.147396	0.0938168	-1.5711	0.116159	0.243337
C7_03660C	orf19.6701	89.6065	-0.0566541	0.231061	-0.245191	0.806308	0.899706
C3_04520C	ADE2	29.1685	0.481147	0.381848	1.26005	0.207652	0.378394
CM_00140C	ATP9	1.35457	-2.90451	2.06691	-1.40524	0.159949	0.311704
CR_06690C	orf19.703	13.5556	-0.861305	0.560544	-1.53655	0.124403	0.256653
C1_04240C	HHF1	8998.51	-0.883239	0.0611888	-14.4347	3.13165e-47	1.47356e-45
C2_07400C	45017	15983.4	-0.302487	0.0537526	-5.62739	1.82958e-08	1.43298e-07
C3_01320C	SGA1	5.19758	0.665602	0.897325	0.741762	0.458231	0.65399
C2_08480W	RRP8	585.322	-0.0880372	0.122689	-0.717565	0.473026	0.665628
C7_00480W	FGR2	0	NA	NA	NA	NA	NA
C1_11760C	orf19.1140	990.606	0.0312399	0.0925721	0.337466	0.735766	0.855805
C3_03450C	BMT7	44.6352	-2.06486	0.33451	-6.17279	6.70936e-10	6.1809e-09
CR_01420W	orf19.2528	276.405	-0.197397	0.129928	-1.51927	0.128694	0.263108
CR_09050C	orf19.7301	38.6156	0.0613556	0.33633	0.182427	0.855248	0.931181
C4_01060W	MLP1	1761.31	-0.493391	0.0683607	-7.21747	5.29635e-13	6.171e-12
C3_06210C	MUB1	47.13	0.0254772	0.294294	0.0865705	0.931013	0.966038
C3_05340W	DIE2	1.93516	0.721958	1.47068	0.490902	0.623496	0.781014
C2_05840W	orf19.5207	142.111	0.129226	0.182821	0.706843	0.479664	0.670415
C1_01350C	TIF	442.185	0.272355	0.104003	2.61873	0.00882589	0.0276012
C4_06290W	orf19.2907.1	186.548	-0.422988	0.153692	-2.75218	0.00592002	0.0194379
CR_06350C	orf19.3888.2	2.16343	1.05482	1.52501	0.691676	0.489141	0.677722
C7_04210C	orf19.7152	67.2033	0.459252	0.266584	1.72273	0.0849373	0.190735
C1_04000C	KTR4	533.773	0.19119	0.10219	1.87093	0.0613554	0.14695
C3_06850W	FCR1	55.8045	-0.427138	0.273675	-1.56075	0.118583	0.247567
C3_00870W	orf19.6164	1.55866	1.76324	1.70805	1.03231	0.301925	0.495287
CR_06100C	orf19.3863	60.8444	-0.226749	0.260131	-0.871673	0.383387	0.58193
CR_01580C	DOT6	901.909	-0.125771	0.0878164	-1.4322	0.152086	0.299751
C6_03750C	SBA1	5433.32	0.301408	0.0535252	5.63115	1.79009e-08	1.40384e-07
CR_01440C	orf19.2529.1	486.199	0.434589	0.104716	4.15018	3.3221e-05	0.000173094
C7_03380W	orf19.1336.2	617.544	0.274719	0.109277	2.51396	0.0119385	0.0360808
C1_09150W	AOX2	596.603	1.32962	0.465813	2.85441	0.00431162	0.0146849
C4_05580C	orf19.1239	0.153753	0.683169	4.08047	0.167424	0.867036	NA
C4_06110C	TRP5	2543.09	0.357832	0.0646809	5.53226	3.16128e-08	2.40517e-07
C1_01690C	LSC1	6788.26	-0.877993	0.0518859	-16.9216	3.11726e-64	2.44465e-62
C2_00330C	HIR1	603.145	-0.486144	0.0946791	-5.13465	2.82674e-07	1.95601e-06
C2_05920C	COX8	1693.24	0.673206	0.0732895	9.18558	4.09326e-20	7.38597e-19
C4_03660W	tD(GUC)2	0	NA	NA	NA	NA	NA
CR_04220C	orf19.510	140.611	-0.468288	0.185971	-2.51808	0.0117998	0.0357677
C6_03190C	orf19.5606	0.791815	1.65142	2.38983	0.69102	0.489553	0.678124
C1_01210W	orf19.3309	45.0617	-0.409837	0.313135	-1.30882	0.190595	0.357161
C1_06950C	tP(AGG)1	0	NA	NA	NA	NA	NA
C3_03690W	orf19.6950	74.5311	-0.0496242	0.25508	-0.194544	0.84575	0.92376
C1_02910C	orf19.2982	329.339	0.163092	0.126131	1.29304	0.195998	0.363529
C1_06530C	orf19.6260	1608.34	0.0808281	0.0687708	1.17533	0.239864	0.420054
CR_05070W	tH(GUG)1	0	NA	NA	NA	NA	NA
C6_03230W	ARG3	544.235	0.10432	0.111926	0.932047	0.351312	0.549057
C5_04690C	orf19.3954.1	41.5836	0.0232643	0.335792	0.069282	0.944765	0.972358
C4_04130W	orf19.5296	504.28	0.400515	0.104476	3.83357	0.000126296	0.000603409
C4_01300W	orf19.4657	1142.21	0.576501	0.0850696	6.77682	1.22849e-11	1.28676e-10
C1_02140C	orf19.3671	6.83377	0.0494855	0.826328	0.0598861	0.952246	0.97538
C2_07690W	orf19.2213	267.179	0.243366	0.1451	1.67723	0.0934984	0.206175
C2_03770C	STE11	1274.82	-0.0303583	0.078599	-0.386243	0.699317	0.831756
C3_03510C	orf19.349	386.424	-0.475869	0.11302	-4.21048	2.54825e-05	0.000135309
C7_00720W	RTF1	32.7011	-0.377331	0.405741	-0.92998	0.352381	0.550124
CR_08490W	TSR1	40.5552	0.482376	0.325487	1.48201	0.138337	0.278725
C1_12400C	orf19.5225	1160.06	1.50975e-05	0.0776712	0.000194377	0.999845	0.999845
C4_00920C	orf19.4702	358.501	0.0254852	0.11863	0.21483	0.8299	0.913297
C1_11060C	RPL2	580.6	-0.18408	0.252798	-0.72817	0.466509	0.661126
C2_07590W	VMA10	36.9342	-0.282058	0.329308	-0.856518	0.391712	0.590172
CR_09190C	orf19.7316	6.55727	-1.23075	0.786421	-1.56501	0.117581	0.245644
C1_09680W	MTS1	1956.74	-0.0747691	0.0661584	-1.13015	0.258412	0.442527
C7_02910W	ENA21	1770.77	-0.284331	0.074394	-3.82196	0.000132397	0.000630743
C6_04530C	orf19.2143	2034.69	0.257666	0.0721409	3.5717	0.000354665	0.00155407
CR_08550W	orf19.6423	15.4012	0.430669	0.521692	0.825524	0.409074	0.606914
C3_05500W	SNR6	0	NA	NA	NA	NA	NA
CR_05690W	MCT1	341.789	0.00757997	0.125729	0.0602882	0.951926	0.97538
CR_08710W	orf19.6448	38.2416	-0.314619	0.348016	-0.904035	0.365977	0.563899
C4_00280W	STE24	1865.56	-0.0301058	0.0707417	-0.425573	0.670419	0.815096
C1_02630C	EXG2	554.458	-0.410814	0.107515	-3.82101	0.000132907	0.000632186
C4_02320C	SOD1	4943.9	0.816197	0.0818562	9.9711	2.0395e-23	4.28716e-22
C6_02410W	orf19.3482	435.08	0.542265	0.109029	4.97359	6.57237e-07	4.33224e-06
CR_09850C	FGR46	1.70694	2.96119	1.83599	1.61286	0.106774	0.227813
C1_12720C	orf19.6350	30.3537	0.28576	0.370831	0.770594	0.440948	0.637391
C1_14380C	orf19.7254	7.17019	0.138331	0.748713	0.184758	0.853419	0.929883
CR_02370W	ERG25	2951.36	0.922281	0.0664504	13.8793	8.46245e-44	3.67126e-42
C3_06190C	ALS6	123.777	-0.230219	0.184634	-1.2469	0.212436	0.384054
C2_06710W	orf19.3151	218.715	0.390382	0.168089	2.32247	0.0202079	0.056859
C2_05600W	snR56	19.7222	-0.0274224	0.493436	-0.0555743	0.955681	0.977141
C6_03290W	orf19.5617	718.979	-0.347932	0.0910529	-3.82121	0.000132798	0.000632158
C5_01130W	CYC3	632.089	1.08251	0.0968494	11.1773	5.26931e-29	1.4137e-27
CR_04500C	orf19.541	320.003	1.18486	0.138293	8.56779	1.05489e-17	1.66738e-16
C6_04430W	CST5	366.578	0.261238	0.129031	2.02461	0.0429075	0.109185
C3_06050C	orf19.7386	6.96683	1.87687	0.837844	2.24012	0.0250834	0.0682844
C7_01660C	orf19.6558	27.6519	0.669181	0.384918	1.7385	0.0821223	0.185503
C5_04450C	orf19.3931.1	9.1064	-1.98595	0.749364	-2.65018	0.00804492	0.0254188
C7_01760C	ISU1	40.0667	-0.600112	0.32452	-1.84923	0.0644246	0.152865
C2_10660W	ASH1	45.2373	-0.183852	0.312847	-0.587674	0.556751	0.733501
C3_00950C	orf19.2499	540.412	0.15578	0.105995	1.4697	0.141644	0.283984
C3_07410C	KRS1	152.827	0.215124	0.175271	1.22738	0.21968	0.394071
C4_05050C	PPG1	223.451	-0.437129	0.151583	-2.88376	0.00392958	0.0135269
CR_08650C	orf19.6440	61.6209	-0.167946	0.266434	-0.630347	0.528468	0.710224
C3_02720W	orf19.264	391.216	-0.165941	0.137516	-1.2067	0.227546	0.404595
C3_05800W	orf19.7361	4.64326	-0.471719	0.913847	-0.51619	0.605722	0.768037
C6_03910C	orf19.5767	269.686	0.249231	0.134632	1.8512	0.0641412	0.152429
CR_07540C	orf19.2624	1.30845	-1.78525	2.18156	-0.818339	0.413164	0.610842
C4_04830W	DCR1	1250.54	0.147173	0.0738996	1.99152	0.0464232	0.11715
C7_02690C	orf19.3695	161.761	-0.152404	0.167066	-0.912241	0.361642	0.559616
CR_00260W	KIN2	113.527	-0.40261	0.192476	-2.09174	0.0364614	0.0949083
C6_02310W	orf19.3473	600.62	-1.04654	0.104503	-10.0144	1.31751e-23	2.8278e-22
C3_00170C	orf19.5455	16.8609	-0.331809	0.524557	-0.63255	0.527027	0.709299
C3_07860C	MRR2	8.82568	-0.398915	0.68161	-0.585255	0.558376	0.734851
C3_06690C	orf19.7458	7.20945	0.751585	0.763861	0.983929	0.32515	0.521622
C7_01460C	orf19.6583	16.2845	0.187626	0.498056	0.376716	0.706385	0.836422
CR_07840C	orf19.3713	34.8551	0.144724	0.373339	0.387649	0.698276	0.831326
C2_01350C	SNX4	638.972	-0.137337	0.0958475	-1.43287	0.151895	0.299626
C2_10780C	PSO2	1.9567	0.694603	1.4052	0.494307	0.621089	0.779324
C1_10320W	orf19.4903	410.867	-0.369596	0.114845	-3.21821	0.00128994	0.00501626
C2_00830C	orf19.2041	1778.12	-0.342538	0.0674484	-5.07851	3.80398e-07	2.58544e-06
C2_09960W	orf19.1356	31.0143	-0.490007	0.364869	-1.34297	0.179282	0.339736
C2_06890C	orf19.2244	1291.52	0.96758	0.080277	12.053	1.8698e-33	5.8355e-32
C5_04510W	GDE1	155.693	-0.617431	0.181408	-3.40355	0.000665161	0.00273087
C2_09390W	ABG1	1109.73	-0.203481	0.0767121	-2.65253	0.00798917	0.0252818
C6_04130C	ALS4	2716.69	-0.87108	0.0795603	-10.9487	6.74292e-28	1.7186e-26
C2_09710C	orf19.1381	923.994	0.0483005	0.0863076	0.559632	0.57573	0.747875
C3_00370C	BUD21	15.4259	0.720058	0.530185	1.35812	0.174424	0.332074
C1_13810W	orf19.5019	33.3619	-0.583991	0.35053	-1.66602	0.0957091	0.209765
C2_10260C	CMK2	355.179	-0.231617	0.139685	-1.65814	0.0972895	0.212543
C1_07910C	MRPL3	765.422	0.21787	0.0946639	2.30151	0.0213629	0.0597517
C3_07890W	TIM8	3.37971	1.50984	1.17802	1.28168	0.199956	0.368639
C5_01230C	orf19.1946	3524.94	-1.23404	0.0572233	-21.5653	3.80403e-103	6.84391e-101
C1_01590C	orf19.3349	2946.85	-0.138006	0.0601558	-2.29414	0.0217823	0.0607303
C7_02450W	orf19.6464	755.683	0.0310987	0.0918203	0.338691	0.734842	0.855204
C2_06390C	IMH3	8173.35	0.180773	0.0591825	3.05451	0.00225431	0.0082523
CR_05730C	orf19.6639	753.237	0.25157	0.0853146	2.94873	0.00319084	0.0112368
C3_02280C	GFA1	3475.02	-0.0329668	0.0574004	-0.57433	0.565744	0.741289
CR_08090W	SSB1	28704.5	0.273856	0.060057	4.55994	5.11688e-06	3.00095e-05
C4_03570W	HWP1	76681.3	-1.06004	0.146956	-7.21328	5.46192e-13	6.35181e-12
C5_05370C	PRP22	148.175	0.0859879	0.216937	0.396373	0.69183	0.828652
C7_03950C	tL(UAA)5	0	NA	NA	NA	NA	NA
CR_05630W	DBP8	494.335	0.0557662	0.114343	0.487711	0.625755	0.782449
C2_06490W	orf19.26	36.6243	0.00841665	0.333594	0.0252302	0.979871	0.990232
C2_03070C	SMP3	397.272	-0.639495	0.114777	-5.57165	2.52343e-08	1.94406e-07
CR_05100W	orf19.643	286.975	0.0147959	0.125571	0.117829	0.906203	0.955896
C1_10200C	orf19.4889	1473.16	-0.0979839	0.0760401	-1.28858	0.197543	0.365398
C2_06550W	orf19.31	5.90702	-0.11408	0.82228	-0.138736	0.889659	0.948256
C5_01530C	orf19.4148	794.184	0.153566	0.0882245	1.74063	0.0817481	0.184863
CR_02870W	APL4	1528.71	-0.200837	0.0713885	-2.81329	0.00490369	0.0165085
C1_13950C	orf19.5033	5.07404	0.38208	0.876716	0.435809	0.662975	0.809627
C3_02120W	orf19.1634	1363.59	-0.00665606	0.074935	-0.0888244	0.929221	0.965034
C2_03890W	orf19.836	245.237	0.230626	0.140224	1.6447	0.100031	0.216675
C2_09410W	orf19.1599	9.41231	-0.681565	0.685012	-0.994968	0.319752	0.515641
C4_01700C	NHP6A	161.186	-1.5806	0.246943	-6.40067	1.54693e-10	1.49488e-09
C1_00930C	SIN3	517.391	-0.298227	0.109033	-2.73519	0.00623434	0.0202956
CR_08250C	HSP104	16171.8	0.13884	0.048556	2.85938	0.00424476	0.0145054
C3_04310C	orf19.5874	11.8379	1.29078	0.604149	2.13653	0.0326363	0.085902
CR_07140C	orf19.11	114.071	-0.661655	0.193324	-3.42251	0.000620461	0.00257837
CR_08390W	tI(AAU)5	0.664927	-1.67918	2.7385	-0.613176	0.53976	0.719798
C1_11580W	orf19.1162	760.258	0.394355	0.0887149	4.44519	8.78151e-06	5.01555e-05
C6_01320W	TRA1	1610.42	-0.13962	0.0691068	-2.02036	0.0433465	0.110158
C6_04030W	ALG2	145.164	0.0605414	0.182699	0.331372	0.740363	0.859192
CR_09340W	orf19.7329	158.728	0.0780105	0.171481	0.454923	0.649165	0.801476
C2_03950W	orf19.828	1159.79	0.622843	0.0818733	7.6074	2.79668e-14	3.61676e-13
[truncated: 4,474 more rows]

## Sheet: SC5314 WT YB vs Y
		baseMean	log2FoldChange	lfcSE	stat	pvalue	padj
C5_05280C	SDH4	2.78402	-0.653839	0.892944	-0.732229	0.464029	0.715753
C6_01310W	FIG1	10.7161	0.461186	0.60695	0.759842	0.447349	0.705328
C1_00550W	CIS2	52.9711	0.751717	0.511394	1.46994	0.141579	0.38806
C2_05040C	orf19.3535	293.421	-0.0646884	0.219412	-0.294827	0.768126	0.888669
C2_09460C	orf19.1604	68.2004	0.499511	0.561518	0.889573	0.373695	0.647181
C3_04120C	orf19.5856	123.371	-0.57754	0.405223	-1.42524	0.154087	0.409457
C1_05070C	GPI7	321.488	-0.264646	0.319447	-0.82845	0.407416	0.67472
C6_00510C	RAD52	613.83	-0.668183	0.514122	-1.29966	0.193718	0.466768
C3_02150C	ERG6	1285.54	0.877449	0.285884	3.06925	0.002146	0.0179571
C4_03100W	RBT7	14.9172	0.873934	0.648731	1.34714	0.177934	0.445223
C1_00490C	TTR1	26.2095	0.254107	0.42277	0.601053	0.547805	0.767033
C7_00220W	orf19.7102	1.06148	-0.889915	1.34239	-0.662935	0.507372	NA
C1_08300W	NOT5	241.019	-0.00501279	0.324817	-0.0154327	0.987687	0.993872
C1_09270W	FGR43	35.6729	-0.828427	0.754076	-1.0986	0.271943	0.555037
CR_05760C	orf19.6636	197.042	0.654319	0.818374	0.799536	0.42398	0.687295
CR_10500C	orf19.7627	2.36779	0.971683	1.00599	0.9659	0.334094	0.615298
C2_08520C	orf19.3626.1	1.82316	1.48369	1.66138	0.893045	0.371833	NA
C2_07910C	orf19.2191.1	393.107	-0.532263	0.211923	-2.51159	0.0120188	0.0727589
C6_01010W	KAR5	19.7426	0.205668	0.575827	0.357169	0.720965	0.865791
C4_04200C	orf19.5290	0	NA	NA	NA	NA	NA
C3_01440C	orf19.1707	57.305	-0.311159	0.606929	-0.512678	0.608177	0.807621
CR_06450W	orf19.721	185.847	-0.262001	0.234988	-1.11495	0.26487	0.547776
C4_06030W	CMD1	2725.35	0.32454	0.213413	1.52071	0.128331	0.367896
C3_04980W	orf19.5966	1.70662	-1.04865	1.15128	-0.910854	0.362372	NA
C1_04080W	MAD2	140.773	0.350259	0.350862	0.998282	0.318143	0.599541
C2_04590C	QCR8	643.949	-2.91842	0.386535	-7.55021	4.34557e-14	2.65588e-12
C1_08880W	HEM14	625.687	-2.58012	0.574938	-4.48764	7.20166e-06	0.000128091
C3_04480C	RAS2	0	NA	NA	NA	NA	NA
CR_03030C	RPL28	19858.1	-0.39606	0.609873	-0.649415	0.51607	0.748447
C4_05370W	PUF3	325.946	-0.392588	0.290545	-1.35121	0.176627	0.443712
C3_05100C	RPL18	250.739	-0.376046	0.648404	-0.579957	0.561944	0.77665
C4_02920W	orf19.2703	127.222	0.989518	0.631457	1.56704	0.117106	0.349674
C2_08640C	PST2	221.429	1.98667	0.622434	3.19178	0.00141401	0.012693
CR_06510W	orf19.715	397.974	3.66704	0.53391	6.86827	6.49836e-12	3.01073e-10
C2_04290W	RIM11	15.5011	-0.0863905	0.566254	-0.152565	0.878741	0.942387
C5_03900W	PGA56	35744.1	0.662046	0.594109	1.11435	0.265129	0.548052
C5_04380C	orf19.3924	0.641149	-0.470668	2.0129	-0.233826	0.81512	NA
C1_00940W	RPB11	32.8268	-0.0924787	0.527599	-0.175282	0.860858	0.932812
C2_04350C	SUV3	191.866	-0.72961	0.339325	-2.15018	0.0315411	0.149455
C1_14480W	orf19.7266	1.32494	-0.109408	1.13345	-0.096527	0.923102	NA
C7_01310C	orf19.6911	0	NA	NA	NA	NA	NA
C1_03280W	orf19.3022	418.155	-0.441329	0.696842	-0.633328	0.52652	0.753967
C2_01290C	tL(UAA)1	3.71304	0.20966	0.972614	0.215564	0.829328	0.919885
CR_09110C	orf19.7307	10.7484	-0.28326	0.553291	-0.511955	0.608682	0.807621
CR_00670C	orf19.7460	2.47458	-1.06291	0.869284	-1.22275	0.221426	0.498859
C3_04720C	orf19.5932	6.35558	0.85435	0.678424	1.25932	0.207916	0.48453
C6_03050C	orf19.5587	162.701	0.627245	0.49875	1.25763	0.208524	0.485342
C1_04160C	orf19.1050	121.773	-0.778593	0.579118	-1.34445	0.178804	0.446816
C1_08540C	orf19.399	494.52	0.460195	0.248236	1.85386	0.0637598	0.238476
C5_03740W	orf19.1121	212.263	0.793297	0.819623	0.967881	0.333104	0.614147
C1_09440W	orf19.4807	186.681	0.341588	0.249011	1.37178	0.170132	0.434404
C3_06910C	TPD3	39.2677	-0.34032	0.480987	-0.707546	0.479227	0.727359
CR_01720W	orf19.2565	428.586	1.53082	0.925977	1.65319	0.0982919	0.312073
C7_04190C	UTP18	22.3478	-1.26692	0.587021	-2.15823	0.0309101	0.147124
C6_03690W	ALS5	403.951	-0.207268	0.19313	-1.0732	0.28318	0.567051
C1_01050C	orf19.3293	959.252	0.227498	0.200851	1.13267	0.257352	0.539988
C1_13100W	orf19.4936.1	322.418	3.29184	0.257338	12.7919	1.81988e-37	6.15013e-35
CR_06990W	orf19.2366	2.17104	2.4807	1.09731	2.2607	0.023778	0.120964
C1_04360C	orf19.5201.1	1628.08	0.438458	0.541843	0.809197	0.418402	0.683656
C4_02800W	RPC53	1055.85	-1.85135	0.642438	-2.88176	0.0039546	0.0293151
C7_00580C	orf19.7061	3.77443	1.05853	0.889909	1.18948	0.234249	0.513453
C1_03420W	tN(GUU)3	0.077455	-2.60421	4.00693	-0.649925	0.515741	NA
C2_02260W	orf19.1544	28.8553	0.0862464	0.424713	0.20307	0.83908	0.923572
C2_00230W	orf19.2110	348.954	0.381438	0.193825	1.96795	0.0490735	0.201809
C6_00690W	orf19.3660	313.306	-0.512703	0.340731	-1.50471	0.132397	0.374903
C1_05270C	orf19.439	502.777	-0.801443	0.422117	-1.89863	0.0576137	0.223945
CM_00080C	tK(UUU)6mt	0	NA	NA	NA	NA	NA
C2_09900C	TIM23	702.189	-1.45652	0.339094	-4.29534	1.74427e-05	0.000276056
C2_08240W	ORF298	723.722	-0.0476203	0.241014	-0.197583	0.843371	0.92518
C6_03110C	orf19.5596	223.299	-1.0035	0.663769	-1.51182	0.130579	0.371192
C7_01000C	orf19.7014	0	NA	NA	NA	NA	NA
C2_05680W	COG4	8.78058	-0.0939289	0.601563	-0.156141	0.875922	0.94007
C1_12480W	orf19.68.2	79.8826	0.196552	0.614398	0.319911	0.749036	0.878745
C3_03730C	PHB1	374.052	-0.418791	0.436414	-0.95962	0.337247	0.618411
C1_01290C	orf19.3318	220.539	0.614603	0.264756	2.32139	0.0202657	0.106825
C4_03920W	orf19.1595	376.482	-0.653375	0.536607	-1.2176	0.223375	0.501088
C1_10160W	MIR1	1936.72	-0.848147	0.677937	-1.25107	0.210909	0.487398
C1_06890C	orf19.6220.4	198.947	-0.919936	0.222653	-4.1317	3.60085e-05	0.000523719
C1_04860W	orf19.757	930.618	0.308117	0.297025	1.03734	0.299576	0.586637
C4_03840C	RRP42	8.70383	-1.13084	1.00306	-1.12739	0.259577	0.541688
C3_03160C	orf19.315	126.407	0.668021	0.657148	1.01655	0.309369	0.592518
C7_04290W	orf19.7139	10.7402	1.55804	0.728858	2.13764	0.0325459	0.152516
C1_11140W	orf19.2302	177.89	0.539783	0.227772	2.36984	0.0177958	0.0981158
C2_07610C	orf19.1864	784.906	0.515877	0.920307	0.560549	0.575105	0.786822
C4_01380W	ZCF27	90.8599	0.138705	0.501347	0.276665	0.782037	0.89622
CR_09610C	orf19.6601	22.6963	0.625775	0.778565	0.803754	0.421539	0.685607
C3_04010C	tE(UUC)6	0	NA	NA	NA	NA	NA
C2_04910W	orf19.3522	1.04976	2.7598	1.58623	1.73985	0.0818857	NA
C3_05160C	orf19.5991	11.052	-0.597848	0.621393	-0.962109	0.335995	0.616903
C4_01240C	orf19.4665	353.065	0.557595	0.22508	2.47732	0.0132373	0.0781182
CR_02150W	MDL1	499.427	0.355959	0.185593	1.91795	0.0551172	0.218331
C3_05880C	orf19.7368	48.2214	0.725716	0.442316	1.64072	0.100856	0.317484
C2_10540W	orf19.5326	2.59774	-0.315617	0.904045	-0.349116	0.727002	0.868321
C1_04110W	orf19.1043	113.124	-0.535408	0.563713	-0.949787	0.34222	0.622008
C2_07290W	orf19.2286	2458.55	0.230935	0.372793	0.619472	0.535605	0.758894
C1_00390W	ENA2	8.48714	0.209604	0.596825	0.351198	0.72544	0.867208
C2_00550W	orf19.2072	42.7092	1.24661	0.516448	2.41381	0.0157867	0.0897965
C4_06930C	EXM2	3.42463	-0.255054	0.832716	-0.306291	0.759383	0.884644
C1_04660W	DUR1,2	115.844	0.88149	0.612465	1.43925	0.15008	0.402525
C2_04120C	orf19.809	255.787	-0.876948	0.305676	-2.86888	0.00411923	0.0303335
C3_05960W	ASE1	5.02032	0.306482	0.665323	0.460651	0.645049	0.827511
CR_08790W	RDN58	0.538032	-1.67439	1.66316	-1.00676	0.314052	NA
CR_04400W	orf19.529.1	7.05998	0.0772912	0.617934	0.12508	0.90046	0.953575
C2_01110C	BCY1	2155.33	0.693187	0.469753	1.47564	0.14004	0.386422
C5_03500W	GAP6	35.811	0.73574	0.444579	1.65491	0.0979418	0.311387
C3_05660C	orf19.7002	0.077455	-2.60421	4.00693	-0.649925	0.515741	NA
C4_02080W	orf19.4583	0.687568	0.434866	1.58056	0.275134	0.783213	NA
CR_10820W	orf19.7673	2.83698	0.502073	0.907947	0.552977	0.580279	0.790422
C1_04900W	MNN15	168.368	0.39125	0.228027	1.7158	0.0861979	0.28728
C1_09040C	orf19.4760	217.28	-1.33349	0.343962	-3.87684	0.000105821	0.00138169
C3_05760W	orf19.7357	10.8731	-0.518299	0.771135	-0.672125	0.501504	0.739516
C1_06730W	RAC1	828.648	0.475268	0.446811	1.06369	0.28747	0.571665
C1_14300C	NCR1	24.6799	1.67848	0.511205	3.28338	0.00102571	0.00964777
C5_04820W	orf19.3968	0	NA	NA	NA	NA	NA
C6_03410C	APA2	295.08	-0.503048	0.267376	-1.88143	0.0599141	0.229165
C4_06530C	XUT1	36.7127	0.751902	0.508742	1.47796	0.139418	0.385445
CR_02090C	CET1	583.936	0.404001	0.748792	0.539537	0.589516	0.796512
CR_06520C	orf19.714	335.629	-0.828851	0.35612	-2.32745	0.0199414	0.105588
C4_02520C	orf19.2749	209.998	-0.00858405	0.347036	-0.0247353	0.980266	0.991342
C1_03920C	orf19.4466	63.7433	0.414499	0.553376	0.749037	0.453835	0.709071
C1_09980C	orf19.4864	790.397	0.532736	0.188915	2.81999	0.00480257	0.0346183
C1_14140C	SET3	45.341	0.559513	0.348935	1.60349	0.108827	0.334336
C5_01330W	orf19.1935	53.5583	-0.86686	0.731117	-1.18566	0.235755	0.514789
C6_03990C	orf19.5775	217.49	1.01165	0.796506	1.2701	0.204048	0.480666
C3_07950C	SRB1	178.247	0.375804	0.389816	0.964056	0.335018	0.615723
C1_11380W	NEP1	753.187	-0.714726	0.342116	-2.08913	0.0366961	0.16613
CR_01200W	OYE22	1.19992	0.933795	1.49778	0.623454	0.532986	NA
C6_00290W	orf19.1189	648.406	0.349131	0.215562	1.61963	0.105312	0.326682
C2_05320W	CDC7	336.699	0.429693	0.585082	0.734415	0.462696	0.714719
C2_10340W	HEM4	340.802	-4.27201	0.564608	-7.56633	3.8392e-14	2.37164e-12
C5_03460C	orf19.2637	4.74655	-0.293295	1.06995	-0.27412	0.783992	0.896901
C1_11260C	orf19.675.1	0	NA	NA	NA	NA	NA
CR_00300W	CDA2	0	NA	NA	NA	NA	NA
C2_00790C	orf19.2045	16.7681	0.125743	0.567352	0.221632	0.8246	0.918019
C1_12120W	orf19.5253	44.4173	0.913685	0.566553	1.61271	0.106808	0.329959
CR_07460C	orf19.6119	753.084	-0.000249626	0.250269	-0.000997432	0.999204	0.999552
CR_04720C	orf19.1734	995.696	-0.262539	0.287072	-0.914539	0.360434	0.636549
C2_08170W	orf19.2168	0.38262	1.20312	2.63368	0.456822	0.647799	NA
CR_09590W	orf19.6602	7.5701	-0.694081	0.798169	-0.869592	0.384524	0.65571
CR_08150W	RPS20	10377	-0.894014	0.15834	-5.64618	1.64052e-08	4.88548e-07
C2_00490W	orf19.2078	477.015	-0.297527	0.419854	-0.708642	0.478547	0.726699
C5_00510W	orf19.938	1.64041	1.09365	1.10892	0.986233	0.324019	NA
C2_06810C	RPL11	443.122	-0.822987	0.332673	-2.47386	0.013366	0.078676
C2_08920W	orf19.215	39.9922	0.370365	0.651038	0.568884	0.569435	0.783007
C1_06030C	orf19.2442	134.707	-1.13252	0.738592	-1.53335	0.125191	0.363242
C5_00470C	KRE62	0	NA	NA	NA	NA	NA
C5_00750C	orf19.577	578.7	1.17471	1.05023	1.11852	0.263345	0.54618
C6_00110C	orf19.6326	10.4263	-0.147345	0.635602	-0.231819	0.816679	0.912628
C3_02420C	orf19.230	111.637	-0.0524267	0.717832	-0.0730349	0.941778	0.97259
CR_07780W	orf19.3706	861.474	0.797321	0.226338	3.52269	0.000427186	0.00451294
CR_04880W	orf19.6305	211.683	-1.27234	0.91362	-1.39264	0.163729	0.424087
C2_03810C	RPL21A	8444.76	-0.467574	0.556113	-0.840789	0.400466	0.66919
C4_06430C	orf19.2891	6.0612	-1.18616	0.689815	-1.71954	0.0855168	0.285969
CR_04740C	ADE6	2124.8	-0.394121	0.44645	-0.882789	0.37735	0.650233
C3_06450W	GLG2	3.91671	2.34674	1.02442	2.29081	0.0219744	0.113121
C1_14020W	orf19.7209	0.22663	0.305054	3.99288	0.0763995	0.939101	NA
C3_07810C	SEC61	59.2822	0.734094	0.374334	1.96106	0.0498716	0.204593
C4_04990C	orf19.3781	139.218	0.707927	0.236981	2.98727	0.0028148	0.0220615
C6_02150C	orf19.3455	62.2889	0.213812	0.545284	0.392111	0.694976	0.851239
C1_02190W	ABP140	7.23683	-0.812611	0.71562	-1.13553	0.256152	0.53865
CR_01320C	orf19.3222	374.651	0.537914	0.351503	1.53033	0.125936	0.364036
C2_09670C	orf19.1387	642.579	0.307695	0.210323	1.46296	0.143478	0.390379
C1_02050C	PHO91	721.221	0.780835	0.426691	1.82998	0.0672533	0.246882
C1_13890C	tA(AGC)7	0.095205	-2.7222	4.00324	-0.68	0.496505	NA
C4_05270C	RAD59	100.21	0.388872	0.622963	0.624229	0.532477	0.75653
C5_00270W	PGA14	292.674	0.456405	0.96123	0.474813	0.63492	0.820678
CR_07960C	TRK1	706.475	0.122624	0.196491	0.624068	0.532583	0.75653
C2_10140W	orf19.1767	134.894	-0.466981	0.321786	-1.45122	0.14672	0.396255
C1_00650C	SNF7	276.815	-0.531929	0.581528	-0.91471	0.360344	0.636549
C3_02540C	OXR1	358.386	0.167826	0.434639	0.386127	0.699403	0.852286
CR_05950C	ADP1	771.277	0.912115	0.184723	4.93773	7.90363e-07	1.68172e-05
C4_00060W	orf19.372	360.845	0.724208	0.986188	0.734351	0.462735	0.714719
CR_08010W	DAD4	267.631	0.169955	0.269075	0.631626	0.527631	0.75417
C7_02750W	FGR6-1	209.099	0.0258061	0.267162	0.0965935	0.923049	0.964798
C5_00870C	GIT4	32.5818	1.17657	0.543862	2.16335	0.030514	0.145843
C2_03570C	orf19.862	202.014	0.0283782	0.465254	0.0609951	0.951363	0.977395
C3_03030C	ECM14	279.202	0.645856	0.750071	0.86106	0.389205	0.659387
CR_08870W	PEX13	6.96501	0.106372	0.662608	0.160536	0.872459	0.939636
C2_06090W	orf19.4110	273.737	0.213339	0.325422	0.655578	0.512096	0.746058
CR_05550C	orf19.5847	27.0092	-0.716582	0.523818	-1.368	0.171313	0.435618
C1_01750W	orf19.4550	166.523	0.0781624	0.844126	0.0925956	0.926225	0.965553
C1_10040W	ERO1	1738.33	0.669532	0.260724	2.56797	0.0102296	0.064525
CR_02970C	orf19.2857	465.364	0.303391	0.439154	0.690853	0.489658	0.734312
C1_10120C	orf19.4882	996.125	0.56121	0.43521	1.28951	0.19722	0.470939
C4_01660W	orf19.4627	955.97	-0.933139	0.466307	-2.00112	0.0453789	0.192827
C2_06310C	GSP1	2831.31	-0.184627	0.454179	-0.406506	0.684371	0.845445
CR_07260C	orf19.6142	0.095205	-2.7222	4.00324	-0.68	0.496505	NA
C1_11660W	GAD1	6472.36	2.11384	0.391854	5.39444	6.8736e-08	1.82819e-06
CR_08310C	orf19.6398	68.6096	1.98701	0.495305	4.01169	6.02855e-05	0.000834555
CR_03130W	orf19.2412	287.548	0.605876	0.253103	2.39379	0.0166753	0.0934631
CM_00410W	tS(GCU)3mt	0	NA	NA	NA	NA	NA
C1_08030W	PFY1	35.0273	0.169033	0.328397	0.514721	0.606748	0.807353
C1_07370C	CPH1	328.733	0.857212	0.943449	0.908594	0.363565	0.638349
C4_06730C	orf19.3136	191.239	1.08442	0.730059	1.48538	0.137443	0.383491
C1_10680C	orf19.1840	1953.43	1.11442	0.31484	3.53964	0.000400669	0.00429922
C5_04800W	CRH12	139.169	-0.242991	0.432961	-0.56123	0.574641	0.786776
CR_03240C	orf19.2399	453.562	-1.11465	0.617077	-1.80634	0.0708658	0.253954
C4_05670W	YME1	2332.21	0.385978	0.588865	0.655461	0.512171	0.746058
C2_01880C	ZCF6	33.2251	0.433195	0.655076	0.66129	0.508426	0.74437
C2_07820C	PHO86	273.106	0.482839	0.943183	0.511925	0.608703	0.807621
C4_05970W	orf19.4407	678.995	0.913248	0.731484	1.24849	0.211853	0.487656
C4_04330C	orf19.1414	34.8514	0.451712	0.347961	1.29817	0.19423	0.466898
CR_00460C	orf19.7488	5.08848	0.441013	0.877564	0.502542	0.615286	0.811716
CM_00390W	tQ(UUG)6mt	0	NA	NA	NA	NA	NA
C7_01160C	orf19.6898.1	2.72458	-1.74693	0.926738	-1.88504	0.0594248	0.227901
C5_04130C	CHT2	3696.52	-0.409503	0.702843	-0.582638	0.560137	0.775269
CM_00030W	COX2	0.252668	-2.02624	2.92282	-0.693249	0.488154	NA
C3_07090W	HHT1	137.928	1.04778	0.305164	3.43348	0.000595876	0.00608047
C3_06990W	orf19.6802	1.77878	2.05115	1.17643	1.74354	0.0812396	NA
CR_01520W	PTC2	1467.97	-0.211476	0.258181	-0.819099	0.41273	0.678825
C1_09870W	HCM1	10.6598	0.256628	0.561133	0.457339	0.647427	0.827657
C3_01030W	ARP9	467.346	0.577932	0.539053	1.07212	0.283665	0.567634
C2_08730W	MFG1	357.428	-1.18481	0.655359	-1.80788	0.0706249	0.253271
C7_00820W	RFC2	8.19454	-0.568134	0.701542	-0.809836	0.418034	0.68344
C1_02210W	orf19.3678	567.022	0.706477	0.361918	1.95204	0.050934	0.206649
C1_09450C	NUP188	1481.43	-0.572065	0.300833	-1.9016	0.0572231	0.222948
C1_01190C	orf19.3307	6.94692	-0.207365	0.756603	-0.274074	0.784028	0.896901
CR_07300W	orf19.6138	3.28337	-0.1714	0.858992	-0.199537	0.841843	0.924739
C1_14250C	orf19.7235	7.91875	-0.170056	0.639167	-0.266059	0.790194	0.899834
C4_02630C	HFL2	798.581	-0.239569	0.190648	-1.2566	0.208898	0.485342
C6_03510C	orf19.5717	0.883352	-2.44489	1.51401	-1.61485	0.106343	NA
C2_10860C	orf19.5369	31.5437	0.115334	0.536544	0.214957	0.829801	0.919885
C6_04230W	orf19.1080	21.7418	0.559168	0.519527	1.0763	0.281792	0.566192
CR_05390W	PST3	69.9634	1.41081	0.515174	2.7385	0.00617193	0.0425663
C7_04050W	HLJ1	11.6989	0.354282	0.607115	0.583551	0.559523	0.775128
CR_01680C	CDC4	1043.86	0.115187	0.195794	0.588309	0.556325	0.772949
C3_03330C	orf19.332	324.775	-0.119176	0.367522	-0.324269	0.745735	0.877739
CR_00700W	orf19.3285	2.53171	-0.374162	0.932493	-0.401249	0.688237	0.84692
C2_06160W	orf19.4101	1.41831	0.147756	1.032	0.143175	0.886152	NA
C5_04630W	orf19.3947	266.256	0.193114	0.964001	0.200325	0.841226	0.924416
C3_04650W	orf19.5925	1.07493	1.95514	1.32576	1.47473	0.140285	NA
C3_00570C	orf19.5406	33.5468	0.0493802	0.537952	0.091793	0.926863	0.966042
C2_10460C	orf19.5321	22.3881	0.0129201	0.538433	0.0239957	0.980856	0.99139
C6_02890C	HPD1	42.868	2.67711	0.534225	5.0112	5.40913e-07	1.19051e-05
C3_07250W	GCD2	17.4694	-0.125738	0.547033	-0.229855	0.818204	0.913977
C1_07070C	DHH1	6.57372	-0.0846935	0.742302	-0.114096	0.909162	0.95732
C7_02210W	orf19.6493	4.49927	-0.815652	1.1752	-0.694055	0.487648	0.733425
C3_07390C	orf19.6752	10.2917	-0.785833	0.657588	-1.19502	0.232078	0.511108
C1_01150C	orf19.3303	12.3094	-1.26891	0.675634	-1.8781	0.060367	0.229574
C1_00840C	NRM1	917.336	-0.348626	0.304498	-1.14492	0.252242	0.534982
C2_02050C	orf19.1522	220.112	-0.156394	0.409536	-0.381882	0.702549	0.85403
C2_10820C	orf19.5365	14.628	-0.193504	0.552858	-0.350007	0.726333	0.868058
CR_05090C	HGT9	5.33111	2.41439	1.48209	1.62905	0.103303	0.321843
C7_00900W	orf19.7024	0	NA	NA	NA	NA	NA
C1_07270W	SEC34	41.4426	0.595006	0.543162	1.09545	0.27332	0.556546
C1_10980W	orf19.2317	6.19279	0.414134	0.637651	0.649468	0.516036	0.748447
C2_04760W	KIC1	482.964	0.576594	0.351383	1.64093	0.100812	0.317484
C4_00740W	orf19.4168	193.686	-0.724991	0.460934	-1.57287	0.115748	0.347607
C6_02790C	orf19.5552	130.441	1.25194	0.604731	2.07024	0.0384296	0.171277
C1_10840C	orf19.2333	694.598	0.105852	1.18149	0.0895915	0.928612	0.966664
C1_02690C	orf19.2959	0	NA	NA	NA	NA	NA
C5_04730C	SSD1	1664.64	0.477265	0.60698	0.786296	0.431694	0.693342
CR_07560W	RGD3	248.107	0.460015	0.414048	1.11102	0.266561	0.550295
C1_12990W	snR41	208.333	-1.0346	0.250893	-4.12368	3.72868e-05	0.000539578
C5_02170C	GCD11	51.5164	-0.745292	0.453971	-1.64172	0.100649	0.317358
C7_04340C	orf19.7127.1	14.7312	0.166301	0.563477	0.295134	0.767891	0.888669
C2_02690W	SER2	19.2533	-0.732507	0.419293	-1.747	0.0806366	0.275377
C2_09250W	orf19.4086	5.15745	0.164077	0.73186	0.224192	0.822608	0.917291
C1_05670W	orf19.2484	478.849	0.582162	0.213261	2.72981	0.00633713	0.0434365
CR_03640C	orf19.4362	288.711	-0.494711	0.284595	-1.7383	0.0821584	0.27896
C4_00440C	OPT7	181.268	-0.091623	0.443196	-0.206733	0.836219	0.921875
C3_02820C	orf19.273	1455.25	-0.295621	0.464673	-0.636193	0.524651	0.75334
CR_06040W	orf19.3854	517.526	-0.340643	0.201124	-1.6937	0.0903232	0.296071
CR_08470W	orf19.6416	6.84609	0.456717	0.821673	0.555839	0.578321	0.789182
C4_00580W	orf19.4185	249.036	-0.268946	0.319103	-0.842819	0.39933	0.668438
C2_04600C	RPL17B	7985.38	-0.679451	0.343826	-1.97615	0.0481379	0.199821
C6_02650C	orf19.5535	384.321	0.377806	0.589895	0.640464	0.521871	0.751754
C6_03350C	ARP4	386.56	-0.179024	0.236091	-0.758284	0.448281	0.705397
C2_02910W	orf19.5814.1	0.843198	0.150354	1.49839	0.100344	0.920071	NA
C1_09670C	orf19.4830	3.7168	0.227025	0.727246	0.312171	0.75491	0.882135
C1_10440W	orf19.985	498.784	-0.477459	0.229878	-2.07701	0.0378004	0.169193
CR_10250C	FDH3	228.793	1.31192	0.897852	1.46118	0.143966	0.390709
CR_03480W	orf19.4391	17.4028	0.909698	0.523251	1.73855	0.0821139	0.27896
C1_13570W	MPT5	38.3849	0.268799	0.599796	0.44815	0.654045	0.830751
C5_05170W	PAN3	225.687	0.572144	0.88148	0.649072	0.516292	0.748447
C6_02250W	orf19.3466	255.689	-0.540632	0.279043	-1.93745	0.0526902	0.21129
C2_07180W	orf19.2274	131.126	1.04047	0.618319	1.68274	0.0924256	0.300501
C1_12030W	SER33	26.9392	-0.337254	0.535801	-0.62944	0.529061	0.754208
C3_07570C	orf19.6732	3.56394	0.268241	1.07413	0.249728	0.802798	0.905571
C3_02780W	SES1	3513.22	-0.847496	0.258969	-3.27258	0.0010657	0.00998005
C4_04430W	MRP8	19.2845	0.0248655	0.466644	0.0532857	0.957504	0.97901
C7_02190W	snR8c	4.12337	0.557047	0.831464	0.66996	0.502883	0.739516
CR_01280C	orf19.3226	761.476	1.43428	0.260894	5.49756	3.85072e-08	1.0739e-06
C7_02050C	EXO70	207.471	0.506047	0.339384	1.49108	0.135941	0.380594
C2_08830W	orf19.3586	402.848	1.15868	0.252908	4.58145	4.61772e-06	8.50282e-05
CR_03720W	TAL1	8872.83	1.08796	0.607072	1.79215	0.0731089	0.259266
C1_03710C	MSB1	437.091	0.266404	0.311851	0.854267	0.392957	0.662423
C2_05510C	orf19.3581	5.32967	-0.245508	0.695747	-0.35287	0.724186	0.86694
CR_10310W	orf19.7606	0.588838	-0.953195	2.02908	-0.469766	0.638522	NA
CR_00380W	orf19.7495	1.24504	0.581519	1.09284	0.532116	0.594646	NA
C7_01560C	NUP	0.650846	0.376372	1.56362	0.240706	0.809783	NA
C1_03010W	RPP1A	111.336	-0.489868	0.587397	-0.833965	0.404301	0.671303
CR_05810C	tP(UGG)5	0.285113	-0.827856	2.84632	-0.290851	0.771165	NA
C3_00770C	SCL1	1066.39	0.0181672	0.179549	0.101182	0.919406	0.962812
C2_02590W	ZRT2	8224.62	4.39211	0.264451	16.6084	6.05873e-62	6.96148e-59
C5_02370C	orf19.4245	449.401	-0.534122	0.458883	-1.16396	0.24444	0.524583
C1_05640C	FAL1	268.035	-0.893123	0.44735	-1.99648	0.0458822	0.193748
C2_02850W	UGA6	63.4987	-0.902179	0.642388	-1.40442	0.160195	0.417948
C6_01780C	orf19.3406	176.194	1.31694	0.666728	1.97523	0.0482417	0.200107
C1_00700W	orf19.6035	348.116	-4.39114	0.866715	-5.06641	4.05387e-07	9.27883e-06
C3_01830C	MNT2	709.368	-0.028483	0.272552	-0.104505	0.916769	0.961102
CR_07700W	orf19.1985	94.5582	0.528161	0.59797	0.883256	0.377098	0.649993
C4_02230C	orf19.4567	0.388229	1.22056	2.63215	0.463712	0.642854	NA
C1_12330W	orf19.5231	1.40083	-1.94468	1.29727	-1.49906	0.133858	NA
C6_00960W	CAN1	118.988	1.59664	0.560318	2.84952	0.00437852	0.0319221
C1_03650C	MRPL27	597.101	-0.837039	0.222822	-3.75654	0.000172277	0.00209246
C6_01220C	orf19.132	292.899	-0.00642354	0.286375	-0.0224305	0.982105	0.991932
C4_03370C	orf19.3364	372.497	1.08892	0.345025	3.15607	0.00159911	0.0140044
C2_05210W	DAD2	75.8352	0.0962575	0.519055	0.185448	0.852878	0.929995
C7_03410C	orf19.1334	242.372	-0.335141	0.269314	-1.24442	0.213344	0.48934
C6_00360C	orf19.1198	177.785	0.597469	0.790807	0.755518	0.449939	0.706835
C7_01800C	PFK2	147.938	0.74114	0.298485	2.48301	0.0130279	0.0774913
C2_02110C	orf19.1527	100.622	1.1142	0.594013	1.87572	0.0606941	0.230461
C1_08670W	SWI6	610.696	0.297883	0.415524	0.716885	0.473445	0.722812
C2_10770W	RPC11	5.55684	-0.445161	0.865145	-0.51455	0.606867	0.807353
C4_07140W	orf19.3089	3.30577	-1.11625	0.923947	-1.20814	0.226995	0.506244
C7_03810W	SLA2	31.1326	0.748368	0.413086	1.81165	0.0700398	0.252267
C6_01920C	orf19.684	129.013	0.629368	0.684473	0.919493	0.357838	0.634655
C1_12310C	CSI2	608.641	-1.69731	0.463283	-3.66366	0.000248639	0.00285116
C3_04090W	SBP1	278.199	0.055195	0.214726	0.257048	0.797142	0.903626
C4_05170C	NBP35	421.361	1.18343	0.273835	4.32168	1.54847e-05	0.000247799
CM_00370W	NAD4L	0	NA	NA	NA	NA	NA
C1_05920W	orf19.2457	408.257	0.207484	0.714729	0.290297	0.771589	0.889581
C2_07340W	NOC4	394.873	-0.449617	0.418897	-1.07334	0.28312	0.567051
C6_00460C	FET3	286.064	0.14923	0.250214	0.59641	0.550902	0.769575
C1_01560W	SIZ1	1062.59	0.454829	0.41172	1.10471	0.269287	0.553065
C5_03130W	SUT1	115.717	1.59275	0.558137	2.85369	0.00432144	0.0315861
C1_05140W	BRG1	908.121	1.42975	0.204475	6.99228	2.70459e-12	1.32179e-10
C4_03170W	orf19.2673	285.015	-0.136459	0.334108	-0.408429	0.682959	0.845239
C3_04830C	FAS2	223.684	0.218641	0.542932	0.402703	0.687167	0.846482
C6_00560W	orf19.4203	342.814	0.55663	0.486278	1.14467	0.252344	0.534982
C1_03490W	orf19.3051	912.191	0.293142	0.473316	0.619337	0.535694	0.758894
CR_02460W	orf19.3720	232.359	0.243516	0.255847	0.951803	0.341197	0.621889
C7_03710C	PLC1	6.70305	1.0015	0.609167	1.64405	0.100165	0.316528
C1_04250C	orf19.1060	2.03747	-0.552465	1.04096	-0.530725	0.595609	NA
C2_04040C	DCK2	287.39	0.678868	0.437478	1.55178	0.120716	0.356746
C2_01560W	BMT5	12.9559	0.820484	0.607232	1.35119	0.176635	0.443712
C4_02730C	orf19.2725	0.077455	-2.60421	4.00693	-0.649925	0.515741	NA
CR_02580W	PAN6	254.73	-0.620481	0.562687	-1.10271	0.270152	0.553771
C1_05800C	orf19.2472	1.83827	0.71616	1.06258	0.673984	0.500322	NA
C5_02980C	orf19.4323	42.7499	0.257613	0.545726	0.472055	0.636887	0.821306
CR_02660C	snR5c	18.108	-0.579055	0.641753	-0.902301	0.366897	0.642042
C3_01430W	orf19.1708	293.86	-2.42638	0.75773	-3.20217	0.00136396	0.0122752
C1_13270W	orf19.4953	330.611	1.20557	0.462781	2.60505	0.0091861	0.0591152
C2_01480W	SPT5	28.3733	-0.133685	0.582424	-0.229532	0.818455	0.91408
C4_01970W	orf19.4595	2.28341	-0.191705	0.934801	-0.205076	0.837513	0.922408
C1_04490W	orf19.6843	320.697	-0.010996	0.227808	-0.0482687	0.961502	0.981142
C7_03650W	orf19.6699	2.07029	-1.20896	0.957519	-1.26259	0.206735	NA
C5_03850W	orf19.1109	157.376	-2.18063	0.580119	-3.75893	0.00017064	0.00207696
C1_01860W	orf19.4537	1428.92	-0.588148	0.339164	-1.73411	0.0828978	0.280311
C3_04550C	CMK1	36.0842	0.994163	0.521545	1.90619	0.0566257	0.221364
C1_06380C	orf19.6273	2.69715	1.1059	0.90521	1.2217	0.221819	0.499409
C3_04930C	HGT4	7.28338	0.794138	0.684643	1.15993	0.246077	0.526224
C6_03520C	orf19.5718	198.123	0.109286	0.393063	0.278036	0.780984	0.895203
C1_04310C	GIG1	74.5993	0.331832	0.586214	0.56606	0.571353	0.784086
C2_04200W	TBF1	738.087	-0.275396	0.242128	-1.1374	0.255372	0.537797
C5_03990W	MID1	261.514	-0.124741	0.284767	-0.438047	0.661352	0.834132
C4_05440C	orf19.1800	453.264	1.34093	0.304799	4.39938	1.08559e-05	0.000183432
C1_08730W	orf19.4731	775.71	0.903181	0.523472	1.72537	0.0844615	0.284138
C2_08130W	ARA1	340.782	1.00494	0.590554	1.70169	0.0888128	0.292945
C6_03620C	orf19.5730	643.848	0.877001	0.188012	4.6646	3.09216e-06	5.80538e-05
CR_06680C	orf19.702	65.6647	-0.224799	0.599269	-0.375122	0.70757	0.856689
CR_06850C	orf19.1848.1	1.83814	1.66186	1.23509	1.34553	0.178453	NA
C1_05380C	orf19.427	688.305	-0.23411	0.289387	-0.808986	0.418523	0.683656
C2_05190W	CDC21	16.3661	0.663077	0.570414	1.16245	0.245053	0.524917
C7_00490C	orf19.7069	2.4316	0.958753	0.852514	1.12462	0.260751	0.543153
C3_03430C	orf19.340	7.72277	1.25084	0.804773	1.55427	0.120119	0.355348
C3_01330W	ZCF8	8.28442	-0.719105	0.728686	-0.986852	0.323715	0.604401
C7_00330C	orf19.7088	2.72065	-0.424616	0.815149	-0.520905	0.602433	0.804317
CR_06320C	orf19.3886	129.91	0.118946	0.266169	0.44688	0.654962	0.830997
C2_08030W	orf19.2181	0.831919	-0.318043	1.58981	-0.200051	0.84144	NA
C2_05850C	orf19.5209	254.08	0.0229986	0.345972	0.0664752	0.947	0.975481
C4_01070W	HGT17	0	NA	NA	NA	NA	NA
C3_06260C	orf19.7406	14.9537	0.466568	0.62536	0.746079	0.45562	0.709568
C4_06280C	orf19.2908	149.298	0.913524	0.67146	1.3605	0.173671	0.439145
C4_06340W	AGO1	623.2	0.952489	0.239383	3.97894	6.92241e-05	0.000949123
C3_05350C	SMI1B	4.70834	-0.465194	0.880165	-0.52853	0.597131	0.801139
C1_01360C	orf19.3325	1199.99	1.42462	0.61502	2.31638	0.0205374	0.107719
CR_04130C	EAF7	312.675	0.25869	0.255351	1.01307	0.311025	0.593436
C7_00710W	RPS28B	110.36	-0.847172	0.280619	-3.01894	0.00253658	0.0202117
C1_04010C	orf19.4476	824.866	2.76382	0.39137	7.06192	1.64218e-12	8.20377e-11
C3_00840C	orf19.6156	200.585	-0.423991	0.945467	-0.448446	0.653831	0.830663
C4_05620C	orf19.1247	170.07	0.385932	0.802649	0.480823	0.630643	0.819796
C6_03740W	orf19.5748	42.4615	-0.140353	0.316945	-0.442831	0.657888	0.833156
C3_06860C	orf19.6816	11.1057	1.15779	0.554987	2.08616	0.0369639	0.166817
C1_09570W	orf19.4820	175.49	-1.43415	0.547211	-2.62084	0.00877125	0.0570678
C7_04220W	orf19.7151	0	NA	NA	NA	NA	NA
C2_05530C	orf19.3583	34.3104	-0.427201	0.572111	-0.74671	0.455239	0.709342
C1_01680C	orf19.3357	858.654	-1.52674	0.41375	-3.69002	0.000224237	0.00260778
C7_03390C	PUP3	1339.67	0.108686	0.176647	0.615272	0.538375	0.759769
C3_05290C	orf19.6008	7.2104	1.55932	1.06297	1.46695	0.142389	0.389351
C2_03680W	SAP98	63.8883	0.799696	0.524938	1.52341	0.127656	0.366876
C1_06520C	BPH1	403.018	0.32442	0.228505	1.41975	0.15568	0.412157
C4_03670W	SPO75	93.7647	0.814849	0.57987	1.40523	0.159954	0.417795
C1_01200W	STB5	121.07	-0.535603	0.295606	-1.81188	0.0700048	0.252267
C1_06940C	ATC1	102.783	0.369568	0.63315	0.583698	0.559424	0.775128
C3_03740W	orf19.6943	1.83159	1.29816	1.08647	1.19484	0.232151	NA
C3_03680W	orf19.6951	340.85	1.38792	0.375056	3.70056	0.000215122	0.00251706
C2_05910W	orf19.5213	576.25	-0.010198	0.189948	-0.0536882	0.957184	0.978996
CR_02340W	orf19.3735	22.5407	3.41491	0.656689	5.20019	1.99081e-07	4.8669e-06
C1_06480C	orf19.6264.3	20.9728	0.317816	0.407743	0.779451	0.435714	0.69552
C1_04970W	orf19.51	60.3231	-1.24185	0.501296	-2.47728	0.0132388	0.0781182
C2_07360W	orf19.1900	80.5711	0.187098	0.593057	0.315481	0.752396	0.881247
C1_05540C	orf19.411	488.68	2.64466	0.758004	3.48898	0.000484875	0.00506474
CR_09660W	orf19.6597	6.96194	-0.957706	0.733963	-1.30484	0.191947	0.464114
C4_04140W	orf19.5295	122.3	1.33291	0.56322	2.36659	0.017953	0.0986044
C7_03040W	orf19.5157	2.2565	1.72815	1.08254	1.59638	0.110403	0.337376
C2_03760C	orf19.846	661.249	0.75173	0.469323	1.60173	0.109215	0.334992
C1_14490C	SAM35	2.77773	1.12563	1.12996	0.996166	0.319169	0.600297
C5_03610W	HEX1	11.9341	1.99788	0.620861	3.21791	0.00129128	0.0117379
CR_09180W	CDG1	3.15421	0.528087	0.936912	0.563646	0.572995	0.785434
C1_11070W	PET127	315.251	-1.57612	0.320696	-4.91468	8.89277e-07	1.87827e-05
C4_06220C	orf19.2916	2.09081	1.21836	1.21347	1.00402	0.315367	NA
CR_00140W	REP1	1.81253	-0.359583	1.07961	-0.333066	0.739084	NA
C6_03180C	orf19.5605	441.381	0.875351	1.02121	0.857168	0.391352	0.66127
C1_14550C	orf19.7272	289.059	0.528828	0.22428	2.3579	0.0183789	0.100089
C2_07580W	orf19.1867	76.9574	0.122236	0.395888	0.308764	0.757501	0.883265
C4_00930W	tG(GCC)4	0.0977584	-0.727631	4.04746	-0.179775	0.857329	NA
C1_12430W	orf19.5221	562.405	-0.223051	0.457907	-0.48711	0.62618	0.818522
C3_05510W	orf19.6986	2.96294	0.177536	0.837369	0.212017	0.832094	0.920419
C1_07430W	PHO100	0.880657	-1.06818	1.57559	-0.67796	0.497797	NA
C2_07510W	orf19.1877	138.413	0.650252	0.689871	0.94257	0.345901	0.624595
CR_08720W	orf19.6449	0.772214	-0.092025	1.61658	-0.0569257	0.954604	NA
C2_07020C	orf19.2258	150.793	-0.0991722	0.288909	-0.343264	0.7314	0.870366
CR_07850W	orf19.3714	108.193	0.540647	0.631468	0.856175	0.391901	0.661431
C2_05590C	orf19.6872	10.0874	-0.0365021	0.621881	-0.0586963	0.953194	0.9777
C4_02330C	orf19.2770	91.4476	0.969165	0.364437	2.65935	0.00782916	0.0519382
C6_02400W	LSU-C2809	19.756	-3.02639	1.26132	-2.39938	0.016423	0.0925001
C3_06660C	orf19.7455	0.192712	0.179347	3.07877	0.0582529	0.953547	NA
CR_09460C	orf19.7341.1	6.90938	0.613975	0.691549	0.887827	0.374634	0.648046
C1_09370W	CEF1	459.422	0.0391094	0.215905	0.181142	0.856256	0.930905
C5_05470W	EST1	1431.51	0.0772627	0.608767	0.126917	0.899006	0.952562
C3_06180C	TSA1	620.718	1.96147	0.836762	2.34412	0.0190719	0.102619
C1_12730W	RVS162	522.182	-1.5752	1.02648	-1.53456	0.124893	0.363189
CR_01850C	orf19.2583.2	0.407579	-2.60019	2.72507	-0.954174	0.339995	NA
C2_08140C	PHM7	3713.12	0.665005	0.221938	2.99635	0.00273235	0.0215327
C1_14390W	RPC10	21.4126	-0.210191	0.581517	-0.361454	0.71776	0.863929
C5_01150C	snR189c	0.095205	-2.7222	4.00324	-0.68	0.496505	NA
C3_07350W	orf19.6756	12.945	0.707756	0.608417	1.16327	0.244719	0.524699
CR_04510W	HXK2	17802.5	0.730184	0.361714	2.01868	0.0435208	0.187146
C7_01770W	orf19.6547	0.172409	-1.57373	3.17959	-0.494948	0.620637	NA
C1_06640C	orf19.6247.1	8.46502	-0.292458	0.69273	-0.422182	0.672892	0.840749
C3_06060W	ELP3	12.6424	-2.05756	0.866867	-2.37355	0.0176178	0.0975089
C2_00520W	DFG5	16.0367	0.115002	0.42687	0.269408	0.787615	0.897966
C2_05610C	RPS8A	496.73	-0.687778	0.215544	-3.1909	0.00141831	0.0127066
C6_04620C	NAG4	3.83981	1.98289	0.837709	2.36703	0.0179313	0.0985795
C1_04770C	ERG3	1984.45	0.717345	0.467747	1.53362	0.125123	0.363242
C6_03900W	NUP82	1638.69	0.505943	0.384354	1.31635	0.188058	0.459248
C1_07660W	orf19.2778	4.43536	-2.23317	1.08695	-2.05452	0.0399253	0.175226
C2_06480W	orf19.25	25.8986	-1.08864	0.445633	-2.44291	0.0145693	0.0841212
CR_07910C	orf19.607	351.988	0.849248	0.225807	3.76095	0.000169272	0.00206908
C1_11570W	orf19.1162.1	23.4961	0.0543664	0.527677	0.10303	0.91794	0.961978
CR_00250W	ATP17	259.17	0.540781	0.321451	1.68231	0.0925082	0.300599
C2_09000C	orf19.204	92.1878	0.438429	0.62939	0.696594	0.486057	0.732341
C5_00400C	orf19.949	9.76053	-0.122067	0.603394	-0.2023	0.839682	0.923572
CR_01990C	SPC98	108.079	0.0708063	0.328395	0.215613	0.829289	0.919885
CR_07550C	orf19.2625	0	NA	NA	NA	NA	NA
C2_00400C	orf19.2091	572.259	-3.93229	0.242579	-16.2103	4.26403e-59	4.08281e-56
C2_06880C	PRB1	521.412	2.78295	0.751263	3.70436	0.000211923	0.00248978
C1_00020C	orf19.6114	661.76	0.783533	0.22819	3.43369	0.000595422	0.00608047
C1_06080C	ARC35	497.278	0.118942	0.265968	0.447204	0.654728	0.830997
C4_00210W	orf19.5646	9.28555	-0.144249	0.853015	-0.169105	0.865714	0.935753
C5_01020C	orf19.1968.1	2.94386	0.0730012	1.03332	0.0706471	0.943679	0.973373
C3_05870C	UBP1	21.5894	-0.317406	0.476508	-0.666108	0.505342	0.741556
CR_08640C	orf19.6438	22.8159	0.0967217	0.379	0.255203	0.798567	0.904494
C2_00820W	orf19.2042	103.219	-0.40931	0.37414	-1.094	0.273954	0.556689
C1_10330C	orf19.4904	7.06275	1.44367	0.749922	1.9251	0.0542172	0.215631
C1_08870C	JIP5	891.708	-1.36715	0.231946	-5.89423	3.76423e-09	1.29494e-07
C5_04500W	orf19.3935	0.17266	-3.08559	3.1241	-0.987673	0.323313	NA
C3_06340W	HNT2	4.96763	0.668327	0.732238	0.912718	0.361391	0.63656
C2_10270W	PUS7	800.037	-1.29548	0.382817	-3.38407	0.000714206	0.00711111
CR_01350C	orf19.2518	501.74	0.477016	0.305207	1.56293	0.118069	0.351033
C1_13820C	orf19.5020	6.69069	-0.0632254	0.702418	-0.0900111	0.928278	0.966641
C5_01220W	orf19.1948	557.652	0.464526	0.428196	1.08484	0.277991	0.561356
C3_01820W	orf19.1664	328.25	0.565122	0.314892	1.79465	0.0727089	0.258166
C3_06740W	orf19.6829	89.2827	0.105703	0.626043	0.168844	0.86592	0.935799
C1_07920W	orf19.5064.1	994.563	-3.44948	0.784351	-4.39788	1.09313e-05	0.000184165
C2_09700W	YEA4	130.343	0.22954	0.251881	0.911302	0.362136	0.636814
CR_01070W	orf19.3248	6.72257	-0.0550003	0.915505	-0.0600764	0.952095	0.977529
C6_04100W	orf19.1212	1325.1	0.433736	0.455144	0.952964	0.340608	0.621599
C4_05360C	orf19.1794	1.3822	0.145454	1.12059	0.129801	0.896724	NA
C2_02150C	orf19.1531	525.119	-0.595245	0.401381	-1.48299	0.138076	0.383768
C2_06360C	MAK16	361.924	-2.2546	0.431776	-5.22168	1.77311e-07	4.3719e-06
CR_05720W	TPS1	309.746	0.319881	0.549061	0.582598	0.560164	0.775269
C3_02230C	YCG1	506.123	-0.9906	0.538109	-1.84089	0.0656373	0.243281
C7_02460C	orf19.6463	97.6535	-0.421399	0.306708	-1.37394	0.16946	0.433555
C2_03040W	PLC2	511.129	0.879849	0.210515	4.1795	2.92153e-05	0.00044053
C6_01850W	orf19.3399	378.469	0.681915	1.00307	0.679831	0.496612	0.737614
C5_05180W	orf19.4011	0.094954	-0.727631	4.04746	-0.179775	0.857329	NA
CR_08080W	orf19.6366	52.5995	0.170278	0.584658	0.291244	0.770864	0.88928
C2_00730C	orf19.2051	313.501	-0.175213	0.213309	-0.821406	0.411415	0.677826
C7_03920C	RPP1B	48.2146	-0.656849	0.639771	-1.02669	0.304565	0.588545
C5_00560W	orf19.933	1167.81	0.302414	0.360108	0.839789	0.401027	0.669273
C3_02290W	orf19.1617	155.053	-0.812197	0.423615	-1.9173	0.0551997	0.218331
C3_00360W	orf19.5431	2.84455	-0.2065	0.847349	-0.243701	0.807462	0.90887
C1_02020W	orf19.4523	162.144	-0.287223	0.329572	-0.871503	0.38348	0.655097
C1_10230C	orf19.4893	158.309	0.247769	0.338796	0.731321	0.464583	0.715753
C3_07880C	orf19.6184	0.712618	2.19036	1.77033	1.23727	0.215989	NA
C1_07500C	LHP1	1415.44	-1.02479	0.321545	-3.18708	0.00143715	0.0127799
C4_01770W	POL30	1387.31	0.0523498	0.450532	0.116196	0.907498	0.95732
C1_10030W	DBP3	1001.89	-0.933795	0.184649	-5.05713	4.25613e-07	9.6646e-06
C5_01500C	ZCF20	751.755	2.24989	0.221023	10.1795	2.44918e-24	3.12679e-22
CR_02860W	RHO1	187.67	0.315979	0.315133	1.00268	0.316013	0.597681
C4_03080W	orf19.2684	1097.63	-0.741438	0.56195	-1.3194	0.187035	0.457825
C3_02110W	RPL12	252.142	-0.435803	0.491936	-0.885894	0.375675	0.648757
C1_08120W	BUD6	431.168	0.533606	0.599449	0.89016	0.37338	0.647181
C7_02500C	DPP3	248.287	1.14194	0.822443	1.38847	0.164994	0.426209
C3_04300C	POL1	413.995	-0.0295711	0.415889	-0.0711034	0.943315	0.973302
CM_00280W	tW(UCA)1mt	0	NA	NA	NA	NA	NA
CR_08240W	tK(UUU)5	0.339945	0.895932	3.95277	0.226659	0.820689	NA
CR_00890C	orf19.3265.1	3.82253	-1.22447	0.8569	-1.42895	0.153019	0.407743
C3_01220W	orf19.1729	86.3178	-0.199726	0.378392	-0.527829	0.597618	0.801139
CR_07370W	orf19.6132	673.026	0.456797	0.261972	1.74369	0.0812138	0.276898
CR_07170W	orf19.732	162.408	1.15738	0.666261	1.73712	0.082366	0.279335
C2_03940C	SCH9	450.533	0.234928	0.696814	0.337146	0.736007	0.872304
C4_02420C	orf19.2761	558.022	1.53016	0.389185	3.93169	8.43498e-05	0.00112958
C1_13940W	SIM1	89.8066	0.0894625	0.407596	0.219488	0.82627	0.919163
C2_09420W	orf19.1600	335.556	0.810757	0.391405	2.0714	0.0383214	0.171195
C3_07640C	FUM12	65.5255	1.58185	0.498985	3.17013	0.00152369	0.0134258
C1_02100W	orf19.3667	300.058	-0.0501849	0.494476	-0.101491	0.919161	0.962731
C6_01350W	orf19.3449	860.15	-0.865088	0.499424	-1.73217	0.0832434	0.281314
C6_02080W	orf19.3503	0.805646	-1.53548	1.45728	-1.05366	0.292038	NA
C3_03180C	PNP1	1042.64	0.693263	0.499757	1.3872	0.165381	0.426442
C1_07460C	GPI8	5.77483	0.501088	0.838008	0.597951	0.549872	0.768804
C5_01920C	orf19.3180	413.716	1.45595	0.928359	1.56831	0.116809	0.349516
C3_07000W	RPD31	10.178	0.959342	0.578625	1.65797	0.0973237	0.309936
CM_00040W	tN(GUU)5mt	0	NA	NA	NA	NA	NA
C1_10730W	orf19.2346	251.573	0.266536	0.268912	0.991166	0.321605	0.603102
CR_03090C	MLC1	13.4099	0.244745	0.552821	0.44272	0.657968	0.833156
C6_02960W	orf19.5574	239.852	0.0477729	0.475628	0.100442	0.919994	0.962901
C4_05840W	FRE3	39.4457	0.200675	0.536305	0.374181	0.70827	0.857175
C1_13080W	OP4	0.846755	-1.66341	1.96482	-0.846599	0.397219	NA
CR_06950C	ATX1	314.708	0.96307	0.49925	1.92903	0.0537266	0.214235
C2_08620W	orf19.3615	185.389	0.358024	0.283199	1.26421	0.206153	0.483011
C5_02680W	orf19.4286	52.1552	1.50571	0.494925	3.04229	0.00234783	0.0191324
CR_00550W	orf19.7480	0.15491	-3.06709	3.99396	-0.767932	0.442528	NA
C1_13140C	TYE7	336.468	1.15731	0.748023	1.54716	0.121825	0.358734
C4_02980W	TYS1	1890.98	-0.293462	0.274926	-1.06742	0.285781	0.570075
C2_03600W	BMT8	246.64	0.581092	0.260017	2.23482	0.0254289	0.127034
C7_01350C	orf19.6916	10.4619	-1.67285	0.881514	-1.8977	0.0577353	0.224139
C1_04150C	orf19.1049	5.02601	0.5137	0.698108	0.735846	0.461824	0.714719
C6_03580W	orf19.5725	203.842	0.392798	0.255362	1.5382	0.124	0.362351
C5_04340W	orf19.3920	307.661	0.849582	0.926421	0.917058	0.359112	0.635018
CR_10700W	RFC4	7.45886	0.618051	0.616447	1.0026	0.316053	0.597681
C5_01420W	orf19.4132	649.859	1.87929	0.308897	6.08387	1.17319e-09	4.29298e-08
C7_02860C	orf19.5175	1481.86	-0.154111	0.191787	-0.803553	0.421655	0.685607
C4_04380C	orf19.1409.2	983.507	2.12072	0.220343	9.62466	6.29118e-22	6.69311e-20
C1_02560W	orf19.2943.5	6.60777	0.538046	0.754789	0.712843	0.475943	0.724861
CR_07360W	PIF1	1021.81	-0.00184127	0.189536	-0.00971461	0.992249	0.99532
C2_02780C	BUB2	86.7194	0.297682	0.599643	0.496432	0.619589	0.8151
CR_06810W	HHT2	1672.49	0.136966	0.407023	0.336508	0.736488	0.872576
C1_08500C	ENO1	25969.4	1.04227	0.528779	1.97109	0.0487139	0.201339
C5_02040W	orf19.3167	275.228	-1.31101	0.472181	-2.77651	0.00549466	0.0387323
C1_02980W	GOR1	322.98	0.525937	0.29953	1.75588	0.0791093	0.27182
C3_07320W	MDS3	6.89984	-1.14824	0.747674	-1.53574	0.124601	0.363182
C2_01010W	HGT8	1229.78	0.807303	0.685502	1.17768	0.238924	0.518752
C4_03800C	NUP84	498.584	-0.58499	0.357283	-1.63733	0.101562	0.318261
C7_04130C	SUI3	79.1554	-0.68448	0.369861	-1.85064	0.0642211	0.239578
C7_03240W	orf19.5131	494.496	0.321877	0.386225	0.833393	0.404623	0.671638
C4_04700W	SSZ1	2568.27	-0.690648	0.149129	-4.63121	3.63535e-06	6.75893e-05
C7_03080W	LMO1	1037	0.0851869	0.171671	0.496223	0.619737	0.815108
CR_06230W	orf19.3874	629.591	-0.0159671	0.385792	-0.0413879	0.966987	0.984375
C2_09940W	GCN4	4139.63	-0.262019	0.184078	-1.42341	0.154616	0.410476
C1_10830W	BIG1	653.465	-1.31127	0.638749	-2.05287	0.040085	0.175793
C6_01190C	VPS15	352.222	0.59851	0.28624	2.09094	0.0365335	0.165786
C2_02220C	orf19.1539	5.87227	0.965375	0.655853	1.47194	0.141038	0.387685
C2_01310W	orf19.1994	333.844	0.192	0.245506	0.782058	0.434181	0.695463
C7_02980C	SFI1	284.091	0.0231596	0.302196	0.0766377	0.938912	0.971637
CR_03310C	orf19.2393	310.483	0.799573	0.935878	0.854356	0.392908	0.662423
CR_00180C	CHT1	4.56884	0.689677	0.755257	0.913169	0.361154	0.63656
C6_02800W	orf19.5553	304.138	0.506155	0.965027	0.524499	0.599932	0.802844
C1_08920W	orf19.4751	414.118	-1.09571	0.269453	-4.06644	4.77362e-05	0.000673075
C2_04470W	ADH3	31.2182	3.02618	0.544935	5.55328	2.80352e-08	8.09359e-07
C1_14420W	DDI1	27.9468	0.0092876	0.408598	0.0227304	0.981865	0.991932
CR_00790C	orf19.3277	0	NA	NA	NA	NA	NA
C1_10630C	orf19.1834	123.801	-0.0166416	0.242375	-0.0686603	0.94526	0.974434
C2_01950C	AMN1	163.677	-0.0879567	0.288072	-0.305329	0.760115	0.884876
C7_02340C	orf19.6477	651.489	-1.8588	0.549192	-3.3846	0.000712808	0.00710952
C4_00330C	orf19.5660.1	29.9757	-1.01171	0.604854	-1.67264	0.0943973	0.304328
C1_05430W	SPT20	362.564	0.380374	0.532337	0.714536	0.474896	0.724257
C4_04620C	orf19.3820	5.57347	1.61973	0.768375	2.108	0.0350313	0.160977
CR_00310C	orf19.7502	85.7332	0.973042	0.316601	3.0734	0.00211638	0.0177858
CR_03550W	NCS2	502.951	-0.488335	0.322357	-1.51489	0.129801	0.36971
C3_05720C	KIP3	11.1553	-0.326581	0.484316	-0.674314	0.500112	0.739516
C1_03520W	RPN3	1303.99	0.180082	0.177312	1.01562	0.309811	0.592641
C1_04470C	orf19.6840	212.035	1.78616	0.644436	2.77166	0.00557711	0.0391693
CR_03810W	PRP13	225.873	1.29377	0.752815	1.71858	0.0856908	0.286384
CR_07470W	orf19.6118	3.31614	0.779926	0.794956	0.981093	0.326547	0.60732
CR_02260C	orf19.3743	89.6107	0.753732	0.59192	1.27337	0.202887	0.478857
C2_01150W	PEX12	316.056	-1.321	0.69139	-1.91065	0.0560501	0.220777
C5_03540C	RPS25B	321.525	-0.84982	0.384627	-2.20947	0.0271422	0.133503
C6_02480W	orf19.5517	990.588	0.543403	0.364127	1.49235	0.135609	0.380035
C4_02100C	GPI14	5.36119	-0.205507	0.956794	-0.214787	0.829933	0.919885
C6_01630W	TIF3	3410.15	-0.527304	0.220081	-2.39595	0.0165773	0.0930957
CR_06130C	orf19.3868	0.387275	-3.81973	3.80555	-1.00372	0.315512	NA
C2_04950C	CYT1	3454.2	-3.0524	0.503036	-6.06794	1.2956e-09	4.65202e-08
C1_09780C	orf19.4843	18.3686	0.363687	0.827554	0.439473	0.660319	0.833905
CR_03410W	orf19.2381	78.6419	-1.18055	0.685951	-1.72104	0.0852429	0.285644
C4_01200C	AAT22	205.09	-0.775334	0.230962	-3.35698	0.000787991	0.00770254
C5_03010W	orf19.4326	361.405	-0.40369	0.543125	-0.743274	0.457316	0.71046
C3_00680C	orf19.5390	0	NA	NA	NA	NA	NA
C3_04780C	orf19.5941	19.5077	0.665564	0.563344	1.18145	0.237423	0.516361
C2_08200W	orf19.2165	362.459	-0.206677	0.340223	-0.607475	0.543536	0.763184
C1_12500C	tW(CCA)1	0	NA	NA	NA	NA	NA
C1_02000W	orf19.4525	823.899	0.599476	0.337677	1.77529	0.0758493	0.265866
C6_02760W	orf19.5549	15.9345	0.830327	0.60106	1.38144	0.167144	0.429107
CR_10140W	orf19.7590	28.6235	-3.29617	0.556864	-5.91916	3.2359e-09	1.12207e-07
C3_05600W	ATO6	0.594807	0.0436854	1.61469	0.027055	0.978416	NA
CR_02290W	PGA22	2.80828	1.01493	1.07603	0.943216	0.34557	0.624595
C5_02940C	MIG1	1115.64	0.0213012	0.410349	0.0519099	0.9586	0.979434
C3_01700W	CDC53	1119.32	-0.770858	0.568103	-1.3569	0.174814	0.440485
C1_03760C	STR2	449.765	-0.109793	0.25374	-0.4327	0.665232	0.836211
C3_00040W	orf19.5472	0	NA	NA	NA	NA	NA
C6_00090W	orf19.6328	5.29516	-0.559107	0.715974	-0.780904	0.434859	0.69552
C2_05460W	CDC19	869.006	0.507163	0.351355	1.44345	0.148894	0.400468
C4_07130W	orf19.3091	420.952	0.160551	0.686995	0.2337	0.815218	0.911882
C4_02020W	CAT2	24.9126	0.157265	0.389757	0.403496	0.686583	0.846482
C1_03080C	TEM1	9.22702	-0.260388	0.60071	-0.433467	0.664675	0.835937
C5_04860C	orf19.3972	14.7074	-0.412226	0.576132	-0.715506	0.474296	0.723727
C4_03480C	orf19.3375	0.540335	-0.0418492	1.87492	-0.0223206	0.982192	NA
C2_06950C	orf19.2249	296.887	-0.296716	0.632142	-0.469383	0.638796	0.822292
C1_03160C	COQ4	490.837	0.157067	1.10866	0.141673	0.887339	0.94651
C2_09300W	MED18	178.436	-0.130812	0.29299	-0.446472	0.655256	0.831187
C6_01730W	FGR37	0.52564	-0.911727	2.66516	-0.342091	0.732283	NA
C2_02420C	orf19.1565	850.002	-0.674081	0.187225	-3.60039	0.000317746	0.00351724
C1_00230C	BFA1	9.9172	0.666222	0.704675	0.945433	0.344438	0.623439
C1_05730W	snR39b	0.077455	-2.60421	4.00693	-0.649925	0.515741	NA
C5_02200W	orf19.4227	68.3391	0.244609	0.578861	0.422569	0.67261	0.84058
C1_12840W	orf19.4914	173.916	0.138517	0.256258	0.54054	0.588825	0.796
C2_07130C	RCK2	1367.98	0.25985	0.18509	1.40391	0.160345	0.417958
C5_03380W	ARP1	139.249	0.125304	0.230801	0.542911	0.587191	0.795336
C2_05360C	BIO32	0.665791	0.283143	1.66344	0.170215	0.864841	NA
C2_05260W	BUD14	550.585	0.0130408	0.409534	0.031843	0.974597	0.987919
CR_04680C	orf19.1736	55.8934	-0.264154	0.605942	-0.43594	0.66288	0.834593
C1_00610W	PSD1	28.558	0.728441	0.505402	1.44131	0.149497	0.401712
CR_02610C	orf19.2820	536.562	0.169753	0.322236	0.526796	0.598335	0.801454
C2_10040W	orf19.1778	0.9006	-1.13452	1.42875	-0.794067	0.427156	NA
CR_02750C	PGA34	56.82	-0.845756	1.1063	-0.76449	0.444575	0.703233
C2_01710W	HSK3	91.349	-0.166626	0.709367	-0.234894	0.814291	0.911882
C5_00710W	IFF8	29.4516	0.846518	0.516885	1.63773	0.101478	0.318226
C6_01430C	FRP6	13.3564	0.465598	0.653141	0.71286	0.475932	0.724861
C4_01840C	orf19.4609	323.097	0.852665	0.759053	1.12333	0.261298	0.543252
C2_07230C	ZCF10	178.564	0.424017	0.566302	0.748747	0.45401	0.709071
C3_01620W	orf19.1681	115.827	0.57864	0.289943	1.9957	0.0459666	0.193748
C4_06870W	RPT5	924.102	0.555023	0.332493	1.66928	0.095062	0.305588
C7_02100W	orf19.6507	37.9038	0.0616747	0.405542	0.15208	0.879124	0.942467
CR_04590C	PDX3	1816.86	0.109527	0.334847	0.327097	0.743595	0.876351
C1_03960C	orf19.4471	344.515	-1.35979	0.783068	-1.73649	0.0824767	0.27938
C4_04940W	orf19.3784	64.8013	0.469455	0.556351	0.843812	0.398774	0.668308
C2_00910W	PGA19	12.1834	1.26026	0.561547	2.24426	0.0248158	0.124622
C4_03000C	orf19.2691	97.8342	1.98195	0.544508	3.6399	0.000272742	0.0030784
C2_03290W	orf19.899	64.2154	1.68878	0.517171	3.26542	0.00109301	0.0101607
C5_02440C	orf19.4252	4.26929	-0.292355	0.759685	-0.384837	0.700358	0.852629
C7_00140C	orf19.7109	5.99024	0.0290369	0.748682	0.038784	0.969063	0.984862
C4_02620C	orf19.2737	1985.73	1.76832	0.754404	2.344	0.0190784	0.102619
C4_01560C	orf19.4629	215.961	0.389918	0.346166	1.12639	0.260001	0.542179
CR_02510W	orf19.173	356.063	0.686343	0.218515	3.14095	0.00168403	0.0145704
C3_04380C	orf19.5885	21.7341	-0.525781	0.411499	-1.27772	0.201348	0.476616
C3_06570C	OPI3	8.20858	-0.111465	0.648998	-0.17175	0.863634	0.934529
C4_05210W	orf19.6860	442.457	0.0692754	0.186758	0.370937	0.710685	0.859012
C1_04540C	VPS16	81.5161	0.586406	0.439738	1.33354	0.182356	0.450272
C7_00180W	FAR1	0.270167	-0.573464	2.2169	-0.258678	0.795883	NA
CR_09270C	CBP1	65.9361	0.617485	0.369135	1.67279	0.094369	0.304328
C7_03480W	orf19.6705	1255.91	0.89129	0.268969	3.31372	0.000920621	0.00882966
C2_00110W	orf19.1910	78.0436	-0.225589	0.429115	-0.525707	0.599092	0.802093
CR_06630W	snR66	58.82	-0.592595	0.597377	-0.991995	0.3212	0.603038
C2_04170C	orf19.804.1	1884.73	-0.560384	0.378811	-1.47932	0.139054	0.384995
C1_12220W	CDC6	496.91	-0.576679	0.48508	-1.18883	0.234505	0.513675
C1_04420C	URA6	21.591	0.0736434	0.552764	0.133227	0.894013	0.94956
CR_10400W	orf19.7617	8.20297	-1.00667	0.628766	-1.60103	0.10937	0.33529
C1_11960C	orf19.5269.1	5.13094	0.59829	0.683768	0.87499	0.381579	0.653518
C5_00830C	ERV46	1645.63	0.162408	0.160609	1.0112	0.311918	0.594354
C6_00870C	ILV5	3337.51	-0.312659	0.491607	-0.635994	0.524781	0.75334
C3_04060C	HEM13	741.425	-1.25775	0.281254	-4.47194	7.75118e-06	0.000136179
C1_06270W	orf19.1823	95.5628	0.614571	0.581158	1.05749	0.290286	0.574671
C1_08200W	NTG1	54.8322	-1.45953	0.668223	-2.1842	0.0289476	0.140341
C5_03140C	orf19.4346	1682.99	0.421542	0.227009	1.85694	0.0633193	0.237447
C1_11500C	ARO7	14.1376	-0.420923	0.447191	-0.941259	0.346572	0.625136
C4_02580W	orf19.2742	77.2885	0.229589	0.296652	0.773934	0.43897	0.697734
C3_01540W	orf19.1691	2660.31	0.545312	0.370182	1.47309	0.140726	0.3872
C1_01950C	orf19.4528	6.69085	-0.244048	0.633162	-0.385444	0.699909	0.852624
C1_03560C	SUA71	839.643	0.271537	0.662461	0.409891	0.681886	0.845186
CR_04840C	MSS11	285.202	0.145246	0.311043	0.466964	0.640526	0.823963
CR_01920W	orf19.2591	6.54606	-0.052723	0.711552	-0.0740958	0.940934	0.972209
CR_02910W	orf19.2848	387.469	0.912104	0.218115	4.18175	2.89269e-05	0.000437329
CR_06530W	orf19.713	749.094	-0.798586	0.296652	-2.69199	0.00710266	0.0478271
C1_04380W	SIT4	348.58	0.00204734	0.202501	0.0101103	0.991933	0.99532
C3_04880W	PIN3	44.223	1.20343	0.528909	2.2753	0.0228877	0.117192
C4_01600C	snR75	24.6414	-0.601981	0.58581	-1.0276	0.304136	0.588303
C4_02900C	CRH11	1250.27	0.687385	0.859752	0.799515	0.423992	0.687295
C5_03920C	orf19.3220	170.26	0.263668	0.823425	0.320209	0.74881	0.878659
CR_03010C	ERV1	417.677	-0.507767	0.202581	-2.50649	0.0121938	0.0737111
C5_01930W	orf19.3178	310.591	0.735852	0.94334	0.78005	0.435362	0.69552
C2_07750W	RHO2	97.7539	0.706301	0.379298	1.86213	0.0625849	0.235925
C4_06170C	orf19.2920	843.072	0.527429	0.516102	1.02195	0.306805	0.59088
C7_00860W	SSR1	40.862	0.296091	0.376221	0.787013	0.431274	0.692861
C1_11620W	orf19.1158	2.31404	0.137783	0.876954	0.157115	0.875154	0.94007
C6_00710W	orf19.3658	404.282	0.809498	0.208106	3.88984	0.000100312	0.00132177
C4_06770W	orf19.3132	54.3024	0.9004	0.520925	1.72846	0.083905	0.28305
C5_00150C	orf19.5682	53.3746	-0.0513337	0.338626	-0.151594	0.879507	0.942467
C1_01810C	UGA2	11.8045	1.33856	0.733202	1.82564	0.0679044	0.248004
C2_06170C	ECM17	41.7745	-2.21878	0.528467	-4.19852	2.68671e-05	0.000410965
C4_04300C	orf19.1417	1.61215	-1.71	1.0745	-1.59144	0.11151	NA
C2_03450W	orf19.875	329.842	-0.812662	0.259109	-3.13637	0.00171056	0.0147113
C2_07830W	FLC3	612.807	0.315982	0.618866	0.510583	0.609643	0.808314
C5_00090C	orf19.5688	27.3508	0.313048	0.357416	0.875864	0.381104	0.65337
C1_01470W	orf19.3333	674.767	-0.113015	0.231508	-0.488168	0.625431	0.818522
C5_03020W	CCC2	426.98	2.06209	0.410869	5.01886	5.19777e-07	1.15294e-05
C4_03880W	orf19.5043	102.624	0.451356	0.622617	0.724933	0.468493	0.718114
C7_00780W	orf19.7041	16.9449	-0.0611522	0.437526	-0.139768	0.888843	0.946858
C6_03730C	orf19.5747	1385.97	-1.51634	0.439125	-3.45309	0.000554198	0.00570586
C1_01070C	orf19.3295	185.65	0.526546	0.821624	0.640861	0.521613	0.75161
C5_04170W	orf19.3900	716.253	0.368235	0.389054	0.946488	0.3439	0.623054
C6_03090W	orf19.5592	43.3845	1.15442	0.59626	1.9361	0.0528552	0.211605
C4_00940W	orf19.4701	148.581	-0.932338	0.495437	-1.88185	0.0598564	0.229165
CR_05050W	GLN1	7747.92	-0.337621	0.143129	-2.35886	0.0183311	0.100011
C3_03570C	orf19.355	0	NA	NA	NA	NA	NA
CR_08530C	tL(CAA)4	0.095205	-2.7222	4.00324	-0.68	0.496505	NA
C2_09840W	MTW1	5.05383	-1.02351	0.991884	-1.03189	0.302125	0.587694
C2_07430C	orf19.1888	264.902	0.4275	0.249014	1.71678	0.0860202	0.286984
C4_01160W	CRD2	679.61	-5.68524	0.514981	-11.0397	2.45828e-28	4.15377e-26
CR_09750C	orf19.7547	14.4315	-0.0146775	0.689658	-0.0212823	0.98302	0.99222
C2_00350W	orf19.2097	286.969	0.381047	0.227535	1.67467	0.0939985	0.303724
C2_07930C	VRP1	507.944	1.18443	1.01964	1.16161	0.245393	0.525255
C3_03370C	orf19.334	523.178	2.34631	0.220076	10.6614	1.54337e-26	2.21667e-24
C7_00540W	snR46a	0	NA	NA	NA	NA	NA
C7_04010W	orf19.7179	12.3703	-0.151842	0.590246	-0.257252	0.796984	0.903626
C3_04660C	ARG11	1.24579	-0.69718	1.19399	-0.583908	0.559282	NA
C4_05590W	orf19.1240	737.541	0.468427	0.219739	2.13174	0.033028	0.153516
C4_05630W	orf19.1248	421.417	0.222684	0.587359	0.379128	0.704593	0.855516
C3_05320W	orf19.6968	18.1653	1.41588	0.481108	2.94295	0.00325102	0.0246725
C7_03120W	TIM54	794.252	-1.17827	0.315611	-3.73329	0.000188992	0.00225912
CR_05290W	MNT3	96.0838	0.508785	0.613807	0.828901	0.407161	0.674686
C1_06490C	snR189a	2.46265	-1.32816	1.42715	-0.930637	0.352041	0.62888
C1_02490C	orf19.2938	18.562	-2.53261	0.623101	-4.06453	4.81289e-05	0.00067604
C6_04450W	orf19.2128	10.5229	-1.11463	0.902917	-1.23448	0.217025	0.493785
C4_02180C	ZCF26	31.5847	0.34362	0.544495	0.63108	0.527988	0.75417
C4_00820W	orf19.4159	10.7553	-0.710672	0.606622	-1.17152	0.241388	0.522135
C1_07210C	orf19.4446	158.068	0.424295	0.588011	0.721576	0.470555	0.72089
CR_08430W	orf19.6411	16.4421	0.408278	0.495433	0.824083	0.409892	0.676481
CR_03890W	WOR3	683.961	0.640562	0.261985	2.44504	0.0144838	0.0837116
C4_04010W	orf19.5311	23.3186	0.209615	0.583466	0.359258	0.719402	0.864637
C2_07630C	orf19.1862	570.991	1.99612	0.580416	3.43913	0.000583591	0.00597635
C4_01280C	orf19.4659	652.774	-0.509536	0.569555	-0.894622	0.370989	0.644687
C1_12580W	orf19.3758	307.685	0.146444	0.208438	0.702579	0.482318	0.729472
C5_03680W	FGR27	10.5849	0.511489	0.560851	0.911987	0.361775	0.636682
C6_04590C	NAG1	664.762	0.817284	0.284156	2.87618	0.00402524	0.0297619
C2_07530C	orf19.1874	1.8022	-2.34996	1.23267	-1.9064	0.0565988	NA
C2_00210W	RPL38	61.696	-0.370332	0.401166	-0.923138	0.355935	0.633276
C6_03030W	SAP5	53.3684	2.86297	0.534393	5.35743	8.44153e-08	2.21446e-06
C1_04140W	IFD6	968.027	3.32824	0.323931	10.2745	9.17997e-25	1.19861e-22
CR_04360C	NHP2	856.752	-0.89883	0.223703	-4.01796	5.87035e-05	0.000816589
C1_01270W	CTA9	497.612	0.371256	0.194624	1.90755	0.0564488	0.221072
C3_05200W	RPS19A	135.887	-0.352798	0.53711	-0.656845	0.51128	0.745982
C7_01100C	orf19.6896	285.331	0.0729374	0.224613	0.324724	0.74539	0.877593
C3_07600W	orf19.6730	11.002	-0.404821	0.677809	-0.597249	0.550341	0.769272
CR_09970W	UBC4	62.573	-0.151946	0.376872	-0.403176	0.686819	0.846482
C3_02980C	orf19.292	8.13781	0.140934	0.592371	0.237916	0.811946	0.910527
C4_00420C	orf19.5671	637.551	1.27486	1.06013	1.20254	0.229153	0.507845
C2_10760C	orf19.5358	10.7967	-0.0830593	0.582449	-0.142604	0.886603	0.94645
C6_02570C	SEC20	341.242	0.384561	0.218416	1.76068	0.0782922	0.269981
C7_01520W	FLU1	25.4638	0.352395	0.391717	0.899615	0.368325	0.642862
C4_03630C	tG(GCC)2	0	NA	NA	NA	NA	NA
C6_03830W	SAL6	1002.8	0.853533	0.189062	4.51455	6.34499e-06	0.000114629
C3_06170C	orf19.7397.3	1.71557	0.183053	1.11882	0.163613	0.870036	NA
C5_01050C	orf19.1967	13.3389	-1.30327	0.680429	-1.91536	0.0554464	0.218777
CR_04560C	orf19.547	779.425	0.138785	0.491216	0.282535	0.777534	0.894253
C3_03970W	orf19.6922	0	NA	NA	NA	NA	NA
C1_11160C	orf19.2299	356.9	-0.894297	0.228566	-3.91264	9.12922e-05	0.00121688
C5_01190W	orf19.1953	465.101	-0.0486621	0.609447	-0.0798463	0.93636	0.970833
C6_03310W	orf19.5619	740.327	-0.0561158	0.258949	-0.216706	0.828438	0.919781
C7_01600W	orf19.6565	15.4424	-0.682943	0.577777	-1.18202	0.237198	0.516361
C1_10400C	FGR41	524.812	-0.120278	0.418078	-0.287693	0.773582	0.890984
C1_13530W	orf19.4984	532.783	-0.0324624	0.237646	-0.1366	0.891347	0.947768
C3_05980C	FAA2	2.15741	0.882643	1.0376	0.850658	0.39496	0.664434
C5_04770W	orf19.3963	7.12731	0.237418	0.794068	0.29899	0.764947	0.887623
C1_02650W	orf19.2954	641.613	-2.83888	0.932066	-3.0458	0.00232066	0.0190188
C4_03760W	orf19.1302	7.46252	-1.54439	0.726194	-2.12669	0.0334461	0.155083
C2_09220W	DDR48	5634.42	2.43407	0.499344	4.87454	1.09062e-06	2.23772e-05
C4_06830C	CCT6	1068.84	0.0496951	0.587811	0.0845426	0.932625	0.968184
C3_00110C	SEC6	25.423	0.322562	0.55068	0.585752	0.558042	0.774396
C7_00060C	orf19.7118	3.50977	-0.563575	0.769458	-0.732432	0.463905	0.715753
CR_05990C	SFL1	455.501	-0.242423	0.329758	-0.735153	0.462246	0.714719
CR_00220W	orf19.7512	2.03356	-0.257125	1.10834	-0.231991	0.816545	NA
C2_00320W	orf19.2101	3.66361	-0.418467	0.974105	-0.429591	0.667493	0.837583
C5_00790C	orf19.581	736.121	-0.15933	0.333126	-0.478288	0.632445	0.820203
C1_02710W	FRS2	509.399	-0.360325	0.351381	-1.02545	0.30515	0.588769
CR_08630W	CDC23	9.14993	0.615822	0.730896	0.842558	0.399476	0.668438
C2_06970W	AAH1	113.341	-0.690695	0.473952	-1.45731	0.145031	0.39302
CR_00060C	orf19.7538	28.2106	0.557495	0.409317	1.36201	0.173194	0.438455
C2_06670C	DBF2	207.897	0.43972	0.229321	1.91748	0.0551767	0.218331
C1_06710W	orf19.6239	406.444	0.176261	0.226885	0.776874	0.437233	0.696707
C3_00740W	orf19.5382	0	NA	NA	NA	NA	NA
C2_02550C	orf19.1580	50.4286	1.34864	0.534518	2.5231	0.0116325	0.0710189
CR_03050C	ZCF11	328.052	0.575016	0.977429	0.588294	0.556335	0.772949
C1_10380C	CBK1	1220.27	-0.110995	0.249601	-0.444691	0.656543	0.832085
C5_01775C	C5_01775C	735.675	0.310489	0.344537	0.90118	0.367493	0.642302
C3_00270C	orf19.5442	18.73	-0.173347	0.505077	-0.343209	0.731441	0.870366
C3_02740C	tR(UCU)1	0	NA	NA	NA	NA	NA
C3_05440C	orf19.6982	24.6852	0.0359485	0.522862	0.0687535	0.945186	0.974434
C6_02370C	orf19.3480	877.329	-0.527884	0.683931	-0.771839	0.44021	0.698492
C3_02340W	orf19.1610	113.583	0.131577	0.507305	0.259364	0.795354	0.902895
C7_01840W	IQG1	27.5812	0.261203	0.358626	0.728343	0.466404	0.717054
C1_01340C	orf19.3323	66.5007	0.745202	0.524673	1.42032	0.155516	0.411912
CR_05750W	orf19.6637	528.278	2.18161	0.882333	2.47254	0.0134156	0.0788868
C5_01350W	orf19.1933	472.962	0.157098	0.55296	0.284105	0.77633	0.893254
C4_03250C	RHD2	3.42808	-1.31265	1.5719	-0.835071	0.403678	0.670696
C3_06030W	NOG1	14.4516	-0.411475	0.563492	-0.730223	0.465254	0.716429
C5_00250C	orf19.970	2.10773	-0.997136	1.00148	-0.995666	0.319412	NA
C6_01980C	orf19.688	390.929	-0.849005	0.603867	-1.40595	0.15974	0.417795
C7_02770W	CHS1	900.575	0.513281	0.45274	1.13372	0.256911	0.539668
C2_06470W	RTA2	8.84126	0.563908	0.721288	0.781807	0.434328	0.695463
CR_08030C	FGR32	856.913	0.449396	0.235997	1.90425	0.0568779	0.222137
C4_05130C	ALD6	58.7805	1.05275	0.534693	1.96888	0.0489666	0.201756
C1_07590C	orf19.2786	747.816	-0.0920394	0.566571	-0.16245	0.870952	0.939636
C6_01500C	TRY5	8.76899	-1.08353	0.915139	-1.184	0.236412	0.515832
C1_07100C	orf19.6194	162.22	0.846876	0.723258	1.17092	0.241631	0.522262
C1_01570C	RPB7	542.309	-0.421862	0.209056	-2.01794	0.0435978	0.187337
CR_07740W	orf19.2633.1	21.6949	-0.784193	0.672595	-1.16592	0.243646	0.524053
C3_00210C	orf19.5449	0.686956	0.409011	1.38123	0.296121	0.767138	NA
C1_07690C	orf19.1229	554.976	-0.356153	0.304923	-1.16801	0.242803	0.523079
CR_07680C	orf19.6282	213.855	-0.15477	0.274485	-0.563858	0.572851	0.785434
CM_00210W	COX1	0	NA	NA	NA	NA	NA
CR_08930C	orf19.7290	14.3077	0.612594	0.566717	1.08095	0.279719	0.563656
C7_02570C	RBP1	1606.17	0.250762	0.197031	1.2727	0.203124	0.479036
C2_02390W	orf19.1562	258.574	1.41541	0.784283	1.80472	0.0711181	0.254088
C1_08050W	orf19.5077	607.565	-3.33457	0.457446	-7.28955	3.10986e-13	1.76893e-11
C3_07130W	orf19.6787	17.8757	-0.759875	0.638439	-1.19021	0.233964	0.513304
C4_05850C	orf19.1272	93.1229	-0.218104	0.519645	-0.419716	0.674693	0.841352
CR_06700C	SOL3	17.9214	0.6375	0.429771	1.48335	0.137982	0.383691
C4_02750W	HIT1	87.8061	-0.624756	0.427853	-1.46021	0.144232	0.391224
C2_03870W	GNA1	587.881	-0.601341	0.256979	-2.34004	0.0192817	0.103237
C1_13930W	SSK1	20.4892	0.691421	0.52617	1.31406	0.188825	0.460097
CR_01160W	orf19.3238	0	NA	NA	NA	NA	NA
CM_00220W	CaalfMp08.1	0.189908	0.0829032	4.01259	0.0206608	0.983516	NA
C1_07830C	orf19.5053	127.208	0.460624	0.709509	0.649214	0.5162	0.748447
C5_05330C	RER2	5.749	0.389175	0.640887	0.607245	0.543688	0.763184
C5_01290C	orf19.1940	986.29	0.56544	0.699446	0.808411	0.418854	0.683807
C6_00520W	orf19.4207	55.3531	-0.771389	0.612633	-1.25914	0.207981	0.48453
C5_02450W	orf19.4253	309.637	0.963831	0.216715	4.44745	8.68944e-06	0.000149017
C5_02610C	RAD9	6.32848	0.387781	0.632364	0.613224	0.539729	0.760731
C1_13130C	orf19.4940	576.962	-0.0556601	0.344332	-0.161647	0.871584	0.939636
CR_00520C	CRM1	32.3641	-0.0585023	0.380027	-0.153942	0.877655	0.941574
CM_00350W	tM(CAU)5mt	0	NA	NA	NA	NA	NA
C1_08770W	orf19.4735	486.243	1.84696	0.471713	3.91543	9.02415e-05	0.00120567
C7_01200C	DBP7	25.8568	-0.557549	0.462906	-1.20445	0.228414	0.507637
C2_04240C	HYM1	242.51	0.642102	0.883682	0.726621	0.467458	0.717768
C4_04150C	PDB1	5675.17	0.0853025	0.207377	0.41134	0.680823	0.844915
C2_10840W	RDH54	6.54051	0.860033	0.622391	1.38182	0.167027	0.429107
C2_02250C	OPI1	339.1	-0.0214743	0.380924	-0.0563744	0.955044	0.978489
C6_01100W	SEC9	802.035	-0.0976695	0.457716	-0.213385	0.831027	0.920249
C7_03030W	orf19.5158	393.67	0.574468	0.344664	1.66674	0.0955652	0.306545
C2_09930W	orf19.1359	48.835	-1.8091	0.898945	-2.01247	0.0441704	0.188809
C2_03750W	YIM1	989.129	1.24628	0.245841	5.06944	3.9898e-07	9.20539e-06
C1_05220C	orf19.444	59.8686	-0.0498873	0.578856	-0.0861826	0.931321	0.967559
C5_04270C	SAH1	8260.74	-0.144627	0.378935	-0.381668	0.702708	0.854042
C7_00370W	DCC1	4.85205	0.968499	1.27283	0.7609	0.446717	0.705245
C1_07350C	GPX3	34.3647	0.105045	0.388832	0.270154	0.787042	0.897866
C6_01060C	CAN2	1.34061	0.769501	1.0861	0.708499	0.478635	NA
C2_09530W	EAP1	186.772	1.1062	0.722816	1.53041	0.125915	0.364036
C6_00400C	orf19.1202	379.017	0.281499	0.308222	0.913297	0.361087	0.63656
C3_04470W	PKC1	20.2111	0.118132	0.57016	0.207191	0.835861	0.921693
CR_10670W	CPR6	113.698	-0.324459	0.299953	-1.0817	0.279385	0.563181
C3_01150C	orf19.158	481.31	0.169878	0.415535	0.408819	0.682673	0.845206
C1_00580W	orf19.6048	4.8476	0.402878	1.16651	0.34537	0.729816	0.86971
C5_02750C	orf19.4295	368.1	0.410537	0.395331	1.03846	0.299054	0.586259
C4_00540C	NMD5	473.229	-0.621302	0.221112	-2.8099	0.00495574	0.0354996
CM_00060W	NAD1	0.077455	-2.60421	4.00693	-0.649925	0.515741	NA
C4_04090C	orf19.5300	447.193	0.611458	0.321587	1.90138	0.0572528	0.222948
C1_13630W	CYB2	1.91588	-1.63858	1.00356	-1.63276	0.102519	NA
C7_03330C	SHM1	3405.2	0.0117913	0.566068	0.0208301	0.983381	0.99222
C3_05130C	THI4	0.399039	0.119811	2.06558	0.0580037	0.953746	NA
C2_01380W	PLB4.5	455.018	0.230586	0.550383	0.418954	0.675249	0.841681
C1_09710C	orf19.4835	8.29265	-0.540268	0.641405	-0.84232	0.399609	0.668438
C1_05500W	RSM22	5.37074	-2.10041	0.797453	-2.6339	0.00844106	0.0553296
CR_03460W	orf19.4388	396.669	-0.460748	0.396856	-1.16099	0.245644	0.525597
C1_10940C	ERP5	2604.1	0.0916847	0.145172	0.631561	0.527674	0.75417
CR_10070C	ZCF39	26.0825	0.740379	0.504284	1.46818	0.142056	0.38881
C6_02870W	RNH1	326.462	1.02134	0.232291	4.39682	1.09849e-05	0.000184527
CR_03260W	orf19.2397.3	79.7915	0.47305	0.606376	0.780126	0.435317	0.69552
C1_08990C	KEX2	140.471	1.01222	0.648078	1.56188	0.118317	0.351463
C4_06300C	PGA42	31.326	0.404566	0.564127	0.717155	0.473279	0.72275
C1_02930C	MST1	221.07	-0.200811	0.954736	-0.210332	0.833409	0.920419
C1_03370W	orf19.3037	2289.81	-0.294732	0.531927	-0.554084	0.579521	0.789882
C3_01010W	orf19.2505	1.62342	0.0693216	1.01426	0.0683472	0.945509	NA
CR_00400C	SWC4	14.3376	0.1995	0.603554	0.330541	0.740991	0.874665
CR_06880C	tS(AGA)2	0	NA	NA	NA	NA	NA
C2_08070C	MRS4	62.9174	0.147419	0.703996	0.209403	0.834134	0.920419
C3_06610W	orf19.7450	6.55925	0.529059	0.620829	0.852182	0.394113	0.663879
C1_08850C	AFG1	632.21	2.95758	0.446837	6.61893	3.61811e-11	1.53971e-09
CR_06020W	orf19.3851	206.235	0.388478	0.270876	1.43415	0.151528	0.405841
C1_04930C	orf19.751	3.49315	2.77857	0.928046	2.994	0.00275345	0.0216138
C7_02270W	LDG3	2.3225	3.91627	1.6304	2.40204	0.0163041	0.0920107
C2_04800C	MDM10	162.001	-1.13755	0.442068	-2.57325	0.0100748	0.0637442
C3_03130C	orf19.310	5.33313	0.778982	0.806766	0.965561	0.334264	0.615298
C1_00860W	orf19.6020	84.3858	0.659948	0.329966	2.00005	0.045495	0.192961
C3_01670W	orf19.1677	831.018	0.204766	0.298414	0.686182	0.492599	0.735251
C1_14410W	orf19.7256	3.91374	0.0489749	0.808618	0.0605661	0.951705	0.977395
C5_05430W	PEX4	48.7265	-0.38078	0.555189	-0.685856	0.492804	0.735366
C1_12770W	RPG1A	1752.86	-0.637328	0.189373	-3.36547	0.00076414	0.0075171
C1_09650W	orf19.4828	528.482	-0.342285	0.551042	-0.62116	0.534494	0.758003
C6_02670C	WSC2	713.824	1.63371	1.04371	1.56529	0.117515	0.350168
CR_09700W	orf19.6592	8.78335	1.00934	0.747548	1.35021	0.17695	0.443948
C2_05790C	RFC1	1060.63	0.0811801	0.166729	0.486899	0.62633	0.818532
C4_01350W	orf19.4652	0.460577	-1.42392	1.75562	-0.811068	0.417327	NA
C1_12450C	IRA2	601.428	0.492779	0.50188	0.981866	0.326166	0.60732
CR_10270C	AHA1	23.3299	-0.0815455	0.54508	-0.149603	0.881078	0.943133
CR_00100C	EPL1	24.071	0.383267	0.570932	0.671301	0.502029	0.739516
C1_12970C	SEC2	179.436	0.703999	0.481257	1.46283	0.143513	0.390379
C2_08270C	orf19.2222	187.781	0.797769	0.777224	1.02643	0.304687	0.588545
C4_07200C	orf19.3083	745.279	0.902499	0.672626	1.34175	0.179676	0.448408
C2_02650C	orf19.5842	0	NA	NA	NA	NA	NA
C1_10530W	SNL1	43.108	0.249809	0.594351	0.420306	0.674262	0.84118
C2_04010C	HSP21	9073.4	3.02825	0.899149	3.36791	0.000757416	0.00747655
CR_03380W	MTG1	134.584	-0.674179	0.381542	-1.76698	0.0772308	0.267929
C5_02190C	orf19.4225.1	230.331	-0.128736	0.378769	-0.339879	0.733948	0.871724
C3_03700C	orf19.6949	2.45274	-5.87644	1.59493	-3.68445	0.000229193	0.00265466
C6_01210W	orf19.131.2	38.455	0.311483	0.376167	0.828046	0.407644	0.674904
CR_05410C	tR(ACG)1	0	NA	NA	NA	NA	NA
C7_04240C	orf19.7149	19.7577	0.0901049	0.539356	0.16706	0.867323	0.936963
C4_03950C	orf19.787	100.395	0.304709	0.638549	0.47719	0.633227	0.820203
C3_06320W	ALS7	49.0097	0.745489	0.530995	1.40395	0.160334	0.417958
CR_04770C	orf19.6315	259.294	-0.269773	0.358002	-0.753551	0.451119	0.707335
CR_03660C	orf19.4365	189.803	-3.48034	0.414981	-8.38673	4.99842e-17	3.98833e-15
C4_02370C	PGA59	44454.2	0.328573	0.499181	0.658225	0.510394	0.745736
C1_12170C	orf19.5247	5.83267	0.353606	0.675333	0.523603	0.600555	0.803303
C1_09090C	ARG81	274.099	-2.34503	0.931097	-2.51857	0.0117832	0.0717863
C5_03410C	orf19.2639	11.1777	-1.01427	0.485767	-2.08798	0.0367993	0.166335
C5_04970C	PPR1	58.8388	-0.00835815	0.55682	-0.0150105	0.988024	0.993872
CR_09420C	BGL22	9.0986	0.436154	0.647205	0.673904	0.500372	0.739516
C4_02050W	HGH1	11.3249	-1.11877	0.59532	-1.87927	0.0602078	0.229574
C1_09330W	orf19.4793	329.965	-1.50764	0.377468	-3.99409	6.49428e-05	0.000892575
C7_03930C	MAM33	19.9442	-0.545571	0.430585	-1.26705	0.205139	0.481422
CR_06220C	snR57b	0	NA	NA	NA	NA	NA
C1_00060W	TUP1	76.0718	1.01048	0.547784	1.84467	0.0650851	0.241703
C2_08970C	DFG10	188.79	0.119422	0.316224	0.377649	0.705692	0.855516
C2_10610W	GYP5	162.015	0.534656	0.771233	0.693248	0.488154	0.733606
C6_00120W	orf19.6325.1	39.8363	0.933277	0.532637	1.75218	0.0797425	0.273503
C4_07040W	orf19.3105	52.8532	0.965428	0.52661	1.83329	0.0667597	0.245384
C5_02350C	orf19.4243	99.2671	0.471398	0.607768	0.775623	0.437972	0.69738
C4_03550W	RAD2	485.755	0.397221	0.25132	1.58054	0.113983	0.344968
C6_01680C	orf19.3418	57.0205	2.01396	0.492307	4.09087	4.29763e-05	0.000614176
C2_05650W	VPS35	13.2228	0.218106	0.576295	0.378462	0.705088	0.855516
C5_02290W	PDE1	63.1914	0.489493	0.544804	0.898475	0.368932	0.642862
C2_03250W	AVT7	510.025	0.96724	1.04276	0.927573	0.353629	0.630918
C1_05740C	orf19.2478	220.372	0.257535	0.204826	1.25734	0.208632	0.485342
CR_02120C	orf19.2612	82.4426	0.503708	0.587064	0.858012	0.390886	0.660871
CR_03940W	orf19.475	512.573	-1.17399	0.48566	-2.41731	0.0156355	0.089113
C1_11230W	FGR39	108.478	-0.311855	0.744946	-0.418627	0.675489	0.841796
C2_01620W	COX4	41.0362	-1.34634	0.611209	-2.20274	0.027613	0.135355
C1_00980W	orf19.6008.4	7.16903	-0.491445	0.924995	-0.531295	0.595214	0.800633
C1_04630C	orf19.783	554.515	0.389213	0.301454	1.29112	0.196662	0.470564
C1_07570C	orf19.2788	155.491	0.141795	0.333833	0.424747	0.671021	0.839507
CR_02680W	orf19.2827	187.96	-0.171021	0.245188	-0.697511	0.485483	0.732337
C7_03530C	ISY1	38.7268	0.00898399	0.541562	0.016589	0.986764	0.993486
C1_00660C	orf19.6039	7.1662	0.540471	0.599588	0.901405	0.367373	0.642288
C2_00680C	SOD5	902.531	2.55853	1.00085	2.55635	0.0105775	0.0663405
C2_09040W	orf19.200	1249.24	-0.349867	0.417277	-0.838453	0.401776	0.669821
C4_03610C	tQ(UUG)1	0	NA	NA	NA	NA	NA
C7_03830C	orf19.7199	10.8351	-0.408164	0.502917	-0.811593	0.417025	0.682178
C1_05900W	orf19.2459	215.734	1.32305	0.732549	1.80609	0.0709038	0.253954
C2_07320W	ARP3	1472.55	0.595697	0.388165	1.53465	0.12487	0.363189
C5_00840W	orf19.587	372.527	-0.76526	0.554427	-1.38027	0.167503	0.429791
C4_06460C	orf19.2888	144.178	0.493959	0.729457	0.677159	0.498305	0.738015
C4_04810C	orf19.3798	373.96	-0.961432	0.281237	-3.41858	0.000629488	0.00635572
C4_01990W	orf19.4593.1	1.86261	-0.743213	1.29862	-0.572309	0.567112	NA
C3_02570W	orf19.246	223.699	1.10571	0.248013	4.45828	8.26207e-06	0.000144272
C1_05620C	STE3	34.2391	-0.167458	0.464426	-0.360569	0.718422	0.864363
C2_00860C	orf19.2038	657.287	9.11525	0.570592	15.9751	1.906e-57	1.56428e-54
C2_07240C	orf19.2281	57.6523	1.15037	0.509085	2.25968	0.0238409	0.121058
CR_02040W	PRK1	1224.31	0.710653	0.21154	3.35943	0.000781026	0.00765699
C2_07380W	SSC1	5975.75	-0.427065	0.263941	-1.61803	0.105656	0.327574
C3_01910C	orf19.1655.3	1856.35	0.0847679	0.396374	0.213858	0.830658	0.920148
C1_04730C	LYS21	646.555	-1.79549	0.191687	-9.36679	7.47723e-21	7.40632e-19
C1_09390W	orf19.4801	214.951	-0.263456	0.241367	-1.09151	0.275047	0.55796
C1_14290C	MDG1	176.657	0.109851	0.378084	0.290547	0.771397	0.889581
C5_03310C	PCL1	256.98	0.80457	0.880092	0.914188	0.360618	0.63656
C3_01790C	orf19.1667	19.7299	0.180547	0.617713	0.292283	0.77007	0.889045
CR_06780W	orf19.1856	11.3933	-2.09991	1.18474	-1.77246	0.0763186	0.266697
C1_09810W	orf19.4846	4.52438	-0.58959	0.879069	-0.670698	0.502413	0.739516
C1_03580W	orf19.3059.1	0	NA	NA	NA	NA	NA
C1_04530C	orf19.6847	102.021	0.19797	0.659621	0.300126	0.764081	0.886976
C3_03060W	orf19.302	3.19468	0.710666	0.862801	0.823674	0.410125	0.676671
C3_04170W	orf19.5860	98.0174	-0.218162	0.620391	-0.351653	0.725099	0.86713
C6_04380W	ALS2	478.974	1.73939	0.925282	1.87985	0.0601292	0.229574
C4_06700W	orf19.3140	6.66803	0.37297	0.673065	0.554137	0.579485	0.789882
C4_01450W	PWP1	723.335	-1.31482	0.43373	-3.03143	0.00243399	0.0196119
C3_01410C	ALI1	607.182	-3.37396	0.212208	-15.8993	6.41043e-57	4.60349e-54
C5_00920W	orf19.1975	46.991	-0.102792	0.552846	-0.185932	0.852498	0.929995
C1_03870C	orf19.4459	1655.66	1.18007	0.210075	5.6174	1.93849e-08	5.62455e-07
C7_00270W	orf19.7095	7.23378	-0.0905343	0.723264	-0.125175	0.900385	0.953575
C2_08055W	RPR1	0.172409	-1.57373	3.17959	-0.494948	0.620637	NA
C2_08570W	ANP1	98.015	-0.129441	0.418328	-0.309424	0.756999	0.883037
C1_14050C	orf19.7213	14.8828	1.17893	0.551866	2.13626	0.0326585	0.152516
C5_00300C	SMC4	14.6574	0.0495478	0.423973	0.116865	0.906967	0.95732
C6_00940C	orf19.95	111.061	0.141233	0.701599	0.201302	0.840463	0.923997
C1_06160W	orf19.2429	4.92527	0.177575	0.957959	0.185368	0.85294	0.929995
C1_14190C	orf19.7227	2.74203	0.10058	0.945761	0.106348	0.915306	0.960291
C3_06780C	SLF1	3.3593	0.574432	0.883566	0.65013	0.515608	0.748447
C2_10230W	orf19.1757	257.789	-0.317713	0.430203	-0.738519	0.460199	0.713588
C4_03090W	orf19.2682	656.422	-0.680065	0.50364	-1.3503	0.176919	0.443948
C2_00160C	NAT2	1176.03	0.51776	0.827152	0.625955	0.531344	0.755774
CR_04970C	orf19.634	14.4787	-0.756651	0.702815	-1.0766	0.281658	0.566192
CR_01310W	ATP3	7154.07	0.524993	0.262604	1.99919	0.0455883	0.193003
C2_03220C	STP4	543.631	0.87765	0.249851	3.51269	0.000443596	0.00465897
CR_01790C	orf19.2579	327.443	0.286741	0.385029	0.744724	0.456439	0.709865
C1_04230W	orf19.1058	767.881	0.0229599	0.215488	0.106548	0.915147	0.960291
CM_00500C	tL(UAA)7mt	0	NA	NA	NA	NA	NA
CR_08200C	orf19.6382	630.255	0.242528	0.28943	0.837949	0.402059	0.669866
CR_07330W	SMX4	3.3276	-0.236453	0.785725	-0.300937	0.763463	0.886617
C2_03580W	snR43b	13.7765	0.696915	0.671858	1.0373	0.299598	0.586637
C3_03300C	orf19.329	210.9	0.611972	0.843139	0.725826	0.467945	0.717807
C6_04260C	orf19.1083	206.416	-0.48073	0.231337	-2.07805	0.0377046	0.169097
C5_01780W	PAP1	764.695	0.48076	0.609118	0.789272	0.429953	0.69162
C1_01640W	RPS42	251.748	-0.874381	0.298801	-2.9263	0.00343019	0.0258276
C2_02560W	orf19.1581	0	NA	NA	NA	NA	NA
C2_06060C	orf19.4115	0.475272	-0.761631	2.70796	-0.281257	0.778513	NA
C1_11730W	orf19.1144	1649.53	0.55899	0.285626	1.95707	0.0503394	0.20569
C6_03540W	orf19.5720	159.663	0.414226	0.776452	0.533485	0.593698	0.799905
C4_06660W	orf19.2866	7.78782	1.01052	0.591925	1.70717	0.087791	0.290362
C1_01780C	HOL4	480.573	1.26401	0.99335	1.27247	0.203205	0.479036
CR_00990W	orf19.3259	8.02804	0.357451	0.799866	0.446889	0.654955	0.830997
C5_01755C	C5_01755C	48.3388	0.293376	0.521939	0.56209	0.574055	0.786536
C1_07940W	snR67	4.89779	-0.626004	0.740337	-0.845566	0.397795	0.667505
C4_03150W	orf19.2675	504.936	0.249147	0.32468	0.767362	0.442866	0.701731
C1_01880C	PTR3	170.901	0.203228	0.220812	0.920367	0.357381	0.634473
CR_05500C	orf19.5852	228.935	0.581749	0.372259	1.56275	0.118111	0.351033
CR_01010W	TEN1	5.07171	-1.20692	1.00781	-1.19757	0.231085	0.509973
C6_04060W	orf19.1217	884.575	-0.403506	0.281545	-1.43318	0.151805	0.40609
C1_06360W	orf19.6275	6.30426	0.344575	0.811897	0.424407	0.671269	0.839519
C5_01960C	orf19.3175	798.46	-4.08226	0.36731	-11.1139	1.07322e-28	1.86838e-26
C5_03090W	VPS4	560.609	0.659146	0.32347	2.03773	0.0415769	0.180817
C1_06280C	UME6	454.708	1.81415	0.249057	7.28405	3.23946e-13	1.78949e-11
C4_01690C	HRT2	786.765	0.313152	0.166722	1.87829	0.0603417	0.229574
C2_06260W	orf19.5488	5.49564	0.598543	0.997143	0.600258	0.548334	0.7674
C1_10070C	MNN23	484.455	0.364883	0.703108	0.518957	0.603791	0.805194
C7_03730C	orf19.5504	50.0763	-0.0553326	0.484085	-0.114303	0.908997	0.95732
C2_08300C	orf19.1353	105.372	1.70621	0.740322	2.30469	0.0211842	0.110238
CR_01490C	orf19.2533.1	829.105	0.283593	0.418734	0.677262	0.49824	0.738015
C7_00970C	YOX1	11.4929	-1.37817	1.14207	-1.20673	0.227536	0.50686
C7_01330C	GCN2	7.56901	0.689346	0.611103	1.12803	0.259305	0.541688
C7_00670C	orf19.7052	16.8576	0.0307194	0.544311	0.0564371	0.954994	0.978489
CR_08580C	orf19.6431	1.42126	-1.00764	1.34608	-0.748575	0.454114	NA
C4_01210C	tS(UGA)3	0	NA	NA	NA	NA	NA
C7_02370W	orf19.6474	5.08062	0.816004	0.710189	1.149	0.250558	0.532145
C7_02800W	NIK1	870.567	0.261256	0.453453	0.576148	0.564515	0.779226
C5_03270W	TEF4	3.56886	-0.829183	1.19853	-0.691831	0.489043	0.734312
C3_04860W	SFP1	21.4127	0.0865897	0.476527	0.18171	0.85581	0.930905
C4_00710W	orf19.4171	648.8	-0.150901	0.206117	-0.732113	0.4641	0.715753
CR_05340C	IFE2	7.39865	0.979829	0.644492	1.52031	0.128433	0.367934
C3_03260W	orf19.325	718.149	-0.175135	0.172492	-1.01532	0.309954	0.592641
C2_05030C	RHO3	925.462	-0.123282	0.228349	-0.539886	0.589276	0.796375
C2_00040C	tV(CAC)1	0	NA	NA	NA	NA	NA
C4_06380W	SOU2	2.70371	1.16895	0.835105	1.39976	0.161584	0.419665
C5_02960C	orf19.4321	1.72324	-0.307548	1.36299	-0.225641	0.82148	NA
C5_01460W	YBL053	272.572	0.982965	0.874362	1.12421	0.260924	0.543252
C3_02170C	LAP41	1622.95	1.03136	0.509754	2.02325	0.0430477	0.185767
C1_02300W	orf19.3687	14.4669	0.430094	0.725316	0.592975	0.553198	0.771015
C1_04330W	RPN4	1253.62	0.987828	0.193463	5.10604	3.28972e-07	7.68271e-06
C3_00880W	KGD1	1752.91	-0.0838077	0.358094	-0.234038	0.814955	0.911882
C2_00890W	orf19.2035	17.8667	0.144573	0.583721	0.247675	0.804386	0.906473
C5_04080C	orf19.1281	135.471	0.526985	0.702048	0.75064	0.452869	0.708467
C1_00420W	orf19.6065	7.2163	0.526424	0.725609	0.725493	0.46815	0.717807
CR_05180C	SDH2	121.953	-3.86433	0.391526	-9.86991	5.62129e-23	6.87113e-21
C4_00890W	ARO1	2548.55	-0.0142545	0.357045	-0.0399236	0.968154	0.984781
C1_04100C	POR1	7761.58	0.555785	0.467003	1.19011	0.234002	0.513304
C6_04560W	orf19.2150	3061.36	0.676638	0.606424	1.11578	0.264515	0.547775
C1_03170C	orf19.3009	137.376	0.0195455	0.626785	0.0311838	0.975123	0.988148
C1_10890C	orf19.2328	923.248	0.120757	0.275951	0.437603	0.661674	0.834355
C1_10470W	orf19.989	1222.64	-0.754497	0.486139	-1.55202	0.120657	0.356746
C3_06080W	REV3	3.16053	0.04661	0.813574	0.0572904	0.954314	0.978489
C3_06510C	HST6	0.192963	-1.67607	3.07783	-0.544562	0.586055	NA
C3_03780W	orf19.6940	0	NA	NA	NA	NA	NA
C1_13720W	orf19.5009	30.7983	-0.559175	0.429008	-1.30341	0.192434	0.464762
C1_10670C	RPA190	2459.04	-0.80074	0.272597	-2.93745	0.00330922	0.025048
C6_03140C	MDL2	1194.16	0.0289084	0.196747	0.146932	0.883186	0.943806
C3_06240C	orf19.7409.1	2.14273	-0.536101	1.0818	-0.495563	0.620203	NA
C4_05720W	orf19.1257	0.190159	-1.67768	3.09019	-0.542904	0.587196	NA
C5_04640C	orf19.3949	746.587	-0.279682	0.282233	-0.990962	0.321704	0.603102
C1_08480C	APS3	169.225	0.344225	0.808534	0.42574	0.670297	0.838967
C2_02000W	orf19.1514	1551.77	-0.0963192	0.168404	-0.571955	0.567353	0.781459
C3_02870C	orf19.278	43.5999	1.1143	0.519496	2.14497	0.0319556	0.151099
C1_02800W	orf19.2968	11.0145	1.83205	0.619331	2.9581	0.00309538	0.0236476
C6_02500C	GCV1	1413.28	-0.787157	0.208565	-3.77416	0.000160549	0.00198783
C6_03880W	orf19.5763	277.487	1.24907	0.840141	1.48674	0.137083	0.382674
C3_00690C	SWD1	316.29	0.0587841	0.194862	0.301671	0.762903	0.886527
C2_04930C	CRK1	698.86	0.0891421	0.196315	0.454078	0.649773	0.828229
C5_00700C	SPE2	1379.89	-0.294562	0.431503	-0.682642	0.494833	0.736588
C5_04400W	RNY11	6.03732	0.128513	0.758414	0.169449	0.865443	0.935636
C1_02780W	orf19.2966	261.619	1.40309	0.608658	2.30521	0.0211545	0.110238
CR_04530W	FUM11	1619.49	0.718817	1.2816	0.560873	0.574884	0.786822
C5_01160C	snR69	22.3099	-1.12607	0.612969	-1.83708	0.0661985	0.24473
C3_00720W	PMA1	2387.3	-0.0347349	0.220616	-0.157445	0.874894	0.940016
C3_03860W	orf19.6929	127.519	0.628656	0.695764	0.903548	0.366235	0.641401
C2_09280C	orf19.4090	11.179	0.718835	0.573835	1.25269	0.21032	0.486429
CR_04270C	orf19.515	142.211	-2.3	0.813669	-2.82671	0.00470296	0.0339856
C2_10530C	KIN3	18.2164	0.597585	0.411446	1.4524	0.146389	0.395582
C1_08560W	TCP1	398.346	-0.0440631	1.07992	-0.040802	0.967454	0.984375
C2_08380C	orf19.1434	343.63	0.281145	0.844119	0.333063	0.739087	0.873955
C3_07280C	orf19.6770	47.6541	0.972083	0.542614	1.79148	0.0732158	0.259325
C1_02540C	tR(UCU)4	39.845	4.68317	0.569272	8.2266	1.92599e-16	1.43699e-14
C4_00490W	orf19.5678	113.402	-0.207784	0.746176	-0.278465	0.780655	0.895203
C3_05630W	GTT1	0	NA	NA	NA	NA	NA
CR_02280W	PGA23	200.607	1.403	0.724247	1.93718	0.0527228	0.21129
C4_04660C	orf19.3815	57.4065	0.668202	0.540249	1.23684	0.216146	0.492762
C4_04760C	orf19.3804	727.679	0.717164	0.328838	2.18091	0.0291903	0.14116
CR_07830C	orf19.3712	15.5605	1.09783	0.575259	1.90841	0.0563388	0.221072
C7_01430C	orf19.6586	5.63758	0.912264	0.825814	1.10468	0.269297	0.553065
CR_05900W	orf19.6624	175.425	0.146274	0.270273	0.54121	0.588363	0.796
C6_03370W	orf19.5626	262.389	0.989161	0.379117	2.60912	0.00907751	0.0586617
C3_06640W	orf19.7453	2.61555	1.06413	1.00352	1.0604	0.288962	0.573114
C5_00420C	MRP17	8.63148	-1.64221	0.687082	-2.39012	0.0168427	0.093852
C4_03420C	orf19.3368	2.03455	-1.1143	1.00577	-1.1079	0.267904	NA
C2_02480W	tV(AAC)1	0	NA	NA	NA	NA	NA
C2_01750C	orf19.1486	235.292	0.794446	0.366325	2.16869	0.0301059	0.144857
C6_01470W	orf19.3437	80.8419	0.542469	0.574652	0.943995	0.345172	0.624178
C4_00010W	TLO9	78.1003	0.707262	0.557915	1.26769	0.204909	0.481254
C3_07500W	VAN1	26.6606	0.465968	0.542667	0.858663	0.390527	0.660652
C4_04460C	orf19.3840	101.418	0.184157	0.29727	0.619492	0.535592	0.758894
C1_05420W	orf19.423	254.219	-0.170526	0.239493	-0.712031	0.476445	0.725273
C5_05320C	HIS1	604.815	-0.699681	0.556923	-1.25633	0.208995	0.485342
C2_06740W	orf19.3148	277.678	0.232187	0.247758	0.937152	0.348681	0.626468
CR_00290W	orf19.7504	17.1665	0.161308	0.411803	0.391711	0.695272	0.851239
C6_02460C	orf19.5515	408.464	-0.555156	0.620306	-0.894972	0.370802	0.644687
C4_00390W	orf19.5666	873.723	-0.396039	0.582731	-0.679625	0.496742	0.737614
C1_03720C	orf19.1037	951.422	0.664165	0.182368	3.6419	0.000270631	0.00306059
C3_02670W	orf19.259	2.03565	-1.42696	1.04267	-1.36856	0.171137	NA
C2_03180C	TOM1	1829.98	0.14043	0.257704	0.544927	0.585804	0.794299
C1_08340C	orf19.5114	336.281	0.793749	0.216834	3.66063	0.000251592	0.00287928
CR_05660W	SDA1	461.998	-0.333394	0.517559	-0.644166	0.519468	0.749696
C5_05340W	orf19.4029	397.923	-0.55133	0.495078	-1.11362	0.265441	0.54835
C3_07740W	orf19.6712	21.6627	0.139073	0.380072	0.365911	0.714431	0.861547
CM_00460C	tE(UUC)9mt	0	NA	NA	NA	NA	NA
CR_10440W	orf19.7621	4.74644	-0.0208895	0.845654	-0.0247022	0.980293	0.991342
C5_05240C	orf19.4017	13.4481	-2.11946	0.765169	-2.76992	0.00560702	0.0393313
C4_06950W	orf19.3114	71.0006	-0.0128299	0.65113	-0.0197041	0.984279	0.99222
C1_07600W	ATP7	2515.25	0.0462608	0.213587	0.21659	0.828528	0.919781
CR_01390W	MGE1	767.876	-0.423009	0.41642	-1.01582	0.309714	0.592641
C3_01860C	DBP5	1405.94	-0.260792	0.155194	-1.68042	0.0928752	0.300941
C7_02140W	orf19.6501	25.9089	0.878462	0.517855	1.69635	0.0898201	0.295542
CR_07730W	HGT14	167.334	1.36343	0.636293	2.14278	0.032131	0.151331
C3_07420W	orf19.6748	30.9086	-0.770933	0.446899	-1.72507	0.0845144	0.284138
C6_02120W	CHC1	2008.32	0.12457	0.158095	0.78794	0.430732	0.692377
C3_07840C	orf19.6179	0	NA	NA	NA	NA	NA
C1_10310W	orf19.4901	307.004	1.58833	0.211385	7.51393	5.73776e-14	3.43369e-12
C1_12300W	orf19.5233	0	NA	NA	NA	NA	NA
C6_00330C	GNP1	2213.23	-0.102303	0.483621	-0.211535	0.83247	0.920419
C2_05220C	orf19.3552	885.545	-0.377041	0.313328	-1.20334	0.228844	0.507776
C2_09600C	orf19.1394	596.54	-0.331528	0.296127	-1.11955	0.262907	0.545469
C7_01830W	orf19.6537	1.58412	1.42182	1.07866	1.31814	0.187456	NA
C7_00170W	VPS70	5.48351	1.57213	0.726512	2.16395	0.0304685	0.145747
CR_07930C	orf19.605	18.1288	0.288645	0.614206	0.469948	0.638392	0.822182
C1_03600W	orf19.3060	15.5623	-0.215775	0.519328	-0.415488	0.677785	0.843195
C2_01590W	COX13	1891.6	-1.57874	0.280947	-5.61936	1.91664e-08	5.5894e-07
C2_08780W	RPT6	2646.11	0.196383	0.200121	0.981322	0.326434	0.60732
C1_13320C	orf19.4959	23.9481	0.437792	0.519634	0.8425	0.399508	0.668438
C3_04200W	AFP99	7.61853	2.09639	0.616592	3.39996	0.000673945	0.00674532
C3_07180C	BMT1	62.1228	-1.64278	0.945393	-1.73767	0.0822695	0.279172
C2_00150W	LEU5	256.355	-1.34569	1.06452	-1.26414	0.206181	0.483011
C5_05220W	CAG1	25.7532	-0.893164	0.580465	-1.5387	0.123876	0.362351
C7_03190C	orf19.5137	1.0347	0.923272	1.79268	0.515024	0.606536	NA
C5_02500C	orf19.4262	142.007	0.842641	0.684367	1.23127	0.218221	0.494939
CR_01650W	URA5	612.659	-0.559347	0.237031	-2.3598	0.0182847	0.100011
C1_00470C	orf19.6061	5.4807	-0.512319	0.659074	-0.777332	0.436963	0.696547
C1_07520C	IST2	1959.99	1.04753	0.274199	3.82031	0.000133285	0.00168661
CR_07030C	orf19.2362	187.971	-0.269969	0.917522	-0.294237	0.768577	0.888783
C2_09720W	SUP35	1683.31	-0.0819206	0.49626	-0.165076	0.868884	0.938121
C1_08240C	orf19.5103	161.859	-0.0447307	0.361053	-0.123889	0.901403	0.954228
CR_08670C	orf19.6443	2.65181	1.27202	1.01776	1.24983	0.211361	0.487656
C2_05300C	orf19.3559	130.958	-3.37157	1.01803	-3.31185	NA	NA
C2_06340W	EFH1	0.631295	-3.00545	1.82321	-1.64844	0.0992624	NA
C4_03380C	DAO2	176.506	-0.0128527	0.866313	-0.0148361	0.988163	0.993872
CR_02920C	AQY1	100.478	3.14354	0.535349	5.87193	4.30739e-09	1.47297e-07
CR_08980C	orf19.7295	5.34621	1.65082	0.735035	2.24591	0.02471	0.124199
C1_05020C	ARG2	242.542	-0.0256023	0.273406	-0.0936422	0.925393	0.965405
C3_02070C	orf19.1639	27.7276	0.72645	0.524055	1.38621	0.165683	0.426837
C2_01230W	orf19.2001	146.967	0.260659	0.349449	0.745914	0.455719	0.709568
C1_13040C	snR87	16.8673	-0.903255	0.829755	-1.08858	0.276339	0.559581
C6_01170W	CIC1	922.588	-1.87599	0.503467	-3.72614	0.000194438	0.00231697
C1_05290W	GRS1	864.3	-0.202886	0.394139	-0.514757	0.606723	0.807353
C3_01140W	orf19.2516	114.001	0.740877	0.626189	1.18315	0.236749	0.516084
C5_04360C	orf19.3922	190.397	0.658374	0.807567	0.815256	0.414926	0.680682
C2_02360C	orf19.1557	100.785	0.18623	0.69397	0.268355	0.788426	0.898534
C2_07970W	tI(AAU)2	0	NA	NA	NA	NA	NA
C1_01980W	HGT1	1822.1	3.27816	0.426059	7.69416	1.42426e-14	9.09151e-13
C1_05350W	YPT53	187.557	-0.361019	0.619482	-0.582775	0.560045	0.775269
C4_00790C	MLH1	227.731	0.375792	0.379592	0.98999	0.322179	0.603102
C7_00440C	GBP2	131.551	-0.687505	0.679912	-1.01117	0.311936	0.594354
C3_01080W	MRPL33	469.418	-1.40006	0.245382	-5.70562	1.15917e-08	3.65903e-07
CR_09030C	orf19.7299.1	1.85321	0.696588	0.9906	0.703197	0.481933	NA
C4_04340C	YFH1	142.999	-1.48038	0.255838	-5.78637	7.19224e-09	2.34769e-07
C3_04960W	RPL35	122.622	-0.771431	0.416719	-1.8512	0.0641406	0.239433
CR_10600C	orf19.7643	33.9431	0.0785793	0.532882	0.147461	0.882768	0.943711
C6_01370W	orf19.3447	410.038	-0.138961	0.387571	-0.358543	0.719937	0.865099
C3_04360W	orf19.5880	122.04	0.826753	0.61774	1.33835	0.180782	0.449802
C4_02940W	ABP1	72.5795	0.88664	0.401702	2.20721	0.0272997	0.134048
C3_01240C	tR(CCU)1	0	NA	NA	NA	NA	NA
C2_04230W	BAT21	1324.6	0.0481216	0.359864	0.133722	0.893623	0.94956
CR_06570C	orf19.915	198.813	-0.618191	0.701653	-0.88105	0.378291	0.650618
CR_06650C	orf19.699	42.0551	0.792159	0.518224	1.5286	0.126363	0.364678
C1_10810W	orf19.2336	2.85358	-2.77116	2.3001	-1.2048	0.228282	0.507637
C7_03280C	orf19.5125	133.224	1.90163	0.575337	3.30525	0.000948929	0.00901091
C7_03340C	PRR2	158.227	-0.682824	0.530844	-1.2863	0.198339	0.472609
C1_05590W	tT(AGU)1	0	NA	NA	NA	NA	NA
C2_01330C	SIR2	225.112	0.487486	0.231284	2.10774	0.0350535	0.160977
C7_04070C	orf19.7170	0	NA	NA	NA	NA	NA
C4_01100C	AGP2	258.85	-0.939733	0.225713	-4.16339	3.13559e-05	0.000461896
C5_03640W	orf19.6676	6.78004	-0.786529	0.676205	-1.16315	0.244768	0.524699
C2_05940C	VPS33	252.783	0.774867	0.879012	0.881521	0.378036	0.650439
C4_06250C	SEC3	497.006	0.582847	0.273033	2.13471	0.0327848	0.152516
CR_10760C	orf19.7665	0.831919	-0.318043	1.58981	-0.200051	0.84144	NA
C3_04620C	orf19.5920	3.10927	-0.768161	0.952771	-0.806239	0.420105	0.684686
C1_08400C	GCV2	3917.17	-0.300121	0.309552	-0.969534	0.332279	0.613234
C4_06090C	orf19.4420	493.358	0.523838	1.07987	0.485093	0.62761	0.819632
C1_02880C	MIA40	1214.31	-0.548186	0.340904	-1.60804	0.107827	0.332333
CR_00750C	orf19.3281	2.16643	0.942092	0.938968	1.00333	0.315703	0.597681
CR_03870W	orf19.4358	241.248	0.0687443	0.950291	0.0723402	0.942331	0.972636
C3_06830C	orf19.6818	13.8461	-0.423568	0.763554	-0.554732	0.579078	0.78984
C6_03770C	ORM1	446.181	0.167993	0.324534	0.517644	0.604707	0.806042
C5_03880C	orf19.1106	1.63088	-1.28553	1.09423	-1.17483	0.240064	NA
C1_13680C	GCV3	28.0522	-0.4899	0.392543	-1.24802	0.212025	0.487656
CR_08660W	PRP8	19.5509	0.0480867	0.453614	0.106008	0.915576	0.960291
C2_02080W	snR48	36.3687	-0.102826	0.575952	-0.178532	0.858305	0.931601
C2_04530W	MED8	85.1316	0.209589	0.638599	0.328201	0.742759	0.876032
CR_06970C	orf19.2368	68.5427	0.393376	0.615531	0.639083	0.522769	0.752475
CR_01820W	orf19.2582	1197.71	-0.317011	0.251096	-1.26251	0.206766	0.483554
C1_12700W	orf19.6353	373.83	0.592721	0.26503	2.23643	0.0253238	0.126619
C1_09180W	LYS143	140.502	0.683986	0.430676	1.58817	0.112248	0.341923
C2_07670C	GLE1	200	-0.373697	0.380792	-0.981367	0.326412	0.60732
C1_11120C	orf19.2304	986.278	0.36091	0.496528	0.726868	0.467307	0.717768
C3_03650W	HBR3	8.15314	-0.98126	0.637818	-1.53846	0.123935	0.362351
C2_05620W	KTI11	2.96141	-1.59578	0.987384	-1.61617	0.106057	0.328285
C2_09200W	tP(UGG)2	0	NA	NA	NA	NA	NA
C1_06610C	HAK1	29.1712	0.0432794	0.68105	0.0635481	0.94933	0.976876
C3_03490W	RSN1	4.59791	0.827195	0.683683	1.20991	0.226314	0.504921
CR_01540W	SAS3	440.06	-0.128634	0.200896	-0.640304	0.521975	0.751754
C1_06510C	orf19.6263	203.115	0.846867	0.793639	1.06707	0.28594	0.570194
C1_09420W	LIP2	1.01453	-0.709109	1.21156	-0.585283	0.558357	NA
CR_04060C	DAP1	334.538	-0.881785	1.10218	-0.800037	0.423689	0.687295
C1_08900W	orf19.4749	850.233	1.286	0.296056	4.34377	1.40056e-05	0.000226017
C3_05020W	orf19.5971	9.2101	-0.123449	0.683698	-0.180561	0.856712	0.930905
C7_03220C	ZCF29	474.18	0.483487	0.593033	0.815279	0.414913	0.680682
C4_00410W	orf19.5669	50.9316	0.853404	0.539586	1.58159	0.113743	0.344671
C4_03820C	HRQ2	63.3585	0.520042	0.548605	0.947936	0.343162	0.622623
C5_04260W	orf19.3910	160.769	1.85856	0.614453	3.02474	0.00248847	0.0198835
C5_02820C	orf19.4306	214.641	-0.974739	0.45529	-2.14092	0.0322808	0.151762
CR_04460C	orf19.537	225.42	-0.895242	0.7061	-1.26787	0.204845	0.481254
C2_00470W	POM152	1027.21	-0.289578	0.208282	-1.39032	0.164432	0.425456
C5_02770W	MSW1	203.63	-0.428637	0.524152	-0.817771	0.413488	0.679269
C1_12660W	orf19.6357	150.374	-0.252121	0.363386	-0.69381	0.487801	0.733425
C5_03560W	orf19.6667	3.42764	0.268143	0.876475	0.305933	0.759655	0.884644
C5_00630C	EXO1	684.339	-0.385551	0.196247	-1.96462	0.0494581	0.203103
C3_05820W	snR44d	4.80488	0.165444	0.694301	0.238289	0.811657	0.91038
C1_13380W	orf19.4964	198.789	-1.30397	0.70555	-1.84815	0.0645799	0.240521
CR_02030C	orf19.2604	380.562	-0.112684	0.239418	-0.470657	0.637886	0.821856
C4_03780C	orf19.1300	188.344	-0.464603	0.502593	-0.924413	0.355272	0.633272
C1_06750W	orf19.6235	238	0.369996	0.263317	1.40513	0.159981	0.417795
CR_04000W	RPT4	41.5182	0.00196268	0.396772	0.00494662	0.996053	0.997415
C2_06930C	orf19.2247	25.0764	-2.15605	0.8167	-2.63996	0.00829167	0.0544407
C2_05700W	OSM1	75.0281	1.0846	0.392769	2.76143	0.00575494	0.0401239
C4_03720C	orf19.1306	171.936	-0.594066	0.304722	-1.94954	0.0512314	0.207709
C1_04680W	PIL1	6016.13	1.48055	0.626763	2.36222	0.0181658	0.0995828
C1_06990C	tL(UAA)4	0.347623	-1.06123	2.13611	-0.496803	0.619328	NA
CR_09890C	BET2	9.45428	0.0320632	0.579233	0.0553545	0.955856	0.978815
C3_05700W	CHS4	941.337	-0.902056	0.748798	-1.20467	0.22833	0.507637
C2_07070W	orf19.2262	13.8473	0.451799	0.560296	0.806358	0.420037	0.684686
C3_02480C	CCP1	1577.9	-3.67761	0.313181	-11.7428	7.69186e-32	1.84124e-29
CR_05870W	tS(AGA)3	0	NA	NA	NA	NA	NA
C1_00170W	LEU4	2.51255	-3.97524	1.33236	-2.98362	0.00284858	0.0222655
C2_09080C	FGR18	0.195517	0.119221	4.00916	0.0297371	0.976277	NA
C6_04150W	orf19.77.1	1.62511	0.708949	1.06792	0.663862	0.506778	NA
C1_09920W	VPS41	382.975	0.548763	0.314153	1.7468	0.0806718	0.275377
C4_05090C	SRB8	192.198	0.327886	0.262661	1.24832	0.211913	0.487656
C1_11820W	tY(GUA)1	0.095205	-2.7222	4.00324	-0.68	0.496505	NA
C4_00160C	CAR2	2092.1	-0.0585647	0.245588	-0.238467	0.811519	0.91038
C4_06550C	IFF5	200.812	-0.384318	0.590644	-0.650677	0.515255	0.748447
C1_11320C	orf19.670.2	171.736	4.30967	0.585155	7.36501	1.77138e-13	1.02793e-11
C5_03360W	RPO26	10.333	-0.862312	0.714551	-1.20679	0.227513	0.50686
C3_05400C	orf19.6978	0.252668	-2.02624	2.92282	-0.693249	0.488154	NA
C1_09220W	orf19.4780	728.501	1.30605	0.655105	1.99365	0.04619	0.194404
C1_03040W	orf19.2995	325.338	0.192721	0.551244	0.349612	0.72663	0.868058
C1_14200W	orf19.7228	4.7917	0.424815	0.933814	0.454925	0.649163	0.827845
CR_04660C	UGP1	1018.65	0.680633	0.601932	1.13075	0.258162	0.540305
C4_02260C	orf19.4563	7.34471	-1.03464	0.661696	-1.56362	0.117907	0.350789
CR_09530C	orf19.6608	35.3757	0.74491	0.649266	1.14731	0.251253	0.533227
CR_04780W	RPB8	588.449	-0.880171	0.287561	-3.06081	0.00220739	0.018273
C2_10080W	RAP1	473.55	-0.994954	0.497338	-2.00056	0.0454398	0.192943
CR_06170W	orf19.3872	1025.4	0.28955	0.454038	0.637722	0.523655	0.752475
C4_07110C	PDA1	187.643	0.433219	0.452695	0.956978	0.338578	0.619594
C3_00150W	orf19.5461	0	NA	NA	NA	NA	NA
C5_03480C	orf19.6656	9.10123	0.627068	0.671041	0.934471	0.350061	0.627173
C4_05150W	VAC8	108.165	-0.426699	0.668142	-0.638636	0.52306	0.752475
CR_07120C	orf19.9	166.667	1.21329	0.663263	1.82927	0.0673594	0.247114
CR_02630C	orf19.2822	209.641	-1.56414	0.722304	-2.16549	0.0303499	0.145421
C4_06790W	orf19.3130	651.669	-0.150694	0.232695	-0.647604	0.517241	0.749067
C4_01420W	orf19.4643	256.345	0.126484	0.248919	0.508133	0.61136	0.809464
C5_00990W	tQ(CUG)1	0	NA	NA	NA	NA	NA
C4_06490C	PRI2	107.951	0.608528	0.663198	0.917566	0.358846	0.635018
C5_03160W	MED14	605.969	-0.783858	0.509926	-1.5372	0.124244	0.362694
C3_03150W	orf19.314	435.844	0.313652	0.209289	1.49865	0.133964	0.377922
C6_00430C	orf19.1204	287.135	-0.698896	0.467328	-1.49552	0.13478	0.37845
C2_08460C	orf19.3633	3.86318	1.27145	0.864932	1.47001	0.14156	0.38806
C3_06890W	PMT2	34.8244	0.283231	0.542305	0.522272	0.601481	0.803764
C7_00360W	DFI1	80.2415	0.382484	0.375494	1.01862	0.308385	0.591939
C5_01550C	orf19.4149	1213.31	-0.91455	0.161557	-5.66084	1.50633e-08	4.53521e-07
C1_13970C	HPC2	5.87051	-0.333452	0.69464	-0.480036	0.631202	0.819936
C2_05140W	CDC15	184.842	0.94844	0.741604	1.2789	0.200931	0.475823
C1_11520C	ZCF3	1013.66	-0.452975	0.239858	-1.88852	0.0589566	0.227015
C1_14120C	RBE1	9.14394	0.646041	0.585016	1.10431	0.269457	0.553065
C2_10240W	GPD1	786.358	1.6192	0.539573	3.00089	0.00269195	0.0212727
C3_06730W	orf19.6830	2.03587	0.278247	1.00598	0.276592	0.782094	NA
C1_06110C	NPL4	166.402	-0.606118	0.548544	-1.10496	0.269178	0.553065
C5_01390C	SNM1	137.444	0.827667	0.662545	1.24922	0.211583	0.487656
C2_09110C	orf19.4069	2.94814	-0.376429	0.855826	-0.439843	0.660051	0.833803
C2_00670C	orf19.2061	6.0984	1.26938	0.667684	1.90117	0.0572795	0.222948
C7_03580C	orf19.6690	3.32774	0.881785	0.959606	0.918903	0.358146	0.634655
C2_01090C	ERG28	530.355	0.0957639	0.208793	0.458656	0.646481	0.827522
C5_00210C	BRE1	43.2676	-0.696782	0.602211	-1.15704	0.247256	0.527825
C3_02240C	GPA2	1007.15	0.183158	0.438725	0.417478	0.676329	0.842254
CR_05270W	orf19.1008	1.38814	0.38538	1.5673	0.245889	0.805768	NA
C3_03390C	YAH1	10.9513	-0.026004	0.580917	-0.0447637	0.964296	0.98312
C1_01630W	orf19.3353	751.288	0.64101	0.229394	2.79437	0.00520014	0.0369738
C1_13210C	orf19.4949	0.712744	-0.0878384	1.84286	-0.0476643	0.961984	NA
C1_08090C	FUN12	1408.56	-0.485843	0.318713	-1.52439	0.127411	0.366387
C4_05810W	orf19.1267	1421.13	0.610291	0.252436	2.41761	0.0156228	0.089113
C2_06110W	orf19.4107	8.18522	-0.779687	1.14989	-0.678052	0.497739	0.737747
C5_01410C	orf19.4131	738.326	0.136426	0.195412	0.698143	0.485088	0.732114
C1_07310C	tL(AAG)2	0	NA	NA	NA	NA	NA
C3_03090W	USO5	115.311	0.609137	0.647928	0.940131	0.347151	0.625197
C1_01830C	UBC8	588.958	1.41733	0.438318	3.23357	0.00122253	0.0112196
C1_07890C	ADE5,7	2174.18	-0.432222	0.224537	-1.92494	0.0542362	0.215631
C6_04310W	PEX11	293.186	-0.0147471	0.390066	-0.0378067	0.969842	0.984931
CR_05470C	snR35c	0.189908	0.0829032	4.01259	0.0206608	0.983516	NA
CR_06560C	orf19.916	838.985	0.550027	0.17507	3.14175	0.00167941	0.0145523
C2_10320C	orf19.1746	82.6305	0.253849	0.462623	0.548717	0.5832	0.791889
C2_03490C	orf19.872	7.59026	-0.189363	0.748184	-0.253097	0.800193	0.904632
C2_06210C	SER1	31.0068	-0.210212	0.443161	-0.474347	0.635253	0.820678
CR_04860C	orf19.6307	43.1873	0.460424	0.407587	1.12963	0.25863	0.540723
C1_06210W	BUD16	166.777	0.350196	0.802104	0.436597	0.662404	0.834437
C1_13370W	orf19.4963	574.953	-1.57433	0.576788	-2.72948	0.00634346	0.0434365
C4_01500W	orf19.4634	294.914	-0.764285	0.31918	-2.39453	0.0166418	0.0933663
C1_10180C	ECM21	157.147	0.703479	0.24715	2.84637	0.0044221	0.0321989
C7_02530C	orf19.6457	10.2006	1.3141	0.607025	2.16482	0.0304016	0.145548
C1_03700C	tT(CGU)1	0	NA	NA	NA	NA	NA
CR_08270W	orf19.6391	2.46599	1.45361	0.957454	1.5182	0.128964	0.368239
C2_10800W	snR47	0	NA	NA	NA	NA	NA
C7_00840C	orf19.7033	3.57611	0.288553	0.830729	0.34735	0.728329	0.869358
C4_04190C	orf19.1430	3.73367	1.13447	0.748144	1.51638	0.129423	0.369175
C2_03710W	MNN41	1.08398	-0.533174	1.48898	-0.358079	0.720284	NA
C1_01130W	orf19.3301	101.677	0.781698	0.314826	2.48295	0.0130299	0.0774913
C3_07370W	orf19.6754	8.75231	0.790643	0.661661	1.19494	0.232112	0.511108
C2_01900C	orf19.1500	40.8008	0.059039	0.321226	0.183793	0.854176	0.930383
C5_01710C	orf19.3204	252.547	-1.22972	0.539873	-2.27779	0.0227389	0.116534
C6_02830W	MNN4-4	112.676	-0.234853	0.337345	-0.696181	0.486315	0.732341
C2_04420W	IFA4	66.5606	0.598793	0.559132	1.07093	0.284199	0.568299
C3_00410C	orf19.5424	0.17266	-3.08559	3.1241	-0.987673	0.323313	NA
C3_05300C	orf19.6966	3.59012	0.138068	0.756782	0.182441	0.855237	0.930905
C4_04290W	SEC15	63.9264	-0.424423	0.535934	-0.791931	0.428401	0.690669
C5_01745W	C5_01745W	938.525	-0.393471	0.39511	-0.995851	0.319322	0.600297
C4_05790W	orf19.1265	412.706	0.457659	0.260974	1.75366	0.0794888	0.272961
C4_05550C	GVP36	2374.56	-0.437906	0.476147	-0.919687	0.357736	0.634655
C4_01000C	PGA57	38.0937	0.24558	0.535781	0.458359	0.646695	0.827522
C1_10740C	ASR1	2332.53	2.85956	0.820055	3.48704	0.000488399	0.00509229
C3_00810C	FOX2	127.094	1.05442	0.606112	1.73965	0.0819204	0.278811
C5_04010C	orf19.3210	24.7839	0.212981	0.576298	0.369567	0.711705	0.859784
C1_08650C	FAD1	197.921	0.49153	0.313985	1.56546	0.117476	0.350168
C7_01380W	orf19.6919	0.094954	-0.727631	4.04746	-0.179775	0.857329	NA
CM_00270W	tV(UAC)2mt	0	NA	NA	NA	NA	NA
C1_02270C	orf19.3684	258.668	1.80561	0.710249	2.54223	0.0110149	0.0684116
CR_00840C	orf19.3271	0	NA	NA	NA	NA	NA
CR_00560W	NTH1	26.0435	0.159457	0.396033	0.402636	0.687216	0.846482
C4_06150C	orf19.2922	6.43627	-0.345911	0.83498	-0.414275	0.678673	0.843751
CR_04140W	orf19.498	33.6629	-1.02337	0.581119	-1.76103	0.0782328	0.269938
C1_13450W	HYR1	13889.9	2.47675	0.256168	9.66846	4.10503e-22	4.53527e-20
CR_03420C	NOT4	670.237	0.669186	0.960161	0.696952	0.485833	0.732341
C4_00960W	PTC8	13.1882	-0.195254	0.827306	-0.236012	0.813424	0.91165
CR_08510W	PGA13	35.0085	2.0539	0.50555	4.06271	4.85066e-05	0.000679684
C2_02770W	orf19.5828	1004.6	0.227982	0.257677	0.884757	0.376288	0.649376
C1_13770C	orf19.5014	4.62813	-0.281365	0.71804	-0.391851	0.695168	0.851239
C1_02950W	orf19.2986	81.8937	-1.58361	1.08234	-1.46313	0.143431	0.390379
C5_04790C	orf19.3965	91.689	0.25897	0.635108	0.407758	0.683451	0.845302
C6_03270C	AYR2	718.37	1.07048	0.400802	2.67084	0.00756627	0.0504271
C1_13800C	DUR32	2.08753	0.266878	1.15703	0.230658	0.81758	NA
CR_00680W	BUD22	11.2884	-0.47558	0.598469	-0.79466	0.426811	0.689547
C1_10500W	orf19.993	217.953	0.155948	0.912328	0.170934	0.864275	0.934902
C6_02730W	SAC6	1177.91	0.766494	0.220459	3.47681	0.000507423	0.00526199
C7_01700W	orf19.6554	3.37735	-0.303021	0.77177	-0.392631	0.694592	0.851239
C1_08710W	orf19.4730	162.108	0.0221281	0.296018	0.0747525	0.940412	0.972209
C2_08150W	orf19.2169	0.636042	-1.9714	1.85261	-1.06412	0.287275	NA
C1_02470W	orf19.2936	51.8475	0.660304	0.538432	1.22635	0.220068	0.497629
C4_02890C	QCR9	387.362	-2.56717	0.530232	-4.84159	1.28801e-06	2.61471e-05
C5_04150C	orf19.3898	136	0.740497	0.675466	1.09628	0.272958	0.556265
C4_00640W	orf19.4179	3.67705	-0.171302	0.796134	-0.215168	0.829637	0.919885
C2_02170W	orf19.1533	430.582	0.0550587	0.416338	0.132245	0.89479	0.94956
C1_13190W	orf19.4947	125.716	-0.860509	0.449035	-1.91635	0.0553203	0.21843
C3_03550C	ULP1	3.99791	-0.275255	0.756365	-0.363919	0.715919	0.862797
C6_04470C	orf19.2131	223.915	0.509954	0.369695	1.37939	0.167774	0.430224
CR_10230W	orf19.7598	4.29069	0.16194	0.695306	0.232905	0.815835	0.912217
C5_04490C	CAR1	741.691	0.230661	0.501944	0.459536	0.645849	0.827522
C6_01760W	SEC12	1655.17	0.245122	0.251937	0.972953	0.330577	0.611253
C6_02630C	orf19.5533	488.995	-0.272275	0.469455	-0.579982	0.561927	0.77665
CR_00160C	orf19.7519	4.14319	0.892325	0.71708	1.24439	0.213357	0.48934
CR_04540C	RPR2	49.8025	-0.121928	0.546745	-0.223006	0.823531	0.917873
C1_12410C	PKH2	1086.19	0.247565	0.358021	0.691482	0.489263	0.734312
C1_13510C	TGL99	226.436	1.01011	0.804186	1.25607	0.20909	0.485342
C7_01620C	KCH1	4.04471	0.758566	0.870153	0.871763	0.383338	0.655049
C4_00240C	PRO3	339.809	-1.03742	0.531065	-1.95348	0.0507632	0.206168
C2_02970C	ALD5	6572.96	0.431097	0.472368	0.912629	0.361438	0.63656
CR_08070W	PTP1	57.9589	0.395336	0.409426	0.965586	0.334251	0.615298
C1_05700W	AUT7	524.105	0.912113	0.524502	1.73901	0.0820333	0.27896
C3_00650W	NGT1	2.75565	0.267595	1.02829	0.260233	0.794684	0.902726
C1_02670C	orf19.2957	2.06418	0.301047	0.958404	0.314113	0.753435	NA
CR_09620C	orf19.6600	7.37429	-1.47383	0.714811	-2.06184	0.0392226	0.173334
C3_02960C	KRE5	627.735	0.314411	0.173148	1.81586	0.0693925	0.251203
C5_02090W	orf19.3159.4	0.773905	1.18797	1.82212	0.65197	0.514421	NA
C7_04200C	orf19.7153	18.5159	-0.675165	0.443641	-1.52187	0.128041	0.367247
C1_03360W	orf19.3035	393.577	0.114265	0.534682	0.213706	0.830776	0.920148
CR_03500W	CIT1	1787.84	0.307363	1.32461	0.232041	0.816506	0.912613
C3_02880W	orf19.279	3.41277	1.35626	0.917365	1.47843	0.139293	0.385286
C1_03130C	GGA2	1394.71	0.22995	0.248869	0.923979	0.355497	0.633276
C2_04980C	CKA2	485.589	-1.18228	0.541244	-2.18437	0.0289352	0.140341
C1_00360W	CDC13	4.17982	-0.522198	0.83236	-0.627371	0.530416	0.755453
C6_01820C	FPG1	549.769	0.435918	0.189218	2.30379	0.0212347	0.110401
C5_01070C	orf19.1964	41.8021	0.318193	0.436806	0.728454	0.466336	0.717054
C5_02310C	orf19.4239	200.542	0.882056	0.790652	1.11561	0.264591	0.547775
C1_03970W	orf19.4472	0.867528	0.902501	1.4555	0.620063	0.535216	NA
C4_04910C	SPC34	121.453	-0.149304	0.313566	-0.47615	0.633967	0.820457
C3_01610W	orf19.1682	1379.24	-3.40363	0.287004	-11.8591	1.92939e-32	4.81928e-30
C7_02130W	orf19.6502	1.5445	0.856563	1.2737	0.672501	0.501265	NA
C1_12090C	orf19.5256	0	NA	NA	NA	NA	NA
C1_14440C	GDI1	37.134	0.809991	0.347013	2.33418	0.0195862	0.104478
C4_05010W	orf19.3778	286.456	-0.618294	1.05007	-0.588809	0.555989	0.772949
C2_00920W	orf19.2032	155.736	0.5923	0.365508	1.62048	0.105128	0.326347
C3_02760C	orf19.267	744.965	0.144344	0.286859	0.503188	0.614832	0.811692
CR_00200W	PCK1	17.6671	4.61351	0.716223	6.44145	1.18335e-10	4.82154e-09
CR_07520C	YPT31	907.66	-0.236709	0.184362	-1.28393	0.199166	0.473692
C4_04510W	orf19.3833	484.169	0.540903	0.55468	0.975162	0.32948	0.610798
C5_02930C	GRE3	620.526	0.835344	0.264997	3.15228	0.00162003	0.0141231
C2_09050C	orf19.199	852.409	0.60919	0.202613	3.00667	0.00264123	0.0209007
C6_01400W	orf19.3444	17.3352	0.805254	0.541514	1.48704	0.137003	0.382637
CR_03620C	orf19.4380.1	215.287	1.27637	0.565085	2.25873	0.0239004	0.121083
C3_06430W	APN1	14.9971	0.115099	0.571996	0.201224	0.840523	0.923997
C3_00090W	RPS24	172.789	-0.582995	0.311153	-1.87366	0.0609774	0.231231
C6_02160W	orf19.3456	413.598	-1.55452	0.948991	-1.63808	0.101406	0.318174
C4_02010C	HSX11	10.2273	-0.711924	0.800186	-0.889699	0.373628	0.647181
C5_04890C	orf19.3976	73.8379	0.188647	0.615627	0.306431	0.759276	0.884644
C1_05940W	PHO87	1369.23	-0.206409	0.198735	-1.03861	0.298984	0.586259
C2_01460C	orf19.1450	0.190159	-1.67768	3.09019	-0.542904	0.587196	NA
C4_02490W	ZCF15	26.8881	0.517119	0.456641	1.13244	0.257449	0.539994
C4_04850C	CSR1	1038.72	2.71401	0.815718	3.32714	0.000877427	0.00842946
C2_04100W	orf19.811	196.518	0.211424	0.223322	0.946724	0.343779	0.623032
C2_00800C	PGA27	41.5915	0.16553	0.535803	0.308937	0.757369	0.883265
CR_10860C	CTA26	1388.78	1.35771	0.645949	2.10188	0.035564	0.162671
C5_01970C	CDC24	833.08	-0.0605844	0.309059	-0.196028	0.844588	0.925631
C4_06880C	orf19.3122.2	11.2864	0.224612	0.509747	0.440636	0.659477	0.83378
C5_05050W	ADH1	117309	0.956915	0.608153	1.57348	0.115608	0.347456
CR_01020C	orf19.3254	4.05063	0.712642	0.773372	0.921474	0.356803	0.634035
C4_01890C	ARL1	11.5722	-0.287309	0.589515	-0.487364	0.626	0.818522
C3_04030C	PEX8	183.747	0.426926	0.266069	1.60457	0.108589	0.333964
C1_03990W	orf19.4474	145.305	0.527791	0.729994	0.723008	0.469675	0.719734
C6_00220C	LSU-G1431	0	NA	NA	NA	NA	NA
C3_01510W	orf19.1698	430.719	0.298593	0.262746	1.13643	0.255775	0.538449
C1_02350W	TIM21	13.1088	-0.899771	0.607781	-1.48042	0.138762	0.384809
C7_02630W	orf19.3701	5.73667	-0.56288	0.943918	-0.596323	0.55096	0.769575
CR_07080W	orf19.1815	1398.95	-0.725891	0.399947	-1.81497	0.069529	0.251266
C2_08890W	orf19.217	64.0902	2.77573	0.484795	5.72558	1.03084e-08	3.30018e-07
C5_05110C	TIP20	280.4	0.219202	0.357817	0.61261	0.540134	0.761117
C3_07700W	orf19.6717	5.92832	-0.640828	0.787597	-0.81365	0.415846	0.681219
C1_09350W	orf19.4796	1401.59	-0.596523	0.258484	-2.30777	0.0210118	0.109639
C1_06680W	VPS34	429.54	0.578865	0.218445	2.64994	0.00805072	0.0531015
C3_07590W	orf19.6731	0.841255	-0.303513	1.29647	-0.234107	0.814902	NA
C7_01940C	orf19.6527	251.367	1.18855	0.812084	1.46358	0.143308	0.390375
C7_03870W	RAD6	61.7794	-2.14368	0.986454	-2.17311	NA	NA
C4_03530W	orf19.1326	12.877	-0.872486	0.596713	-1.46215	0.143699	0.390614
C6_01560W	orf19.3430	276.165	-0.941827	0.757152	-1.24391	0.213534	0.48934
C4_03290W	orf19.2664	1026.34	-0.29859	0.429789	-0.694738	0.48722	0.733126
C1_00560W	CNS1	28.8957	-0.948597	0.801836	-1.18303	0.236797	0.516084
C3_04130W	orf19.5857	108.504	0.900824	0.584989	1.5399	0.123585	0.362324
C4_02790C	SAS10	639.102	-1.07635	0.228837	-4.70356	2.55664e-06	4.89597e-05
C1_13290W	orf19.4955	5.74841	-1.55565	0.779399	-1.99596	0.0459379	0.193748
C3_01450C	MET18	351.496	-0.848312	0.375832	-2.25716	0.0239982	0.121471
C5_05290C	MRP2	5.66337	-1.03051	0.783176	-1.31581	0.188239	0.459402
C7_00210C	orf19.7101	8.75306	0.315879	0.682138	0.463072	0.643313	0.826623
C4_03110W	orf19.2680	917.727	0.047623	0.227209	0.2096	0.83398	0.920419
C1_00480C	GCN20	36.0889	0.0763148	0.536119	0.142347	0.886806	0.94645
C1_03430W	orf19.3043	281.803	0.591332	0.4127	1.43284	0.151904	0.40609
C6_00500C	orf19.4209	258.199	-0.109469	0.311262	-0.351696	0.725066	0.86713
CR_05770W	orf19.6635	166.656	0.385897	0.24713	1.56152	0.118402	0.351534
C4_03050C	orf19.2686	917.939	1.43593	0.290464	4.94356	7.67086e-07	1.64437e-05
C1_00760W	orf19.6030	728.601	0.257008	0.17236	1.49112	0.135931	0.380594
CR_10510W	orf19.7629	7.83818	-0.308111	0.669007	-0.460549	0.645122	0.827511
C2_01500W	orf19.1456	0	NA	NA	NA	NA	NA
C1_08190C	CAT8	8.15967	-1.34843	0.798319	-1.68908	0.0912037	0.297755
C2_04020C	SDS22	7.15871	0.21376	0.636446	0.335865	0.736973	0.872804
C1_04570C	CHL4	64.4385	0.317912	0.416656	0.76301	0.445458	0.703838
C6_00600C	YHM2	1453.1	0.102931	0.183798	0.560021	0.575465	0.786966
C4_04210C	SOH1	1.37247	-0.410089	1.24917	-0.32829	0.742693	NA
C1_02860C	YKT6	30.3146	0.407863	0.54089	0.754059	0.450814	0.707076
C4_06000W	ALG1	461.111	0.163311	0.413562	0.394889	0.692925	0.850246
C3_04990W	FGR44	7.75864	0.0721765	0.637466	0.113224	0.909853	0.957393
CR_09710W	PCD1	14.1918	0.511431	0.669104	0.764352	0.444657	0.703233
C2_00080C	FAV3	11.8989	0.712413	0.578234	1.23205	0.217931	0.494939
C2_01980C	SRD1	370.987	1.12604	0.943142	1.19392	0.232508	0.511197
C1_09590C	LIP10	0	NA	NA	NA	NA	NA
C1_00530C	orf19.6055	4.08215	0.283467	0.830707	0.341236	0.732926	0.870871
C7_03170W	IFA21	381.516	0.941035	0.264065	3.56365	0.000365729	0.00397186
C5_00180W	AFL1	16.1797	-0.562802	0.432954	-1.29991	0.193631	0.466768
C4_05300W	XKS1	686.345	0.895609	0.30222	2.96344	0.00304222	0.0233345
CR_06500C	orf19.716	1126.56	2.41691	0.22393	10.7932	3.70808e-27	6.08655e-25
C5_03970W	orf19.3214	140.919	-0.569562	0.535745	-1.06312	0.287727	0.571932
C1_07400C	orf19.4428	15.9884	0.293046	0.588264	0.498155	0.618375	0.813689
C3_01190C	orf19.3158	513.578	-0.325522	0.495811	-0.656543	0.511475	0.745982
C7_03770C	YAF9	5.10169	0.0428177	0.666738	0.0642198	0.948795	0.976676
C2_04340C	orf19.4520	3.05439	0.780591	0.805186	0.969454	0.332319	0.613234
C7_01300C	PSF1	2.05266	-0.830468	1.00581	-0.825669	0.408992	NA
CR_09320C	PHO88	150.845	-0.472172	0.360414	-1.31008	0.190168	0.461952
CR_02400W	PHO112	14.2817	-0.243166	0.71144	-0.341793	0.732506	0.87065
C2_08650W	orf19.3611	146.417	-2.29497	0.419025	-5.47693	4.32777e-08	1.20111e-06
CR_09120C	TUB1	114.67	0.406391	0.342455	1.1867	0.235347	0.51429
C1_11090C	orf19.2307	630.633	-0.17239	0.18715	-0.921136	0.35698	0.634065
C1_05200C	orf19.446	359.705	0.240143	0.366851	0.654606	0.512722	0.746536
C3_04730C	orf19.5933	0.077455	-2.60421	4.00693	-0.649925	0.515741	NA
C1_12550C	CDC54	776.566	0.164246	0.173972	0.944092	0.345123	0.624178
CR_07040W	SPT10	268.64	0.512439	0.389665	1.31508	0.188484	0.459609
C7_02840C	ERG5	87.9451	0.633141	0.302344	2.09411	0.0362501	0.165021
C3_06920W	orf19.6809	10.7047	-0.457007	0.58503	-0.781168	0.434704	0.69552
C1_04170C	HTA2	228.988	0.00676476	0.21943	0.0308287	0.975406	0.988148
C1_08550C	GCF1	841.891	-0.122156	0.22693	-0.538299	0.59037	0.797195
CR_00600C	orf19.7473	3.68524	1.39242	0.94056	1.48042	0.138762	0.384809
C2_05830C	orf19.5206	77.5332	-0.492945	0.658741	-0.748313	0.454271	0.709071
C2_08390W	orf19.1433	298.35	0.669978	0.513649	1.30435	0.192114	0.464323
C2_02530W	orf19.1577	2.85102	-4.00845	2.15395	-1.86098	0.0627473	0.236112
C5_03770C	orf19.1117	10.6311	0.445013	0.684675	0.649962	0.515717	0.748447
C4_06320C	orf19.2905	44.7334	0.831884	0.524818	1.58509	0.112946	0.343467
C6_03040C	orf19.5586	143.545	-0.372768	0.467076	-0.798088	0.424819	0.687295
C3_04320W	VAM3	195.868	0.69609	0.258609	2.69167	0.00710954	0.0478271
C7_04160W	orf19.7158	2.09482	0.98983	0.986004	1.00388	0.315436	NA
C1_11910W	orf19.5276	1.81724	-0.226839	0.951757	-0.238337	0.81162	NA
C1_01020W	tA(AGC)4	0.232365	-3.38408	3.98711	-0.848755	0.396018	NA
C1_04370C	orf19.5201	718.684	-0.989638	0.25939	-3.81525	0.000136043	0.00171773
C1_13110C	CHS3	1874.61	-0.377495	0.149377	-2.52713	0.0115	0.0704347
CR_06460W	GST3	31.8306	0.698754	0.522629	1.337	0.181223	0.450272
C2_04580W	ERG20	1295.44	-0.367907	0.301174	-1.22157	0.221869	0.499409
C2_07560W	SWR1	637.762	0.181573	0.215589	0.842217	0.399667	0.668438
C7_00590W	orf19.7060	3.87119	0.841199	0.787306	1.06845	0.285316	0.56974
C2_00240C	SOD6	210.171	0.477498	0.244118	1.95602	0.0504633	0.205903
C2_09910C	orf19.1360.1	8.20769	-0.609531	1.06801	-0.570716	0.568192	0.781847
C7_00630C	orf19.7056	1.40804	-4.11808	1.66837	-2.46833	0.0135747	NA
CR_01730W	IFU5	2079.69	1.62083	0.647312	2.50394	0.0122818	0.073961
C1_05480C	orf19.416	0.520282	-1.65046	1.71935	-0.959934	0.337088	NA
CR_09600C	YKE2	66.1291	-0.240584	0.774721	-0.310543	0.756148	0.882672
C1_12490W	PEP1	1513.21	1.29848	0.409168	3.17345	0.00150638	0.0133141
C5_05510C	orf19.4055	28.0109	1.41208	0.506798	2.78627	0.00533184	0.0378278
CR_04390C	orf19.529	267.757	-0.445327	0.482931	-0.922133	0.356459	0.633816
C2_10490C	tV(UAC)1	0.650736	-1.15657	1.61792	-0.714851	0.474701	NA
C1_00240C	tT(AGU)6	1.2852	-1.2152	1.13178	-1.07371	0.282953	NA
C1_06580W	RPS23A	251.53	-0.82372	0.319795	-2.57577	0.0100016	0.0633511
C3_03720W	GTT11	19.978	0.976915	0.455734	2.14361	0.0320642	0.151331
C7_01010W	orf19.7013	1.34454	-1.80764	1.1689	-1.54644	0.121998	NA
C7_04280C	orf19.7140	11.6918	2.17049	0.56078	3.87048	0.00010862	0.00140863
C4_03990C	orf19.1208	64.2861	0.551987	0.559706	0.986209	0.324031	0.604401
C1_04850C	orf19.757.1	257.088	-1.93357	0.953368	-2.02815	0.0425448	0.18419
C1_11150W	orf19.2301	245.642	0.0790652	0.307266	0.257319	0.796933	0.903626
C3_05150W	orf19.5989	432.732	0.450023	0.884702	0.508672	0.610982	0.80915
C2_07600C	MCS7	2298.34	0.537103	0.294797	1.82194	0.0684638	0.249255
C4_01390W	HAP3	1619.08	4.67726	0.629922	7.42514	1.12657e-13	6.67231e-12
C3_01550C	TOS1	8998.45	0.904309	0.471769	1.91685	0.0552573	0.218331
C1_14430C	orf19.7260	12.1774	0.700502	0.68166	1.02764	0.304118	0.588303
C2_06940C	ARE2	20.2159	0.550666	0.44124	1.248	0.212032	0.487656
C3_03820C	orf19.6934	64.5795	-0.102394	0.581492	-0.176089	0.860224	0.932473
C3_05890W	TRM12	5.1154	0.289511	0.85441	0.338843	0.734728	0.87175
C2_00540W	orf19.2073	362.453	0.563489	0.278411	2.02395	0.0429756	0.185635
C2_10550C	GCN1	54.1991	0.0867928	0.545387	0.15914	0.873559	0.939636
C1_04190C	orf19.1053	296.428	-0.826925	0.583079	-1.4182	0.156132	0.412403
C3_05950W	orf19.7376	2.76403	-0.136585	1.03339	-0.132172	0.894848	0.94956
CR_08780W	ITS1	0	NA	NA	NA	NA	NA
C3_05670C	orf19.7348	14.4182	0.374256	0.548384	0.682472	0.494941	0.736588
C1_09050W	HST1	198.31	-0.678273	0.58021	-1.16901	0.242398	0.522882
CR_03980W	orf19.480	318.228	0.14389	0.22878	0.628945	0.529385	0.754482
C4_04720W	orf19.3810	337.885	-0.25358	0.456546	-0.55543	0.5786	0.789375
C4_02090C	orf19.4582	4.54511	-1.21207	0.723563	-1.67514	0.0939058	0.303724
C1_00440W	UBP6	54.0136	0.0725933	0.346862	0.209286	0.834225	0.920419
CR_09920W	orf19.7566	9.26975	-0.202006	0.606078	-0.333301	0.738907	0.873955
C2_03430W	NBN1	167.92	0.552782	0.779871	0.708812	0.478441	0.726699
C1_04910C	orf19.752	445.471	0.36962	0.334267	1.10576	0.268828	0.553065
CR_10850C	ATP16	83.7068	0.377027	0.358736	1.05099	0.293265	0.578832
C6_02540C	orf19.5523	62.1949	0.213134	0.580045	0.367444	0.713288	0.860792
CR_09720W	VMA22	0.996039	0.508567	1.26116	0.403254	0.686761	NA
C1_14330W	orf19.7245	3.0691	0.0859597	0.89522	0.0960208	0.923504	0.964798
CR_01930C	BIO2	59.3147	-2.6691	0.746463	-3.57566	0.000349341	0.00380828
CR_05150W	orf19.639.1	4.36603	-0.814211	0.846139	-0.962267	0.335916	0.616903
C1_03570C	tL(UAA)3	0	NA	NA	NA	NA	NA
CR_04410W	orf19.530	85.4616	-0.0401332	0.398173	-0.100793	0.919715	0.962901
C3_06120C	GDA1	20.7099	-0.201272	0.387761	-0.519062	0.603718	0.805194
C2_06820C	PRE2	23.7645	-0.2726	0.438642	-0.621463	0.534295	0.757907
C4_06520W	snR10b	0.192963	-1.67607	3.07783	-0.544562	0.586055	NA
CR_08140W	snR65	12.8183	-1.03222	0.602072	-1.71444	0.0864473	0.287574
C1_10290W	GCA1	990.063	1.94514	0.377114	5.15795	2.49671e-07	5.97651e-06
C1_11390W	orf19.664	5.14768	-1.12439	0.801753	-1.40241	0.160794	0.418748
C6_03960W	orf19.5773	2267.12	0.488776	0.266463	1.83431	0.0666081	0.24514
C2_05330C	orf19.3563	4.95133	-1.36278	0.994469	-1.37036	0.170573	0.434845
C1_10350C	orf19.4906	1117.3	1.25145	0.504923	2.47849	0.0131939	0.078063
C3_07940W	orf19.6189	6.69086	0.0509285	0.76795	0.0663175	0.947125	0.975481
C4_02550C	EMP70	977.202	0.0879858	0.3932	0.223769	0.822937	0.91748
CR_01230C	CDC27	68.1375	-0.158614	0.393904	-0.402673	0.687189	0.846482
CR_08740W	orf19.6450	0	NA	NA	NA	NA	NA
C3_00260C	BNA4	15.6721	-0.146759	0.559441	-0.262332	0.793065	0.901318
CR_00370W	orf19.7497	11.3838	-0.241082	0.531891	-0.453255	0.650365	0.828229
CR_04710W	orf19.1735	56.4778	0.0130446	0.6253	0.0208614	0.983356	0.99222
C2_10010C	orf19.1782	504.115	-0.100754	0.187084	-0.538547	0.590199	0.797195
C1_11250W	orf19.676	18.0293	0.472557	0.617973	0.764688	0.444458	0.703233
CR_07410C	tK(UUU)2	0	NA	NA	NA	NA	NA
C1_04610W	ATP1	16076.5	0.639881	0.517592	1.23627	0.21636	0.493053
C1_12150C	orf19.5249	1.59304	0.561713	1.22431	0.458801	0.646377	NA
C5_01870W	orf19.3185	2252.97	-0.405715	0.248714	-1.63125	0.102838	0.321201
C1_06020W	RGD1	379.796	0.658163	0.4876	1.3498	0.177079	0.444051
C6_03470W	orf19.5711	458.695	0.852397	1.03038	0.827264	0.408088	0.675054
C2_08950W	orf19.211	10.6084	0.371542	0.568976	0.653001	0.513756	0.747431
C3_03880C	PEP8	700.93	0.429007	0.29566	1.45101	0.146777	0.396255
C5_00460C	FET33	4.0134	-0.753731	0.89766	-0.839662	0.401098	0.669273
C3_02410C	orf19.229	507.017	-1.31154	0.738234	-1.77659	0.0756354	0.26544
C6_00100C	HET1	51.1855	0.422454	0.340242	1.24163	0.214374	0.490277
C2_00780W	POT1-2	2.84056	-0.935962	0.838446	-1.11631	0.264292	0.547775
CR_03060W	ARC1	3109.25	-0.360586	0.445642	-0.809138	0.418436	0.683656
C4_06400C	VMA8	913.759	0.396136	0.315703	1.25477	0.20956	0.485429
C6_02140W	orf19.3453	292.057	-0.232637	0.409091	-0.568668	0.569582	0.783022
C1_07480C	orf19.2797	6.94295	0.457327	0.62488	0.731864	0.464252	0.715753
C3_06440W	orf19.7433	35.4361	0.124551	0.588912	0.211493	0.832503	0.920419
C6_04080W	orf19.1214	709.809	0.0866554	0.256064	0.338412	0.735052	0.871775
C1_01420C	CRL1	418.843	1.23183	0.782934	1.57335	0.115637	0.347456
C3_03120C	DAL5	1.66232	1.87719	1.28045	1.46603	0.14264	NA
C2_03800C	orf19.841	964.717	-0.540705	0.55783	-0.9693	0.332395	0.613234
C1_02040C	orf19.3661	246.179	0.180362	0.466417	0.386697	0.698981	0.852286
C1_13880C	orf19.5026	10.5297	-0.836388	0.565002	-1.48033	0.138786	0.384809
C5_01240W	AUR1	395.529	0.526548	0.190645	2.76192	0.0057462	0.0401117
C2_09660W	orf19.1388	583.037	-1.93197	0.467456	-4.13294	3.58145e-05	0.000522219
CR_05400C	tR(ACG)2	0.721485	0.341321	2.63595	0.129487	0.896972	NA
C2_09760W	orf19.1374	77.6611	0.445217	0.286982	1.55138	0.120812	0.356845
CR_07790C	YHB1	393.137	-3.78116	0.359227	-10.5258	6.56865e-26	8.98497e-24
C3_04070C	CDR11	16.2279	0.54512	0.500137	1.08994	0.275739	0.559093
C3_00300W	orf19.5439	5.29039	0.660244	0.758555	0.870397	0.384084	0.655418
C1_07560W	orf19.2789	103.024	0.0514901	0.279449	0.184256	0.853813	0.930282
C2_03330C	HOG1	654.449	0.416614	0.405262	1.02801	0.303944	0.588303
C5_00260W	orf19.969	19.821	-0.749129	0.54915	-1.36416	0.172517	0.437962
CR_07970C	orf19.599	0	NA	NA	NA	NA	NA
C2_10150W	orf19.1766	12.5056	1.0044	0.70238	1.43	0.152716	0.407314
C1_00640C	RPO41	482.309	-0.93161	0.185111	-5.03272	4.83565e-07	1.08096e-05
C5_01320W	SNF1	941.152	0.818485	0.457374	1.78953	0.0735293	0.260059
C5_00860W	IMP2	230.777	0.118257	0.437225	0.270472	0.786797	0.897866
C2_06420C	RTS1	918.083	0.407623	0.183387	2.22275	0.0262329	0.129809
CR_05960W	orf19.458.1	3.4256	-0.0377657	0.961979	-0.0392584	0.968684	0.984862
C1_09830W	SKI3	12.7241	-0.138806	0.474574	-0.292485	0.769916	0.889045
C1_01930W	orf19.4530.1	446.749	2.13597	0.333552	6.40372	1.5164e-10	6.13503e-09
C3_02550C	DCG1	203.229	0.0718428	0.266613	0.269465	0.787572	0.897966
C4_00070C	orf19.374	1821.03	1.01897	0.629964	1.6175	0.105771	0.327753
C4_05260W	orf19.2631	463.55	-0.691322	0.217938	-3.1721	0.00151343	0.0133559
C3_06520C	orf19.7441	1.55475	-0.899893	1.04191	-0.863693	0.387757	NA
C2_03920C	GPI13	616.605	0.331158	0.436084	0.759389	0.44762	0.705328
CR_05560W	orf19.5846	249.882	0.109144	0.335322	0.32549	0.74481	0.877305
CR_01610C	SHP1	1337.8	-0.0992148	0.295675	-0.335553	0.737208	0.872804
C2_09560C	orf19.1400	617.166	-0.337907	0.547935	-0.616692	0.537438	0.759404
C5_01480W	FYV5	80.8648	-0.661867	0.681984	-0.970502	0.331797	0.61272
C3_03000W	orf19.296	0.707386	-0.759678	1.97803	-0.384058	0.700935	NA
C1_01740W	CTN1	23.0048	0.537363	0.529407	1.01503	0.310092	0.592641
CR_10640W	orf19.7648	3.12962	0.61408	0.854752	0.718431	0.472492	0.722263
C3_02090C	orf19.1637	262.178	0.888062	0.87824	1.01118	0.311929	0.594354
CR_00970W	ATO9	0.807823	1.35645	1.49031	0.910183	0.362726	NA
C2_06300W	orf19.5492	1.89833	0.433558	0.967794	0.447986	0.654164	NA
C1_10110W	orf19.4880	92.8205	0.395908	0.64879	0.610225	0.541713	0.762032
C2_00140W	NDT80	653.526	0.314684	0.580289	0.542289	0.58762	0.795446
CR_07250C	orf19.6143	91.1786	0.909523	0.554717	1.63962	0.101085	0.317514
CR_02960W	orf19.2853	1.4357	-0.28297	1.07787	-0.262527	0.792915	NA
C4_01650C	orf19.4628	166.795	-0.0756146	0.500139	-0.151187	0.879828	0.942467
C3_02390W	orf19.1606	172.189	0.140413	0.446091	0.314762	0.752942	0.881527
C3_02030W	orf19.1643	302.836	-0.42688	0.300316	-1.42143	0.155191	0.411325
CR_08300C	orf19.6396	215.609	0.624008	0.848996	0.734996	0.462342	0.714719
C4_06720W	NOP1	975.752	-0.72383	0.362579	-1.99634	0.0458974	0.193748
C3_04240C	orf19.5866	0.725638	-2.19929	1.82353	-1.20606	0.227793	NA
C1_08020W	UBA2	866.537	-0.332795	0.199287	-1.66993	0.0949339	0.305373
C4_04320W	FRE10	289.252	2.26315	0.458325	4.93787	7.89791e-07	1.68172e-05
C1_10690W	orf19.2352	387.08	0.26076	0.553003	0.471535	0.637259	0.821416
C1_10910C	orf19.2326	406.158	-0.584944	0.318812	-1.83476	0.0665415	0.245052
C4_05940W	PPS1	125.763	-0.473321	0.669127	-0.707372	0.479335	0.727359
CR_03230W	orf19.2400	75.2421	0.545298	0.648926	0.840309	0.400735	0.669264
C2_07850C	tM(CAU)2	0	NA	NA	NA	NA	NA
C4_05660C	BRN1	507.906	0.105625	0.201843	0.523302	0.600764	0.803397
C1_00520W	orf19.6056	3.68263	0.36783	0.732012	0.502492	0.615322	0.811716
C1_08780W	orf19.4736	297.054	-0.0375127	1.01825	-0.0368403	0.970612	0.985363
C5_02700W	CTA7	610.787	1.01124	0.42251	2.39342	0.0166922	0.0934667
C3_07060W	FESUR1	37.6237	-2.91705	0.478674	-6.09402	1.10109e-09	4.05499e-08
CM_00020W	tA(UGC)3mt	0	NA	NA	NA	NA	NA
CR_00470W	orf19.7487	187.153	0.907745	0.755352	1.20175	0.22946	0.508191
C1_11540C	CTA3	2627.25	0.839756	0.283453	2.96259	0.00305059	0.0233675
C7_01150W	orf19.6898	0.615236	-1.07381	1.6051	-0.668999	0.503496	NA
C3_01280W	orf19.1723	7.72597	0.396769	0.628268	0.631527	0.527696	0.75417
CR_06610W	STE2	6.00812	0.711333	0.758222	0.93816	0.348162	0.626263
CR_07310W	orf19.6137	391.697	-0.863348	0.219235	-3.938	8.2165e-05	0.00110548
C4_02640C	SEN2	146.816	-0.92404	0.277459	-3.33037	0.000867308	0.00836021
CM_00300W	tR(ACG)3mt	0	NA	NA	NA	NA	NA
CR_06590C	RGS2	6.02908	2.94128	0.85011	3.45988	0.000540421	0.00558402
C1_02200C	orf19.3677	44.39	0.372065	0.533652	0.697204	0.485675	0.732337
C1_10050W	orf19.4872	0.86485	-0.616757	1.97836	-0.311752	0.755229	NA
CM_00070C	COX3A	0	NA	NA	NA	NA	NA
C3_03320W	RUB1	31.7104	0.00573094	0.559837	0.0102368	0.991832	0.99532
C7_04040C	NPT1	14.2363	0.618557	0.599565	1.03168	0.302224	0.587694
C6_03560W	POX1	312.925	0.522944	0.267628	1.954	0.0507018	0.206168
C1_01180C	orf19.3306	40.0037	-3.45639	0.805428	-4.29137	1.77574e-05	0.000280265
C6_01130W	orf19.120	37.5181	-0.0337812	0.545245	-0.0619559	0.950598	0.977201
C1_08140W	orf19.5090	31.3188	0.21467	0.520299	0.412589	0.679908	0.844594
C5_04320C	orf19.3919	321.763	1.22249	0.886935	1.37833	0.168101	0.43075
C2_08720W	orf19.3604	332.517	-0.116494	0.408301	-0.285314	0.775404	0.892546
C3_04640W	ZCF31	6.63633	0.455547	0.732936	0.621537	0.534246	0.757907
C1_13740W	KAR9	52.016	1.1416	0.507594	2.24904	0.0245101	0.12341
C4_02870C	ZUO1	2013.14	-0.621908	0.436355	-1.42523	0.15409	0.409457
C6_02780C	MIF2	503.297	-0.923892	0.698722	-1.32226	0.186082	0.456464
C1_10590W	snR62	0.520533	-2.79746	1.90022	-1.47218	0.140974	NA
C1_00830W	orf19.6023	160.528	0.493338	0.773453	0.637838	0.523579	0.752475
C2_08080C	IFM3	6.84974	0.414168	0.849624	0.487472	0.625924	0.818522
C1_03220C	BMH1	1113.39	0.0476598	0.500303	0.095262	0.924107	0.964798
C2_02060C	FMO1	32.0632	0.601439	0.509249	1.18103	0.23759	0.516441
C2_09340W	orf19.4095	2.19459	-1.9473	1.14971	-1.69373	0.0903159	0.296071
C3_07380W	orf19.6753	16.931	-1.24384	0.934757	-1.33066	0.183302	0.451816
C1_02360C	PGA5	6.9711	-1.44265	0.701729	-2.05585	0.0397971	0.174797
C4_04040W	orf19.5306	0.0977584	-0.727631	4.04746	-0.179775	0.857329	NA
CR_06930W	orf19.178	89.129	-0.480246	0.29207	-1.64428	0.100118	0.316528
C1_07240W	YPD1	138.705	0.167388	0.768382	0.217845	0.82755	0.919767
C2_02100W	SNF2	1030.68	-0.396783	0.264836	-1.49822	0.134076	0.377922
C2_04750W	orf19.192	180.77	0.918504	0.738522	1.2437	0.213608	0.48934
C1_10850W	orf19.2332	0.636042	-1.9714	1.85261	-1.06412	0.287275	NA
C7_03300C	LIP8	319.517	0.0951683	0.231525	0.41105	0.681036	0.844915
C5_01640W	MAS2	721.645	-1.0606	0.294051	-3.60686	0.000309925	0.00344832
C4_00770C	orf19.4164	1169.23	-0.499909	0.56318	-0.887653	0.374727	0.648046
CR_06290C	orf19.3881	407.955	0.664872	0.436552	1.52301	0.127756	0.36698
C6_01650C	FMP27	550.82	-0.183905	0.231744	-0.793572	0.427445	0.689795
C2_09240C	orf19.4085	9.16907	0.0376102	0.663349	0.0566974	0.954786	0.978489
C1_12980W	snR41b	12.6056	-0.39295	0.622481	-0.631264	0.527868	0.75417
C2_02520W	orf19.1576	211.857	-0.137828	0.261171	-0.527729	0.597687	0.801139
C1_05490C	orf19.415	5.90496	-1.32776	0.84646	-1.5686	0.116742	0.349495
C7_02320W	SEC1	17.697	0.329172	0.41714	0.789117	0.430044	0.69162
C5_02140C	orf19.4220	881.742	0.526976	0.393063	1.34069	0.180021	0.449075
C3_03440C	orf19.341	177.97	-0.425993	0.293266	-1.45258	0.14634	0.395582
C1_14240W	orf19.7234	26.4482	-0.308989	0.638427	-0.483984	0.628397	0.819632
C2_01670C	STT3	27.4489	0.722447	0.515533	1.40136	0.161106	0.419058
C3_02810C	FAA21	403.91	0.340616	0.474772	0.717431	0.473108	0.72275
C4_00450C	PGA10	2061.21	0.120278	0.747557	0.160895	0.872176	0.939636
CR_06050W	CDC28	273.068	0.168016	0.242097	0.694001	0.487682	0.733425
C7_02200W	WHI3	122.628	0.0149819	0.31264	0.0479206	0.96178	0.981251
C2_02900W	orf19.5814	201.224	-0.258146	0.28796	-0.896466	0.370004	0.644339
C1_10450W	GLY1	1984.62	0.385906	0.507806	0.759947	0.447286	0.705328
C1_09600C	LIP6	2.28717	0.850034	0.907906	0.936257	0.349141	0.626817
CR_10240W	UTP5	9.7164	-0.769836	0.624947	-1.23184	0.218008	0.494939
CR_06190C	snR61	25.3094	-1.34112	0.598782	-2.23975	0.0251071	0.125754
C2_04610C	snR189b	32.1792	-2.92162	1.21137	-2.41183	0.0158727	0.0901072
C2_01070W	orf19.2017	822.618	-0.777095	0.509003	-1.5267	0.126836	0.365284
CR_00070W	BNR1	12.3648	0.415705	0.611956	0.679306	0.496944	0.737614
C4_03740W	orf19.1304	325.973	-1.03724	0.475329	-2.18216	0.0290979	0.140918
CR_02070C	ADH5	1685.68	1.41199	0.73373	1.9244	0.0543045	0.215754
C4_04440W	orf19.3843	15.3589	0.511589	0.625001	0.818541	0.413048	0.678959
C1_12000C	orf19.5266	0.801134	0.0377736	1.63152	0.0231524	0.981529	NA
C2_07190C	orf19.2275	1177.59	-1.56394	0.197787	-7.90721	2.63218e-15	1.80022e-13
C1_05650W	orf19.2487	107.517	-0.0293877	0.719366	-0.0408522	0.967414	0.984375
C2_05520W	orf19.3582	3.64135	-1.48669	0.794622	-1.87093	0.0613542	0.232047
C7_02040C	CUP9	125.338	1.37329	0.582044	2.35943	0.0183031	0.100011
C3_05580C	GAP2	12.1881	0.328891	0.640526	0.51347	0.607623	0.807493
C5_05160C	CNB1	579.179	0.11967	0.193644	0.617989	0.536582	0.758993
C4_06990W	orf19.3110	433.672	0.295361	0.276894	1.0667	0.28611	0.570333
CR_03730C	orf19.4372	43.877	0.948144	0.505859	1.87432	0.0608857	0.231036
C2_08800C	APE3	1189.73	0.799833	0.695647	1.14977	0.250239	0.531862
C5_03320C	ZCF14	99.9165	-0.409117	0.53979	-0.757919	0.448499	0.705397
C6_02220W	SAR1	155.017	-0.354495	0.507835	-0.698052	0.485145	0.732114
C1_05790W	orf19.2472.1	215.786	-0.282566	0.601996	-0.469381	0.638797	0.822292
C2_00690W	orf19.2059	126.302	1.59398	0.485485	3.28328	0.00102607	0.00964777
C1_03020C	RPL13	431.69	-0.840583	0.18637	-4.5103	6.47352e-06	0.000116024
C6_01490C	orf19.3435	5.20453	0.266929	0.689224	0.387289	0.698542	0.852286
CR_07490C	GLK4	842.362	1.5104	0.218132	6.92426	4.38273e-12	2.06383e-10
C2_09800C	orf19.1370	1.59971	-0.00370644	1.57343	-0.00235564	0.99812	NA
C5_02380W	orf19.4246	6837.89	0.355897	0.178824	1.99021	0.0465676	0.195476
C3_00700W	VPS8	103.427	0.623459	0.501424	1.24338	0.213729	0.48934
C2_02860W	SUR2	2175.27	0.213776	0.171537	1.24623	0.212678	0.488539
C6_01790C	ZCF18	61.2145	0.815541	0.533115	1.52977	0.126075	0.364153
C1_11930W	orf19.5274	497.699	1.46212	0.977624	1.49558	0.134762	0.37845
CR_10320W	orf19.7608	0	NA	NA	NA	NA	NA
CR_07710W	ARO2	444.329	-0.58555	0.27197	-2.15299	0.0313191	0.148701
C6_00910C	orf19.92	1491.15	-1.02166	0.336217	-3.03868	0.00237615	0.0193083
C3_05460W	orf19.6984	7.91209	-0.536855	0.622225	-0.8628	0.388247	0.658195
C2_01770C	tL(CAA)1	0	NA	NA	NA	NA	NA
C1_11860W	orf19.5281	3016.64	-0.0552843	0.388473	-0.142312	0.886834	0.94645
C1_03820W	PDR16	847.98	1.61698	0.29842	5.41848	6.01077e-08	1.61364e-06
C3_04080W	orf19.913.2	1900.83	-3.32569	0.230757	-14.4121	4.34455e-47	2.26904e-44
C3_01840C	tV(AAC)2	0	NA	NA	NA	NA	NA
C7_02680W	TOM22	15.8181	-1.44468	0.503629	-2.86854	0.00412366	0.0303335
C7_03460W	orf19.1330	2.90407	0.831559	0.834025	0.997044	0.318743	0.599797
C7_01810W	RVB2	20.1304	-0.0552671	0.581406	-0.0950577	0.924269	0.964798
C6_00350W	PKH3	506.758	1.07016	1.03	1.03899	0.29881	0.586259
C3_01680C	orf19.1676	141.709	-0.259817	0.564204	-0.460502	0.645156	0.827511
C1_00710C	TUB2	823.784	0.62696	0.425495	1.47348	0.140621	0.387194
C1_09280W	orf19.4787	521.567	-0.0141523	0.227192	-0.0622922	0.95033	0.977201
C2_05200C	SGO1	405.307	0.594586	1.02876	0.577965	0.563288	0.778093
C1_03620C	orf19.3061.1	726.933	-0.576154	0.179245	-3.21434	0.00130743	0.0118473
C6_01930W	YHM1	770.144	-0.433979	0.639848	-0.678254	0.497611	0.737747
C4_07150W	orf19.3088	1.54975	-0.872683	1.07842	-0.80922	0.418389	NA
C1_02750C	orf19.2964	506.218	0.227073	0.475055	0.477993	0.632655	0.820203
C2_10700C	orf19.5350	8.72186	-0.00371248	0.633976	-0.00585586	0.995328	0.996889
C2_07350W	MCM3	658.129	0.657526	0.708081	0.928603	0.353095	0.630174
C1_00090W	orf19.6103	0.4174	0.0719938	2.7613	0.0260725	0.9792	NA
C1_01510W	orf19.3337	26.7543	2.60894	0.585519	4.45577	8.35932e-06	0.000144651
C6_00470C	FET99	11.8851	1.77816	0.547115	3.25006	0.00115381	0.0106741
C4_03180W	NCP1	4611.89	1.03204	0.23204	4.44769	8.67973e-06	0.000149017
C5_03120W	orf19.4341	321.76	0.247607	0.40902	0.605365	0.544936	0.764321
C2_05100C	ERF1	708.273	-0.414022	0.200392	-2.06606	0.0388229	0.172097
C1_14080W	orf19.7215	24.8645	-0.266203	0.527593	-0.504562	0.613867	0.811473
C1_05170C	CUE5	1530.91	0.224668	0.168336	1.33464	0.181994	0.450272
C5_00070W	CDC11	29.3587	0.709045	0.512966	1.38225	0.166896	0.429001
C5_02400W	orf19.4248	1517.41	0.759512	0.740732	1.02535	0.305197	0.588769
C1_08380W	TEF2	10220.8	0.417558	0.535557	0.77967	0.435585	0.69552
C1_11560C	orf19.1163	153.543	-1.96995	0.8571	-2.29839	0.0215394	0.111783
C2_08420W	orf19.3639	195.728	0.619034	0.350554	1.76587	0.0774176	0.267931
CR_02470W	snR33a	1102.77	0.738278	0.603443	1.22344	0.221162	0.498657
C7_03700C	ENP1	23.3954	-1.51241	0.570602	-2.65054	0.00803621	0.0531015
C2_06250C	CDC46	611.989	0.88501	1.09183	0.810577	0.417609	0.682938
C3_04820C	SEC7	27.7452	0.460837	0.361963	1.27316	0.202962	0.478857
CR_09350C	orf19.7330	0.077455	-2.60421	4.00693	-0.649925	0.515741	NA
C2_03370W	THI20	60.9968	-0.348892	0.615622	-0.566731	0.570897	0.784086
CR_04820W	orf19.6311	130.5	1.86465	0.427433	4.36243	1.28623e-05	0.00020874
CR_10580W	PRO1	22.1401	-0.266109	0.426101	-0.62452	0.532286	0.75653
C4_03340C	orf19.1438	524.268	5.19267	0.491119	10.5731	3.96953e-26	5.56219e-24
C2_01570W	orf19.1465	30.2912	-0.337837	0.672809	-0.502129	0.615577	0.811866
C6_02440C	PRP45	92.5811	0.266159	0.632523	0.420789	0.673909	0.840923
CR_06750C	PUP2	1578.16	0.376299	0.291671	1.29015	0.196999	0.470781
C6_01250W	orf19.133	4.3684	2.47195	0.860097	2.87404	0.00405254	0.0298869
C2_04050C	DCK1	99.9433	0.708728	0.619171	1.14464	0.252359	0.534982
CR_02670C	orf19.2826	305.307	0.424087	0.224138	1.89208	0.0584801	0.225785
C1_04480C	TUS1	383.077	1.00905	0.230568	4.37638	1.20667e-05	0.000199205
C4_01460C	orf19.4639	487.369	0.173474	0.266206	0.651653	0.514625	0.748107
C4_02720C	orf19.2726	354.635	0.0709836	0.667997	0.106263	0.915373	0.960291
C4_01940W	PHO89	14.0471	0.0886822	0.760192	0.116658	0.907131	0.95732
C1_05810W	GIM5	321.924	-0.258897	0.289234	-0.895112	0.370727	0.644687
C1_11680C	orf19.1150.1	3.36057	-0.342102	0.900894	-0.379736	0.704141	0.855241
C2_04190C	UGA1	745.895	1.17039	0.215359	5.4346	5.49186e-08	1.48824e-06
C5_03860W	HAM1	6.5809	-0.0664871	0.653437	-0.10175	0.918955	0.962731
C3_04900W	NOP14	14.639	-1.00196	0.535489	-1.87112	0.0613281	0.232047
C1_06390W	orf19.6272	46.9645	0.461304	0.523133	0.881809	0.37788	0.650439
C1_01870C	CYS4	1866.29	-0.880187	0.376676	-2.33672	0.0194536	0.103964
C2_00030W	RRN3	17.8796	0.0818953	0.552844	0.148135	0.882237	0.943363
C4_02880C	orf19.2708	100.043	-0.195163	0.701289	-0.278292	0.780788	0.895203
C2_04210W	STE4	168.251	0.855954	0.731601	1.16997	0.242011	0.522882
C5_03980W	orf19.3213	297.916	-0.660416	0.357347	-1.84811	0.0645868	0.240521
C4_01780C	orf19.4615	492.58	-0.796004	0.503335	-1.58146	0.113773	0.344671
C7_03660C	orf19.6701	56.7645	-0.288584	0.342981	-0.8414	0.400124	0.669008
C3_04520C	ADE2	12.5283	-0.231939	0.591397	-0.392189	0.694919	0.851239
CM_00140C	ATP9	0.667483	2.0142	2.47919	0.812441	0.416539	NA
CR_06690C	orf19.703	6.49519	1.04189	0.704706	1.47847	0.139281	0.385286
C1_04240C	HHF1	5828.55	0.322519	0.337605	0.955315	0.339418	0.620611
C2_07400C	45017	5872.38	2.34066	0.792624	2.95305	0.0031465	0.0240061
C3_01320C	SGA1	4.81298	-0.782088	1.01024	-0.77416	0.438836	0.697734
C2_08480W	RRP8	362.524	-0.250231	0.818302	-0.305794	0.759762	0.884644
C7_00480W	FGR2	0	NA	NA	NA	NA	NA
C1_11760C	orf19.1140	670.515	-0.503239	0.327946	-1.53452	0.124902	0.363189
C3_03450C	BMT7	23.557	1.99242	0.514145	3.87521	0.000106532	0.00138782
CR_01420W	orf19.2528	145.502	0.266646	0.264628	1.00763	0.313634	0.596042
CR_09050C	orf19.7301	14.8162	0.799192	0.601094	1.32956	0.183662	0.452462
C4_01060W	MLP1	1371.46	-0.459177	0.404227	-1.13594	0.255982	0.53849
C3_06210C	MUB1	21.3955	0.191426	0.54729	0.34977	0.726511	0.868058
C3_05340W	DIE2	0.847115	-0.91086	1.49514	-0.609212	0.542384	NA
C2_05840W	orf19.5207	82.4697	-0.418041	0.669999	-0.623942	0.532665	0.75653
C1_01350C	TIF	337.901	-0.947494	0.347599	-2.72583	0.00641405	0.0438675
C4_06290W	orf19.2907.1	93.5954	0.568225	0.604357	0.940213	0.347108	0.625197
CR_06350C	orf19.3888.2	1.31123	-1.81704	1.33093	-1.36524	0.172177	NA
C7_04210C	orf19.7152	25.9574	0.225924	0.574929	0.392961	0.694349	0.851239
C1_04000C	KTR4	329.834	-0.38836	0.527137	-0.736735	0.461283	0.714498
C3_06850W	FCR1	21.6898	1.7131	0.562788	3.04395	0.00233497	0.0190545
C3_00870W	orf19.6164	0.192712	0.179347	3.07877	0.0582529	0.953547	NA
CR_06100C	orf19.3863	27.1443	0.603049	0.547855	1.10075	0.271008	0.554268
CR_01580C	DOT6	518.577	-0.0298086	0.326282	-0.0913586	0.927208	0.966227
C6_03750C	SBA1	2563.15	0.150453	0.162281	0.927113	0.353868	0.630965
CR_01440C	orf19.2529.1	150.763	1.45861	0.601432	2.42524	0.0152984	0.0876088
C7_03380W	orf19.1336.2	445.821	-0.845185	0.35698	-2.3676	0.0179038	0.0985795
C1_09150W	AOX2	96.5693	4.91222	0.552751	8.88687	6.28536e-19	5.47112e-17
C4_05580C	orf19.1239	0.095205	-2.7222	4.00324	-0.68	0.496505	NA
C4_06110C	TRP5	1320.11	-0.187908	0.698995	-0.268826	0.788064	0.898299
C1_01690C	LSC1	3565.24	1.11796	0.724502	1.54307	0.122814	0.360719
C2_00330C	HIR1	277.657	1.17906	0.84658	1.39273	0.1637	0.424087
C2_05920C	COX8	1248.32	-1.26452	0.257966	-4.90188	9.49218e-07	1.99753e-05
C4_03660W	tD(GUC)2	0	NA	NA	NA	NA	NA
CR_04220C	orf19.510	64.5295	0.911434	0.549323	1.6592	0.0970765	0.309836
C6_03190C	orf19.5606	0.821094	-3.3878	1.85123	-1.83003	0.0672454	NA
C1_01210W	orf19.3309	18.0399	1.43249	0.532297	2.69114	0.00712083	0.047847
C1_06950C	tP(AGG)1	0	NA	NA	NA	NA	NA
C3_03690W	orf19.6950	29.241	0.929498	0.568778	1.6342	0.102217	0.319671
C1_02910C	orf19.2982	130.917	0.781939	0.65777	1.18877	0.234529	0.513675
C1_06530C	orf19.6260	908.141	-0.147972	0.179454	-0.82457	0.409616	0.676481
CR_05070W	tH(GUG)1	0	NA	NA	NA	NA	NA
C6_03230W	ARG3	203.94	1.23263	0.402125	3.0653	0.00217452	0.0181019
C5_04690C	orf19.3954.1	16.5368	0.684729	0.531009	1.28949	0.197229	0.470939
C4_04130W	orf19.5296	258.784	-0.226344	0.99598	-0.227257	0.820224	0.915828
C4_01300W	orf19.4657	592.973	-0.351733	0.282925	-1.2432	0.213793	0.48934
C1_02140C	orf19.3671	2.74365	0.453736	1.17256	0.38696	0.698786	0.852286
C2_07690W	orf19.2213	255.709	-1.40266	0.710764	-1.97345	0.0484439	0.200702
C2_03770C	STE11	544.341	0.879117	0.466178	1.8858	0.0593221	0.227659
C3_03510C	orf19.349	258.825	0.0160361	0.486268	0.0329778	0.973692	0.987268
C7_00720W	RTF1	21.3275	0.145975	0.626171	0.233123	0.815666	0.912206
CR_08490W	TSR1	36.7826	-1.44074	0.344139	-4.1865	2.83289e-05	0.000430554
C1_12400C	orf19.5225	532.892	0.655853	0.198167	3.3096	0.000934297	0.00893101
C4_00920C	orf19.4702	206.112	0.0245613	0.363004	0.0676613	0.946055	0.974904
C1_11060C	RPL2	481.01	-0.873298	0.764559	-1.14222	0.253361	0.535919
C2_07590W	VMA10	18.4419	0.192484	0.539426	0.356831	0.721219	0.865915
CR_09190C	orf19.7316	3.09446	1.60324	0.849402	1.8875	0.0590937	0.227086
C1_09680W	MTS1	1008.47	0.275437	0.349684	0.787674	0.430888	0.692433
C7_02910W	ENA21	939.719	0.427303	1.04493	0.40893	0.682591	0.845206
C6_04530C	orf19.2143	1231.01	-0.487073	0.641021	-0.75984	0.44735	0.705328
CR_08550W	orf19.6423	9.3777	-0.367017	0.567724	-0.646471	0.517975	0.749634
C3_05500W	SNR6	0	NA	NA	NA	NA	NA
CR_05690W	MCT1	154.351	0.55647	0.757872	0.734253	0.462795	0.714719
CR_08710W	orf19.6448	18.128	0.455785	0.606334	0.751706	0.452228	0.707915
C4_00280W	STE24	905.223	0.447567	1.03594	0.432041	0.665712	0.836325
C1_02630C	EXG2	372.941	-0.157047	0.233745	-0.671874	0.501664	0.739516
C4_02320C	SOD1	2001.43	-0.0226986	0.680298	-0.0333657	0.973383	0.987268
C6_02410W	orf19.3482	183.967	0.0709945	0.33078	0.214627	0.830058	0.919885
CR_09850C	FGR46	0.345069	-2.30459	2.11069	-1.09186	0.274893	NA
C1_12720C	orf19.6350	35.8399	-1.56789	0.994418	-1.57669	0.114867	0.346227
C1_14380C	orf19.7254	6.65317	-0.859598	0.871413	-0.986441	0.323917	0.604401
CR_02370W	ERG25	1119.84	0.0273502	0.196902	0.138902	0.889527	0.946884
C3_06190C	ALS6	51.5004	0.982227	0.519269	1.89156	0.0585502	0.225838
C2_06710W	orf19.3151	83.218	0.596513	0.422228	1.41278	0.157721	0.415266
C2_05600W	snR56	26.9213	-1.53211	0.882821	-1.73547	0.0826574	0.279662
C6_03290W	orf19.5617	426.545	0.113695	0.205928	0.55211	0.580873	0.790486
C5_01130W	CYC3	432.122	-1.54576	0.389583	-3.96773	7.25616e-05	0.000985499
CR_04500C	orf19.541	144.333	-0.840401	0.338441	-2.48316	0.0130224	0.0774913
C6_04430W	CST5	125.653	1.25555	0.613547	2.04639	0.0407185	0.177892
C3_06050C	orf19.7386	5.19349	-2.83159	0.91008	-3.11136	0.00186226	0.0157566
C7_01660C	orf19.6558	12.6108	-0.625944	0.589477	-1.06186	0.288298	0.572509
C5_04450C	orf19.3931.1	5.64216	0.810504	0.818221	0.990568	0.321897	0.603102
C7_01760C	ISU1	17.3193	1.27889	0.528291	2.4208	0.0154864	0.0884389
C2_10660W	ASH1	21.6139	0.265597	0.555458	0.478158	0.632537	0.820203
C3_00950C	orf19.2499	421.665	-0.918683	0.431306	-2.13	0.0331715	0.154058
C3_07410C	KRS1	79.8909	-0.259105	0.497131	-0.521201	0.602227	0.804229
C4_05050C	PPG1	116.334	0.494742	0.657503	0.752456	0.451777	0.707785
CR_08650C	orf19.6440	28.9555	0.590617	0.379741	1.55532	0.119871	0.354851
C3_02720W	orf19.264	249.61	-0.125385	0.329622	-0.380391	0.703655	0.855012
C3_05800W	orf19.7361	3.94047	-1.19705	0.796338	-1.5032	0.132789	0.375428
C6_03910C	orf19.5767	140.285	-0.115898	0.259122	-0.447271	0.654679	0.830997
CR_07540C	orf19.2624	0.64403	0.825362	2.66042	0.310238	0.75638	NA
C4_04830W	DCR1	764.336	-0.382714	0.18141	-2.10966	0.0348873	0.160599
C7_02690C	orf19.3695	80.8962	0.257581	0.591628	0.435377	0.663289	0.834924
CR_00260W	KIN2	83.5292	-0.135016	0.628839	-0.214706	0.829996	0.919885
C6_02310W	orf19.3473	354.688	0.726571	0.244439	2.9724	0.0029548	0.0227456
C3_00170C	orf19.5455	8.17226	0.349488	0.777435	0.44954	0.653042	0.830028
C3_07860C	MRR2	3.44891	1.41112	0.865667	1.6301	0.103081	0.321499
C3_06690C	orf19.7458	1.9837	0.854891	1.01114	0.84547	0.397848	NA
C7_01460C	orf19.6583	13.0093	-0.470278	0.632013	-0.744096	0.456819	0.710263
CR_07840C	orf19.3713	14.8988	0.237196	0.607622	0.390368	0.696265	0.851668
C2_01350C	SNX4	297.669	0.774844	0.211448	3.66446	0.000247858	0.00284789
C2_10780C	PSO2	0.419342	1.38724	1.98971	0.697207	0.485674	NA
C1_10320W	orf19.4903	343.827	-0.673671	0.559924	-1.20315	0.228919	0.507776
C2_00830C	orf19.2041	1060.1	0.0919226	0.314503	0.292279	0.770073	0.889045
C2_09960W	orf19.1356	12.6356	1.47602	0.579685	2.54625	0.0108887	0.0679217
C2_06890C	orf19.2244	371.72	0.818114	0.347457	2.35457	0.0185439	0.100315
C5_04510W	GDE1	82.2525	0.559377	0.589068	0.949596	0.342317	0.622008
C2_09390W	ABG1	562.212	0.445883	0.333252	1.33797	0.180905	0.449914
C6_04130C	ALS4	1141.21	2.54104	1.03552	2.45387	0.0141327	0.0817649
C2_09710C	orf19.1381	338.896	1.48018	0.862705	1.71574	0.0862091	0.28728
C3_00370C	BUD21	12.5697	-1.05596	0.65596	-1.60979	0.107444	0.331329
C1_13810W	orf19.5019	15.8627	0.741981	0.544547	1.36256	0.17302	0.438455
C2_10260C	CMK2	180.533	0.573241	0.225675	2.54011	0.0110817	0.0687518
C1_07910C	MRPL3	599.458	-1.05455	0.217135	-4.85664	1.19397e-06	2.44105e-05
C3_07890W	TIM8	1.17102	-1.13954	1.28211	-0.888794	0.374114	NA
C5_01230C	orf19.1946	1927.75	1.30558	0.157952	8.2657	1.38872e-16	1.04976e-14
C1_01590C	orf19.3349	1771.87	-0.0970362	0.157209	-0.617242	0.537075	0.759227
C7_02450W	orf19.6464	319.259	0.853642	0.940981	0.907183	0.36431	0.639267
C2_06390C	IMH3	5643.2	-0.725693	0.409099	-1.77388	0.0760832	0.266523
CR_05730C	orf19.6639	399.516	-0.193697	0.316305	-0.612375	0.540289	0.761148
C3_02280C	GFA1	1570.06	0.692766	0.303141	2.2853	0.0222955	0.114466
CR_08090W	SSB1	19073.1	-0.714452	0.320347	-2.23024	0.0257314	0.12821
C4_03570W	HWP1	37863.4	1.67035	0.331731	5.03524	4.77246e-07	1.07101e-05
C5_05370C	PRP22	83.6934	-0.220784	0.438829	-0.503121	0.614879	0.811692
C7_03950C	tL(UAA)5	0	NA	NA	NA	NA	NA
CR_05630W	DBP8	298.403	-0.30688	1.03653	-0.296064	0.767181	0.888669
C2_06490W	orf19.26	19.1838	0.104217	0.410602	0.253815	0.799638	0.904494
C2_03070C	SMP3	247.875	0.164578	0.243339	0.676333	0.498829	0.738411
CR_05100W	orf19.643	146.13	0.177057	0.251116	0.705081	0.48076	0.728449
C1_10200C	orf19.4889	974.526	-0.40285	0.469838	-0.857423	0.391211	0.661226
C2_06550W	orf19.31	2.80296	0.0662186	0.809875	0.081764	0.934834	0.969602
C5_01530C	orf19.4148	512.967	-0.481883	0.271426	-1.77538	0.0758356	0.265866
CR_02870W	APL4	938.378	-0.0526026	0.33035	-0.159233	0.873485	0.939636
C1_13950C	orf19.5033	4.98319	-0.706031	0.961027	-0.734663	0.462545	0.714719
C3_02120W	orf19.1634	599.825	0.729118	0.408783	1.78363	0.0744837	0.262682
C2_03890W	orf19.836	169.327	-0.632637	0.529291	-1.19525	0.231988	0.511108
C2_09410W	orf19.1599	4.07983	1.31335	0.856272	1.5338	0.125079	0.363242
C4_01700C	NHP6A	285.466	-1.66497	1.06355	-1.56548	0.117469	0.350168
C1_00930C	SIN3	334.209	-0.186305	0.246667	-0.755289	0.450075	0.706857
CR_08250C	HSP104	6240.87	1.11767	0.310798	3.59613	0.000322989	0.00356156
C3_04310C	orf19.5874	3.31313	-0.0632209	1.1717	-0.0539565	0.95697	0.978952
CR_07140C	orf19.11	45.7309	2.09329	0.652884	3.20622	0.00134493	0.0121487
CR_08390W	tI(AAU)5	0.284862	0.663789	3.96665	0.167342	0.867101	NA
C1_11580W	orf19.1162	318.049	0.396122	0.989145	0.400469	0.688811	0.847349
C6_01320W	TRA1	996.683	-0.198674	0.231877	-0.856806	0.391552	0.661414
C6_04030W	ALG2	67.3113	0.246547	0.443029	0.556503	0.577867	0.789125
CR_09340W	orf19.7329	64.0108	0.706678	0.549503	1.28603	0.198432	0.472634
C2_03950W	orf19.828	802.69	-1.13672	0.222297	-5.11353	3.16194e-07	7.41442e-06
[truncated: 4,474 more rows]

## Sheet: P57055 sef1dd vs WT YB
		baseMean	log2FoldChange	lfcSE	stat	pvalue	padj
C5_05280C	SDH4	128.015	-0.515771	0.234363	-2.20074	0.0277544	0.0768197
C6_01310W	FIG1	16.1277	-0.0514064	0.523525	-0.0981927	0.921779	0.955703
C1_00550W	CIS2	190.082	-0.148273	0.156669	-0.946413	0.343938	0.524639
C2_05040C	orf19.3535	502.615	-0.130833	0.101912	-1.28379	0.199217	0.354163
C2_09460C	orf19.1604	151.359	-0.238521	0.188068	-1.26827	0.204702	0.360539
C3_04120C	orf19.5856	83.5449	0.411382	0.234865	1.75157	0.079848	0.179103
C1_05070C	GPI7	859.739	0.240323	0.0872092	2.75571	0.00585656	0.0208233
C6_00510C	RAD52	1211.59	1.23618	0.0832016	14.8577	6.20427e-50	4.87077e-48
C3_02150C	ERG6	4651.09	1.56755	0.0682231	22.9769	7.94196e-117	1.61249e-114
C4_03100W	RBT7	54.5004	-0.168053	0.303724	-0.553309	0.580052	0.734009
C1_00490C	TTR1	83.5966	0.612095	0.25368	2.41286	0.015828	0.0486151
C7_00220W	orf19.7102	7.1662	0.666261	0.758955	0.877866	0.380016	0.561964
C1_08300W	NOT5	467.634	-0.268671	0.111018	-2.42006	0.0155178	0.047812
C1_09270W	FGR43	84.1428	-0.0557769	0.233333	-0.239044	0.811071	0.894975
CR_05760C	orf19.6636	411.578	0.25014	0.116796	2.14167	0.0322198	0.0869704
CR_10500C	orf19.7627	6.39951	-0.315411	0.807176	-0.390758	0.695976	0.818109
C2_08520C	orf19.3626.1	1.30521	-0.718939	1.7889	-0.40189	0.687765	NA
C2_07910C	orf19.2191.1	563.602	-0.389027	0.141035	-2.75838	0.00580893	0.0206942
C6_01010W	KAR5	0	NA	NA	NA	NA	NA
C4_04200C	orf19.5290	0	NA	NA	NA	NA	NA
C3_01440C	orf19.1707	97.2219	-0.633079	0.284453	-2.2256	0.0260411	0.07291
CR_06450W	orf19.721	376.643	-0.390408	0.120104	-3.25059	0.00115166	0.00524279
C4_06030W	CMD1	3618.32	-0.0731433	0.0629366	-1.16217	0.245164	0.410561
C3_04980W	orf19.5966	0.961511	-3.36511	2.24623	-1.49812	0.134103	NA
C1_04080W	MAD2	250.622	-0.190846	0.146531	-1.30243	0.19277	0.346693
C2_04590C	QCR8	466.426	0.629247	0.108231	5.81395	6.10141e-09	6.61853e-08
C1_08880W	HEM14	304.728	0.493093	0.148683	3.3164	0.000911855	0.00425773
C3_04480C	RAS2	0.156727	1.01655	4.08047	0.249126	0.803263	NA
CR_03030C	RPL28	30175.9	-0.00902641	0.0546485	-0.165172	0.868809	0.927569
C4_05370W	PUF3	463.379	-0.0896992	0.112225	-0.799282	0.424127	0.602475
C3_05100C	RPL18	1194.42	0.252344	0.0851338	2.96409	0.00303583	0.0119405
C4_02920W	orf19.2703	378.357	-0.167604	0.11872	-1.41175	0.158022	0.300044
C2_08640C	PST2	1286.55	0.362732	0.0991021	3.66019	0.000252029	0.0013297
CR_06510W	orf19.715	1496.14	-0.219748	0.0947706	-2.31874	0.0204092	0.0598751
C2_04290W	RIM11	23.285	-0.00156055	0.432002	-0.00361235	0.997118	0.997796
C5_03900W	PGA56	66107.1	-0.48142	0.0635524	-7.57517	3.58656e-14	6.24783e-13
C5_04380C	orf19.3924	0.827775	3.20407	2.77902	1.15295	0.248931	NA
C1_00940W	RPB11	51.9634	-0.243195	0.289251	-0.840775	0.400474	0.583228
C2_04350C	SUV3	290.107	0.216019	0.127721	1.69133	0.0907736	0.197954
C1_14480W	orf19.7266	16.032	0.369209	0.515445	0.716292	0.473811	0.646721
C7_01310C	orf19.6911	1.30691	-0.753377	1.91743	-0.392911	0.694386	NA
C1_03280W	orf19.3022	681.275	0.346683	0.0910559	3.80737	0.000140454	0.000784621
C2_01290C	tL(UAA)1	0	NA	NA	NA	NA	NA
CR_09110C	orf19.7307	12.1833	-0.113217	0.618296	-0.183111	0.854711	0.919285
CR_00670C	orf19.7460	61.1176	0.202971	0.267239	0.759509	0.447548	0.624446
C3_04720C	orf19.5932	129.011	-0.315035	0.191524	-1.64488	0.0999938	0.213029
C6_03050C	orf19.5587	336.029	-0.109261	0.125268	-0.872219	0.383089	0.565037
C1_04160C	orf19.1050	244.758	0.18965	0.156064	1.2152	0.224288	0.384233
C1_08540C	orf19.399	1214.73	0.0429582	0.0760945	0.564537	0.572389	0.726655
C5_03740W	orf19.1121	818.285	-0.312801	0.0960042	-3.2582	0.00112122	0.00512958
C1_09440W	orf19.4807	338.14	-0.0328181	0.127137	-0.258131	0.796306	0.886377
C3_06910C	TPD3	83.4992	0.286546	0.257089	1.11458	0.265031	0.435784
CR_01720W	orf19.2565	777.628	-0.10673	0.0862728	-1.23712	0.216041	0.374308
C7_04190C	UTP18	31.1602	0.661715	0.416067	1.59041	0.111743	0.231589
C6_03690W	ALS5	469.135	-0.0802602	0.103265	-0.777227	0.437025	0.61457
C1_01050C	orf19.3293	1857.66	-0.106236	0.0800112	-1.32777	0.184254	0.334739
C1_13100W	orf19.4936.1	8.91405	-0.597017	0.821386	-0.726841	0.467323	0.64104
CR_06990W	orf19.2366	21.2497	-0.769525	0.482022	-1.59645	0.110388	0.229913
C1_04360C	orf19.5201.1	3790.06	-0.652469	0.0560463	-11.6416	2.53234e-31	1.08835e-29
C4_02800W	RPC53	849.682	0.426365	0.101876	4.18516	2.8497e-05	0.000183377
C7_00580C	orf19.7061	50.4228	-0.0190455	0.290978	-0.0654535	0.947813	0.971777
C1_03420W	tN(GUU)3	0.813492	-0.626968	2.4372	-0.257249	0.796986	NA
C2_02260W	orf19.1544	96.3951	-0.492735	0.218482	-2.25527	0.0241165	0.0683341
C2_00230W	orf19.2110	765.62	-0.136418	0.0920442	-1.48209	0.138315	0.270745
C6_00690W	orf19.3660	489.041	0.0922302	0.111788	0.825045	0.409346	0.590598
C1_05270C	orf19.439	671.702	0.294413	0.105415	2.7929	0.00522374	0.0189743
CM_00080C	tK(UUU)6mt	0	NA	NA	NA	NA	NA
C2_09900C	TIM23	799.786	0.177374	0.0997642	1.77793	0.0754152	0.171287
C2_08240W	ORF298	1302.35	-0.296133	0.0845663	-3.50179	0.000462149	0.00231192
C6_03110C	orf19.5596	198.334	0.828192	0.159443	5.1943	2.05496e-07	1.88468e-06
C7_01000C	orf19.7014	0	NA	NA	NA	NA	NA
C2_05680W	COG4	92.1481	-0.0726913	0.225631	-0.322169	0.747325	0.854085
C1_12480W	orf19.68.2	97.8563	0.0269708	0.237032	0.113786	0.909408	0.948077
C3_03730C	PHB1	1147.51	0.304187	0.0776125	3.91931	8.88042e-05	0.000518215
C1_01290C	orf19.3318	466.409	-0.0852601	0.103454	-0.824132	0.409864	0.590913
C4_03920W	orf19.1595	664.375	-0.103206	0.101077	-1.02107	0.307221	0.484316
C1_10160W	MIR1	3758.65	0.310626	0.0653257	4.75503	1.98421e-06	1.56399e-05
C1_06890C	orf19.6220.4	256.881	0.28835	0.178315	1.61709	0.105859	0.222687
C1_04860W	orf19.757	1643.65	-0.241363	0.0674668	-3.57751	0.000346879	0.00177912
C4_03840C	RRP42	11.0156	0.768858	0.662334	1.16083	0.245711	0.411007
C3_03160C	orf19.315	309.263	-0.245924	0.124693	-1.97224	0.0485826	0.120647
C7_04290W	orf19.7139	321.543	-1.07211	0.141433	-7.58033	3.44681e-14	6.0222e-13
C1_11140W	orf19.2302	395.649	-0.125175	0.113571	-1.10217	0.270386	0.442847
C2_07610C	orf19.1864	1608.35	0.261344	0.0697142	3.74879	0.000177693	0.000969654
C4_01380W	ZCF27	326.015	-0.629097	0.120921	-5.20254	1.96583e-07	1.80856e-06
CR_09610C	orf19.6601	146.579	0.0980854	0.188853	0.519373	0.6035	0.750456
C3_04010C	tE(UUC)6	0	NA	NA	NA	NA	NA
C2_04910W	orf19.3522	5.37108	-0.297332	0.873263	-0.340484	0.733492	0.844341
C3_05160C	orf19.5991	90.9804	0.0501959	0.230908	0.217385	0.827909	0.906164
C4_01240C	orf19.4665	626.24	0.57794	0.0976367	5.91929	3.23327e-09	3.61243e-08
CR_02150W	MDL1	762.338	-0.550916	0.0894526	-6.15875	7.3323e-10	8.99429e-09
C3_05880C	orf19.7368	334.793	-0.346979	0.132563	-2.61745	0.00885887	0.0297115
C2_10540W	orf19.5326	14.0279	-0.23107	0.578198	-0.399638	0.689423	0.812678
C1_04110W	orf19.1043	189.503	-0.746596	0.192429	-3.87986	0.000104518	0.000603926
C2_07290W	orf19.2286	3549.95	-0.405597	0.0547884	-7.40296	1.3318e-13	2.22774e-12
C1_00390W	ENA2	31.7322	0.35176	0.382	0.920837	0.357135	0.537624
C2_00550W	orf19.2072	124.215	-0.104607	0.186972	-0.559479	0.575835	0.730291
C4_06930C	EXM2	12.793	0.402104	0.58851	0.683258	0.494444	0.664829
C1_04660W	DUR1,2	374.885	-0.0588663	0.122041	-0.482348	0.629559	0.768513
C2_04120C	orf19.809	421.956	0.0351697	0.10909	0.32239	0.747157	0.854059
C3_05960W	ASE1	16.2698	0.280804	0.512655	0.547746	0.583866	0.736501
CR_08790W	RDN58	5.11849	0.695203	0.896999	0.775032	0.438321	0.615803
CR_04400W	orf19.529.1	20.1039	-0.276855	0.47078	-0.588078	0.55648	0.716657
C2_01110C	BCY1	6747.32	-0.160749	0.0553154	-2.90604	0.00366037	0.0140314
C5_03500W	GAP6	1028.15	0.0919857	0.0940272	0.978288	0.327932	0.507055
C3_05660C	orf19.7002	0.153655	-0.907	4.08047	-0.222278	0.824097	NA
C4_02080W	orf19.4583	34.1531	0.440699	0.373864	1.17877	0.23849	0.401913
CR_10820W	orf19.7673	6.19342	0.193912	0.830882	0.233381	0.815465	0.89728
C1_04900W	MNN15	298.222	-0.231773	0.130781	-1.77222	0.0763577	0.172987
C1_09040C	orf19.4760	257.256	0.0591421	0.143785	0.411322	0.680836	0.805458
C3_05760W	orf19.7357	36.4776	0.492966	0.351789	1.40131	0.161121	0.304064
C1_06730W	RAC1	1381.15	-0.349262	0.0695655	-5.02062	5.15053e-07	4.46632e-06
C1_14300C	NCR1	690.138	-0.0660956	0.0894902	-0.73858	0.460162	0.635123
C5_04820W	orf19.3968	0	NA	NA	NA	NA	NA
C6_03410C	APA2	400.497	0.144714	0.135544	1.06765	0.285677	0.460714
C4_06530C	XUT1	147.137	-0.565895	0.190122	-2.97648	0.0029158	0.0115845
CR_02090C	CET1	851.221	0.00616904	0.0823761	0.0748887	0.940303	0.966569
CR_06520C	orf19.714	345.175	-0.0863955	0.134391	-0.642868	0.52031	0.687828
C4_02520C	orf19.2749	455.529	-0.430333	0.121584	-3.53939	0.00040106	0.00203397
C1_03920C	orf19.4466	93.8354	-0.061597	0.222273	-0.277124	0.781685	0.876679
C1_09980C	orf19.4864	1855.52	0.171725	0.0672148	2.55487	0.0106228	0.0345371
C1_14140C	SET3	105.233	0.8725	0.241551	3.61208	0.000303757	0.0015744
C5_01330W	orf19.1935	79.9131	-0.659659	0.231446	-2.85017	0.00436961	0.0162426
C6_03990C	orf19.5775	340.547	-0.218992	0.125912	-1.73925	0.0819902	0.182863
C3_07950C	SRB1	500.545	0.10658	0.134538	0.792189	0.42825	0.605841
C1_11380W	NEP1	904.26	0.193787	0.0825568	2.34731	0.0189094	0.0563169
CR_01200W	OYE22	18.1365	1.17067	0.514422	2.27571	0.0228636	0.0655726
C6_00290W	orf19.1189	1099.87	-0.398055	0.0789065	-5.04464	4.5437e-07	3.96933e-06
C2_05320W	CDC7	603.1	0.522658	0.105995	4.93095	8.18322e-07	6.86409e-06
C2_10340W	HEM4	45.2808	1.37919	0.336613	4.09725	4.18096e-05	0.000259678
C5_03460C	orf19.2637	49.2501	-1.04192	0.301061	-3.46083	0.000538507	0.00265333
C1_11260C	orf19.675.1	0.165555	1.01655	4.08047	0.249126	0.803263	NA
CR_00300W	CDA2	0.82095	-1.86038	2.45124	-0.758957	0.447878	NA
C2_00790C	orf19.2045	184.078	-0.203746	0.156438	-1.30241	0.192777	0.346693
C1_12120W	orf19.5253	114.607	0.185292	0.200211	0.925486	0.354713	0.535389
CR_07460C	orf19.6119	1173.19	-0.644755	0.0797529	-8.08441	6.2468e-16	1.24261e-14
CR_04720C	orf19.1734	2101.63	-0.121478	0.0652265	-1.8624	0.0625461	0.147675
C2_08170W	orf19.2168	24.8411	0.194483	0.406733	0.47816	0.632536	0.769816
CR_09590W	orf19.6602	53.0383	0.113788	0.286686	0.396906	0.691437	0.814399
CR_08150W	RPS20	11521.5	0.128966	0.0629307	2.04933	0.0404301	0.104283
C2_00490W	orf19.2078	802.514	-0.00998554	0.0844306	-0.118269	0.905854	0.94706
C5_00510W	orf19.938	16.5573	-0.0113498	0.518745	-0.0218793	0.982544	0.989942
C2_06810C	RPL11	738.13	-0.375399	0.277501	-1.35278	0.176125	0.324211
C2_08920W	orf19.215	288.138	0.0908778	0.130383	0.697007	0.485798	0.657559
C1_06030C	orf19.2442	179.581	-0.449272	0.164858	-2.72521	0.00642605	0.0225621
C5_00470C	KRE62	1.32474	-0.744002	1.80123	-0.413052	0.679568	NA
C5_00750C	orf19.577	1545.96	0.232753	0.0731026	3.18392	0.00145293	0.00636996
C6_00110C	orf19.6326	149.737	-0.243447	0.179946	-1.35289	0.176091	0.324211
C3_02420C	orf19.230	207.416	-0.242419	0.177787	-1.36353	0.172715	0.320499
CR_07780W	orf19.3706	1432.84	-0.357983	0.068359	-5.23681	1.63373e-07	1.52206e-06
CR_04880W	orf19.6305	306.04	0.2923	0.134443	2.17416	0.0296934	0.080942
C2_03810C	RPL21A	13025.8	-0.0163718	0.057109	-0.286676	0.77436	0.871951
C4_06430C	orf19.2891	10.7303	1.43212	0.678305	2.11132	0.0347448	0.0924851
CR_04740C	ADE6	6016.58	0.394352	0.0546379	7.21756	5.29287e-13	8.58524e-12
C3_06450W	GLG2	19.2541	-0.260097	0.478296	-0.543799	0.58658	0.738303
C1_14020W	orf19.7209	2.76665	1.31658	1.32241	0.995595	0.319447	NA
C3_07810C	SEC61	140.115	0.0219823	0.214224	0.102613	0.91827	0.954229
C4_04990C	orf19.3781	467.778	-0.0621848	0.105483	-0.589525	0.555509	0.716033
C6_02150C	orf19.3455	162.514	-0.478479	0.177871	-2.69003	0.00714456	0.0246955
C1_02190W	ABP140	5.29991	-0.0920375	0.953439	-0.0965321	0.923098	0.956396
CR_01320C	orf19.3222	1006.08	-0.3938	0.0777297	-5.06627	4.05685e-07	3.56519e-06
C2_09670C	orf19.1387	1225.8	0.149542	0.0723649	2.06649	0.0387821	0.100772
C1_02050C	PHO91	1925.57	-0.0942053	0.0643924	-1.46299	0.143471	0.278429
C1_13890C	tA(AGC)7	0	NA	NA	NA	NA	NA
C4_05270C	RAD59	233.658	0.142628	0.149566	0.953613	0.340279	0.520737
C5_00270W	PGA14	2173.46	0.131509	0.0709574	1.85336	0.0638314	0.150216
CR_07960C	TRK1	964.804	-0.198782	0.0906375	-2.19315	0.0282966	0.0779282
C2_10140W	orf19.1767	202.825	0.156373	0.171841	0.909986	0.36283	0.54346
C1_00650C	SNF7	192.496	-0.7978	0.184151	-4.33231	1.47556e-05	9.95197e-05
C3_02540C	OXR1	563.769	-0.0794311	0.0951608	-0.834704	0.403885	0.586021
CR_05950C	ADP1	1873.26	-0.102973	0.0666938	-1.54397	0.122596	0.248057
C4_00060W	orf19.372	892.499	0.835999	0.0933873	8.95195	3.49256e-19	8.32559e-18
CR_08010W	DAD4	587.753	-0.182144	0.0995356	-1.82994	0.067259	0.156592
C7_02750W	FGR6-1	355.414	-0.0122467	0.123187	-0.0994156	0.920808	0.955063
C5_00870C	GIT4	72.2623	-0.230657	0.245714	-0.938723	0.347873	0.528961
C2_03570C	orf19.862	277.301	-0.536259	0.136409	-3.93126	8.45028e-05	0.000497552
C3_03030C	ECM14	728.098	-0.109631	0.108493	-1.01049	0.31226	0.490159
CR_08870W	PEX13	33.0644	0.265155	0.389918	0.680028	0.496487	0.666619
C2_06090W	orf19.4110	716.279	-0.0289569	0.0885819	-0.326894	0.743748	0.852314
CR_05550C	orf19.5847	41.0894	0.388711	0.354092	1.09777	0.272305	0.445494
C1_01750W	orf19.4550	540.288	0.199639	0.103884	1.92176	0.0546363	0.132933
C1_10040W	ERO1	2859.01	-0.223255	0.0587913	-3.79741	0.000146215	0.000813718
CR_02970C	orf19.2857	1156.65	0.104428	0.0789062	1.32345	0.185687	0.336472
C1_10120C	orf19.4882	1646.27	-0.0570046	0.0738143	-0.772271	0.439954	0.617656
C4_01660W	orf19.4627	1495.32	-0.190294	0.0818034	-2.32624	0.0200058	0.0589856
C2_06310C	GSP1	5289.68	-0.198084	0.068538	-2.89013	0.00385082	0.0146376
CR_07260C	orf19.6142	0.317332	-1.76793	3.67449	-0.481136	0.63042	NA
C1_11660W	GAD1	27454.7	-0.0151408	0.0486133	-0.311454	0.755455	0.859706
CR_08310C	orf19.6398	68.668	-1.58174	0.272413	-5.8064	6.3831e-09	6.89609e-08
CR_03130W	orf19.2412	575.116	-0.0606876	0.0961896	-0.630916	0.528095	0.694689
CM_00410W	tS(GCU)3mt	0	NA	NA	NA	NA	NA
C1_08030W	PFY1	75.6823	0.782982	0.249533	3.13779	0.00170224	0.00731058
C1_07370C	CPH1	411.798	-0.212119	0.123782	-1.71365	0.0865936	0.190198
C4_06730C	orf19.3136	636.814	0.0267653	0.0990919	0.270106	0.787079	0.879454
C1_10680C	orf19.1840	5703.31	-0.393203	0.0575692	-6.8301	8.48565e-12	1.25536e-10
C5_04800W	CRH12	152.352	0.0263352	0.176799	0.148956	0.881589	0.935445
CR_03240C	orf19.2399	364.391	-0.0367692	0.130008	-0.282824	0.777312	0.874272
C4_05670W	YME1	4754.91	0.0993147	0.0522871	1.89941	0.0575105	0.138202
C2_01880C	ZCF6	127.973	-0.445347	0.189664	-2.34808	0.0188706	0.0562581
C2_07820C	PHO86	496.784	-0.445392	0.113184	-3.93513	8.3153e-05	0.000490095
C4_05970W	orf19.4407	2387.75	0.213042	0.0617659	3.44919	0.000562267	0.00276238
C4_04330C	orf19.1414	2177.38	0.300851	0.0983287	3.05964	0.002216	0.00916583
CR_00460C	orf19.7488	181.855	0.155394	0.168683	0.921222	0.356935	0.537624
CM_00390W	tQ(UUG)6mt	0	NA	NA	NA	NA	NA
C7_01160C	orf19.6898.1	4.80518	0.94118	0.970735	0.969554	0.332269	0.512012
C5_04130C	CHT2	3581.02	-0.170585	0.0730984	-2.33364	0.0196148	0.0580529
CM_00030W	COX2	1.37943	3.93144	2.14029	1.83688	0.0662281	NA
C3_07090W	HHT1	608.191	-0.061955	0.109671	-0.564918	0.572129	0.726639
C3_06990W	orf19.6802	77.9296	-0.155338	0.236439	-0.656989	0.511188	0.680505
CR_01520W	PTC2	2732.58	0.00152872	0.0635096	0.0240707	0.980796	0.989021
C1_09870W	HCM1	246.459	-0.653999	0.146364	-4.46832	7.88372e-06	5.63342e-05
C3_01030W	ARP9	1101.24	-0.28216	0.0911768	-3.09464	0.00197049	0.00831107
C2_08730W	MFG1	371.28	-0.0652581	0.1331	-0.490292	0.623927	0.76567
C7_00820W	RFC2	71.7688	0.661828	0.247398	2.67515	0.0074695	0.0256296
C1_02210W	orf19.3678	1295.99	-0.346675	0.0789659	-4.39019	1.13252e-05	7.86354e-05
C1_09450C	NUP188	2309.13	-0.177692	0.0605384	-2.9352	0.00333336	0.0129414
C1_01190C	orf19.3307	32.6229	1.09098	0.417021	2.61613	0.00889325	0.0298027
CR_07300W	orf19.6138	10.3894	0.433128	0.725847	0.596721	0.550694	0.711852
C1_14250C	orf19.7235	52.2154	-0.0470088	0.305992	-0.153628	0.877903	0.933049
C4_02630C	HFL2	1213.69	0.114133	0.0743699	1.53467	0.124864	0.251622
C6_03510C	orf19.5717	9.27604	0.2199	0.696538	0.315705	0.752227	0.85827
C2_10860C	orf19.5369	150.544	0.331341	0.214778	1.54271	0.122901	0.248588
C6_04230W	orf19.1080	104.222	0.581193	0.214407	2.7107	0.00671417	0.0234062
CR_05390W	PST3	186.687	-0.299862	0.190636	-1.57296	0.115728	0.237672
C7_04050W	HLJ1	37.7764	0.422899	0.353435	1.19654	0.231486	0.393587
CR_01680C	CDC4	1700.76	0.0741078	0.0678722	1.09187	0.274889	0.448849
C3_03330C	orf19.332	634.575	0.0153933	0.10747	0.143234	0.886105	0.937705
CR_00700W	orf19.3285	16.8236	-0.0620869	0.521365	-0.119085	0.905208	0.947054
C2_06160W	orf19.4101	15.3037	0.287869	0.544317	0.528862	0.596901	0.74648
C5_04630W	orf19.3947	374.346	-0.0989668	0.118179	-0.837432	0.40235	0.584958
C3_04650W	orf19.5925	6.54622	-0.233663	0.809579	-0.288623	0.77287	0.870606
C3_00570C	orf19.5406	259.707	-0.323985	0.147299	-2.19951	0.027842	0.076892
C2_10460C	orf19.5321	101.115	0.529302	0.232024	2.28124	0.0225345	0.0647236
C6_02890C	HPD1	41.6506	0.215864	0.387745	0.556715	0.577722	0.732163
C3_07250W	GCD2	427.067	0.164696	0.109343	1.50623	0.132007	0.261439
C1_07070C	DHH1	41.01	-0.221908	0.34723	-0.63908	0.522771	0.689378
C7_02210W	orf19.6493	11.7115	-0.613647	0.656318	-0.934985	0.349796	0.530735
C3_07390C	orf19.6752	30.8967	0.380447	0.385234	0.987573	0.323362	0.501569
C1_01150C	orf19.3303	136.805	0.105609	0.179386	0.588723	0.556047	0.716413
C1_00840C	NRM1	1791.08	-0.142164	0.0676475	-2.10155	0.0355931	0.0942321
C2_02050C	orf19.1522	323.725	-0.858239	0.1308	-6.56146	5.32846e-11	7.36478e-10
C2_10820C	orf19.5365	202.234	0.234326	0.149085	1.57176	0.116006	0.237994
CR_05090C	HGT9	6.70726	0.782178	0.792801	0.986601	0.323838	0.502043
C7_00900W	orf19.7024	3.78166	1.19162	1.09892	1.08436	0.278206	NA
C1_07270W	SEC34	107.606	-0.126108	0.207591	-0.607483	0.54353	0.705691
C1_10980W	orf19.2317	16.1323	-1.20402	0.525811	-2.28984	0.0220304	0.0634303
C2_04760W	KIC1	957.565	-0.114497	0.0821797	-1.39325	0.163545	0.307358
C4_00740W	orf19.4168	280.374	0.543814	0.131426	4.13779	3.50671e-05	0.00022154
C6_02790C	orf19.5552	285.992	-0.0622797	0.135222	-0.460574	0.645104	0.778738
C1_10840C	orf19.2333	958.72	0.230354	0.0836219	2.75472	0.00587431	0.0208738
C1_02690C	orf19.2959	1.46632	-1.7623	1.86924	-0.942787	0.34579	NA
C5_04730C	SSD1	3105.72	0.219576	0.0648294	3.38698	0.000706656	0.00338551
CR_07560W	RGD3	1287.61	0.338986	0.0780876	4.3411	1.41772e-05	9.61696e-05
C1_12990W	snR41	188.609	0.0633529	0.161734	0.391711	0.695272	0.817444
C5_02170C	GCD11	116.242	0.660088	0.230836	2.85955	0.00424241	0.0158801
C7_04340C	orf19.7127.1	89.0523	0.30329	0.256212	1.18375	0.236512	0.399664
C2_02690W	SER2	79.9107	0.335939	0.261732	1.28352	0.199309	0.354221
C2_09250W	orf19.4086	9.65039	0.211819	0.695166	0.304703	0.760593	0.862321
C1_05670W	orf19.2484	1025.03	-0.0675898	0.0784059	-0.862049	0.388661	0.570966
CR_03640C	orf19.4362	628.232	0.14486	0.0931218	1.55559	0.119805	0.244087
C4_00440C	OPT7	257.14	0.0429208	0.136076	0.315418	0.752444	0.85827
C3_02820C	orf19.273	1564.75	0.192726	0.0719306	2.67934	0.00737684	0.0253417
CR_06040W	orf19.3854	982.935	0.449255	0.0824822	5.44669	5.13167e-08	5.05273e-07
CR_08470W	orf19.6416	155.644	-0.159968	0.175378	-0.912131	0.3617	0.542182
C4_00580W	orf19.4185	411.906	0.0139425	0.113012	0.123372	0.901813	0.945683
C2_04600C	RPL17B	11050.2	-0.12754	0.0758568	-1.68132	0.0927007	0.201113
C6_02650C	orf19.5535	557.819	0.049054	0.0999676	0.490699	0.623639	0.765476
C6_03350C	ARP4	777.195	-0.548458	0.112224	-4.8872	1.02283e-06	8.42295e-06
C2_02910W	orf19.5814.1	5.85206	-1.14216	0.869521	-1.31355	0.188996	0.341039
C1_09670C	orf19.4830	39.4812	1.26341	0.35859	3.52326	0.000426273	0.0021513
C1_10440W	orf19.985	699.708	-0.0360568	0.0954935	-0.377583	0.70574	0.825794
CR_10250C	FDH3	861.955	-0.0154835	0.0841776	-0.183939	0.854062	0.919285
CR_03480W	orf19.4391	46.5558	-0.0541286	0.320914	-0.16867	0.866056	0.925638
C1_13570W	MPT5	75.6849	0.687514	0.253019	2.71724	0.00658289	0.023003
C5_05170W	PAN3	617.628	-0.282834	0.0966425	-2.9266	0.00342691	0.0132226
C6_02250W	orf19.3466	545.342	0.776258	0.11988	6.47526	9.4646e-11	1.28109e-09
C2_07180W	orf19.2274	155.792	-0.774221	0.171463	-4.51539	6.32013e-06	4.58287e-05
C1_12030W	SER33	138.682	0.702419	0.209675	3.35004	0.000807991	0.00383665
C3_07570C	orf19.6732	7.9737	0.258748	0.735634	0.351735	0.725037	0.839366
C3_02780W	SES1	4881.62	0.0746275	0.0537075	1.38952	0.164676	0.308597
C4_04430W	MRP8	41.8699	-0.282497	0.324142	-0.871524	0.383468	0.565455
C7_02190W	snR8c	30.9714	-0.777073	0.373415	-2.08099	0.0374345	0.0983242
CR_01280C	orf19.3226	2639.07	-0.303908	0.0662607	-4.58654	4.50643e-06	3.35871e-05
C7_02050C	EXO70	381.756	-0.391449	0.1282	-3.05344	0.00226236	0.00932176
C2_08830W	orf19.3586	1335.56	-0.303623	0.0750265	-4.04688	5.19058e-05	0.000318356
CR_03720W	TAL1	25162.4	-0.221473	0.0506926	-4.36894	1.24853e-05	8.61825e-05
C1_03710C	MSB1	858.353	-0.348427	0.082532	-4.22172	2.42446e-05	0.000157216
C2_05510C	orf19.3581	78.7508	1.17226	0.262597	4.46411	8.04005e-06	5.73121e-05
CR_10310W	orf19.7606	28.036	0.287731	0.390921	0.736032	0.461711	0.636664
CR_00380W	orf19.7495	3.357	0.351807	1.10612	0.318056	0.750442	NA
C7_01560C	NUP	5.57983	1.70489	0.913458	1.86641	0.0619835	0.146688
C1_03010W	RPP1A	5354.46	-0.269597	0.166811	-1.61618	0.106055	0.22286
CR_05810C	tP(UGG)5	0	NA	NA	NA	NA	NA
C3_00770C	SCL1	2018.03	0.165877	0.0646991	2.56382	0.0103527	0.0338085
C2_02590W	ZRT2	49183.3	-0.0587458	0.0724477	-0.810872	0.417439	0.597083
C5_02370C	orf19.4245	242.423	0.436758	0.151518	2.88255	0.00394465	0.014946
C1_05640C	FAL1	326.059	0.159239	0.119772	1.32952	0.183677	0.334205
C2_02850W	UGA6	15.4589	0.506185	0.533852	0.948174	0.343041	0.523949
C6_01780C	orf19.3406	350.276	-0.395473	0.122004	-3.24148	0.00118911	0.00537334
C1_00700W	orf19.6035	58.932	0.537256	0.282591	1.90118	0.057279	0.137769
C3_01830C	MNT2	1069.25	-0.2879	0.0777326	-3.70373	0.000212456	0.00114137
CR_07700W	orf19.1985	276.019	0.0754495	0.141325	0.533871	0.593431	0.742955
C4_02230C	orf19.4567	2.36859	0.151391	1.42952	0.105903	0.915659	NA
C1_12330W	orf19.5231	3.46742	0.708256	1.15416	0.613657	0.539442	NA
C6_00960W	CAN1	191.823	-0.38508	0.156902	-2.45428	0.0141168	0.0440254
C1_03650C	MRPL27	852.637	0.37311	0.0955354	3.90546	9.40459e-05	0.000547176
C6_01220C	orf19.132	312.926	-0.285328	0.12595	-2.26541	0.0234877	0.0670036
C4_03370C	orf19.3364	937.658	0.0470696	0.0965992	0.487267	0.626069	0.76702
C2_05210W	DAD2	167.539	-0.330202	0.172217	-1.91736	0.0551919	0.133898
C7_03410C	orf19.1334	351.525	-0.518525	0.121903	-4.25359	2.10372e-05	0.000137477
C6_00360C	orf19.1198	535.904	0.230176	0.111072	2.07231	0.0382366	0.099719
C7_01800C	PFK2	1145.05	0.335221	0.1044	3.21093	0.00132306	0.0058927
C2_02110C	orf19.1527	183.161	-0.146555	0.158265	-0.926011	0.35444	0.535251
C1_08670W	SWI6	1873.94	-0.0739643	0.0662577	-1.11631	0.264289	0.435282
C2_10770W	RPC11	21.1299	0.0623612	0.464765	0.134178	0.893262	0.94256
C4_07140W	orf19.3089	89.1607	0.601	0.222444	2.7018	0.00689646	0.0239848
C7_03810W	SLA2	258.985	-0.315688	0.148906	-2.12004	0.0340023	0.0908374
C6_01920C	orf19.684	321.202	-0.108485	0.126145	-0.860002	0.389788	0.572052
C1_12310C	CSI2	532.863	0.136632	0.108386	1.26061	0.20745	0.363748
C3_04090W	SBP1	923.592	-0.0634903	0.0873639	-0.726734	0.467389	0.64104
C4_05170C	NBP35	707.523	-0.214975	0.0931898	-2.30685	0.0210631	0.0613047
CM_00370W	NAD4L	0	NA	NA	NA	NA	NA
C1_05920W	orf19.2457	35.7718	0.145721	0.339198	0.429605	0.667483	0.795253
C2_07340W	NOC4	665.028	0.159194	0.097219	1.63748	0.10153	0.215427
C6_00460C	FET3	539.373	0.0868734	0.100975	0.860342	0.389601	0.571919
C1_01560W	SIZ1	2181.23	-0.134702	0.0649528	-2.07385	0.0380933	0.0995974
C5_03130W	SUT1	73.3742	-3.4496	0.337398	-10.2241	1.54627e-24	4.84278e-23
C1_05140W	BRG1	131.137	-0.156755	0.218139	-0.7186	0.472387	0.64579
C4_03170W	orf19.2673	738.262	0.0471905	0.0919715	0.513099	0.607882	0.753671
C3_04830C	FAS2	1044.04	0.426401	0.102317	4.16745	3.08028e-05	0.00019671
C6_00560W	orf19.4203	960.652	-0.289852	0.0831834	-3.48449	0.000493075	0.00245412
C1_03490W	orf19.3051	853.96	0.0310421	0.0892566	0.347784	0.728002	0.841375
CR_02460W	orf19.3720	572.727	-0.311464	0.0987277	-3.15478	0.00160619	0.00694365
C7_03710C	PLC1	17.7083	-0.11099	0.527429	-0.210436	0.833328	0.909815
C1_04250C	orf19.1060	6.39053	0.169673	0.884522	0.191825	0.847879	0.916862
C2_04040C	DCK2	824.278	-0.0850226	0.083027	-1.02404	0.305819	0.482591
C2_01560W	BMT5	159.173	-0.246498	0.169258	-1.45634	0.145298	0.281049
C4_02730C	orf19.2725	1.60646	2.01725	1.83312	1.10045	0.271136	NA
CR_02580W	PAN6	536.377	0.661826	0.100555	6.58175	4.6495e-11	6.51816e-10
C1_05800C	orf19.2472	7.39029	0.65659	0.803818	0.816839	0.41402	0.594519
C5_02980C	orf19.4323	82.6242	0.0587842	0.236645	0.248407	0.80382	0.890343
CR_02660C	snR5c	6.83531	-1.37009	0.823834	-1.66307	0.0962982	0.207314
C3_01430W	orf19.1708	192.495	0.0220847	0.155704	0.141837	0.887209	0.938366
C1_13270W	orf19.4953	1118.33	-0.214883	0.0809451	-2.65468	0.00793845	0.0269343
C2_01480W	SPT5	609.049	0.0161298	0.100841	0.159953	0.872918	0.930102
C4_01970W	orf19.4595	16.6926	0.918222	0.520454	1.76427	0.0776862	0.174987
C1_04490W	orf19.6843	881.677	0.265633	0.0873908	3.0396	0.00236894	0.00970654
C7_03650W	orf19.6699	6.52398	0.885577	0.85589	1.03469	0.300816	0.477608
C5_03850W	orf19.1109	145.435	0.0358099	0.188869	0.189602	0.849621	0.917483
C1_01860W	orf19.4537	1984.1	-0.141781	0.0642897	-2.20534	0.0274302	0.0760759
C3_04550C	CMK1	415.463	0.14778	0.109173	1.35364	0.175853	0.324211
C1_06380C	orf19.6273	9.37039	-0.62921	0.667037	-0.943292	0.345532	0.526524
C3_04930C	HGT4	62.7561	0.173769	0.268312	0.647636	0.517221	0.684974
C6_03520C	orf19.5718	396.467	0.0369673	0.114429	0.323058	0.746651	0.853813
C1_04310C	GIG1	59.1639	0.137648	0.266436	0.516625	0.605418	0.751888
C2_04200W	TBF1	1424.82	-0.551248	0.0726002	-7.59292	3.12768e-14	5.48089e-13
C5_03990W	MID1	544.596	-0.110706	0.10108	-1.09522	0.273419	0.446944
C4_05440C	orf19.1800	910.739	0.0920701	0.0832684	1.1057	0.268855	0.440707
C1_08730W	orf19.4731	650.706	0.152313	0.0932042	1.63419	0.10222	0.216578
C2_08130W	ARA1	1355.63	-0.282323	0.0914954	-3.08565	0.00203105	0.008542
C6_03620C	orf19.5730	2300.67	0.283162	0.062335	4.54259	5.55681e-06	4.06441e-05
CR_06680C	orf19.702	261.509	-0.0787535	0.132874	-0.592695	0.553386	0.71439
CR_06850C	orf19.1848.1	47.5548	1.41564	1.10929	1.27616	0.201897	0.356774
C1_05380C	orf19.427	1375.02	0.271778	0.0737598	3.68464	0.000229029	0.00121928
C2_05190W	CDC21	94.8483	0.218003	0.229853	0.948445	0.342903	0.523875
C7_00490C	orf19.7069	33.56	-0.641341	0.36285	-1.76751	0.0771434	0.174365
C3_03430C	orf19.340	114.705	-0.0867276	0.195474	-0.443678	0.657275	0.788034
C3_01330W	ZCF8	66.66	0.125664	0.285696	0.439854	0.660043	0.789744
C7_00330C	orf19.7088	119.116	0.09562	0.199057	0.480365	0.630968	0.76902
CR_06320C	orf19.3886	194.66	-0.297948	0.158347	-1.88161	0.0598884	0.142647
C2_08030W	orf19.2181	11.5349	-0.577281	0.634928	-0.909208	0.36324	0.54366
C2_05850C	orf19.5209	386.4	-0.170221	0.119048	-1.42985	0.15276	0.29241
C4_01070W	HGT17	0	NA	NA	NA	NA	NA
C3_06260C	orf19.7406	34.3132	0.598506	0.374109	1.59982	0.109639	0.228839
C4_06280C	orf19.2908	437.079	-0.276737	0.108614	-2.5479	0.0108373	0.0351377
C4_06340W	AGO1	1239.4	-0.188618	0.0777722	-2.42526	0.0152975	0.0471825
C3_05350C	SMI1B	143.322	0.226199	0.187132	1.20877	0.226752	0.387215
C1_01360C	orf19.3325	3033.46	-0.843951	0.0662163	-12.7454	3.30819e-37	1.82043e-35
CR_04130C	EAF7	643.648	-0.357354	0.0966409	-3.69775	0.000217515	0.0011643
C7_00710W	RPS28B	573.079	0.085001	0.0967767	0.878321	0.37977	0.56183
C1_04010C	orf19.4476	1542.97	-1.1256	0.0903777	-12.4543	1.32428e-35	6.83977e-34
C3_00840C	orf19.6156	313.933	0.4747	0.124493	3.81306	0.000137256	0.000768946
C4_05620C	orf19.1247	310.159	0.0720957	0.125667	0.573704	0.566168	0.723528
C6_03740W	orf19.5748	91.5845	0.173235	0.224513	0.771606	0.440348	0.617915
C3_06860C	orf19.6816	158.558	0.347646	0.20442	1.70064	0.0890102	0.194613
C1_09570W	orf19.4820	152.717	0.172585	0.215477	0.800947	0.423162	0.601686
C7_04220W	orf19.7151	1.00097	2.24372	2.47146	0.907855	0.363955	NA
C2_05530C	orf19.3583	214.809	-0.0781933	0.158004	-0.494882	0.620684	0.762961
C1_01680C	orf19.3357	726.289	0.18524	0.0930575	1.99059	0.0465257	0.116572
C7_03390C	PUP3	1937.68	0.0914505	0.0667213	1.37063	0.170489	0.317169
C3_05290C	orf19.6008	101.145	-0.187039	0.213863	-0.874575	0.381805	0.56385
C2_03680W	SAP98	214.567	0.210286	0.145876	1.44154	0.149431	0.287346
C1_06520C	BPH1	847.002	-0.253141	0.0829739	-3.05085	0.00228197	0.00939081
C4_03670W	SPO75	352.139	-0.00974713	0.117781	-0.0827563	0.934045	0.963204
C1_01200W	STB5	205.643	0.507782	0.157874	3.21637	0.00129824	0.00579972
C1_06940C	ATC1	485.216	0.111336	0.103653	1.07412	0.282768	0.457024
C3_03740W	orf19.6943	5.79523	0.142303	0.84066	0.169276	0.86558	0.925638
C3_03680W	orf19.6951	1250.66	-0.483304	0.0732972	-6.59376	4.28811e-11	6.05477e-10
C2_05910W	orf19.5213	1022.95	0.00598224	0.0763705	0.0783318	0.937564	0.965221
CR_02340W	orf19.3735	34.1467	-3.21891	0.483395	-6.65896	2.7577e-11	3.95069e-10
C1_06480C	orf19.6264.3	56.0332	-0.0776419	0.320266	-0.242429	0.808447	0.893252
C1_04970W	orf19.51	115.942	0.105339	0.200242	0.526058	0.598848	0.747354
C2_07360W	orf19.1900	248.931	0.471744	0.136745	3.4498	0.000561	0.00275954
C1_05540C	orf19.411	1235.56	-1.81456	0.0779346	-23.2831	6.57055e-120	1.43287e-117
CR_09660W	orf19.6597	13.617	-0.788594	0.587649	-1.34195	0.179613	0.329151
C4_04140W	orf19.5295	422.285	-0.186995	0.108995	-1.71563	0.0862303	0.189591
C7_03040W	orf19.5157	10.6544	0.151889	0.665853	0.228112	0.819559	0.89895
C2_03760C	orf19.846	1587.91	-0.389038	0.0700451	-5.5541	2.79039e-08	2.81815e-07
C1_14490C	SAM35	8.75373	0.000361848	0.70523	0.000513093	0.999591	0.99976
C5_03610W	HEX1	341.983	-0.829302	0.142087	-5.83659	5.32786e-09	5.82012e-08
CR_09180W	CDG1	5.73416	0.563473	0.8575	0.657111	0.51111	0.680505
C1_11070W	PET127	323.958	-0.00189499	0.120927	-0.0156706	0.987497	0.991201
C4_06220C	orf19.2916	5.15886	-0.837522	0.927648	-0.902845	0.366608	0.54771
CR_00140W	REP1	9.10957	-0.524492	0.677181	-0.774523	0.438622	0.616079
C6_03180C	orf19.5605	1295.97	-0.0624146	0.0767714	-0.812992	0.416223	0.596215
C1_14550C	orf19.7272	317.032	-0.259703	0.128893	-2.01487	0.0439183	0.11127
C2_07580W	orf19.1867	485.598	2.19945	0.122288	17.9858	2.51577e-72	3.15167e-70
C4_00930W	tG(GCC)4	0	NA	NA	NA	NA	NA
C1_12430W	orf19.5221	843.597	-0.284994	0.0876358	-3.25203	0.00114585	0.00522197
C3_05510W	orf19.6986	16.7184	0.195869	0.502234	0.389996	0.69654	0.818444
C1_07430W	PHO100	0.823866	3.19931	2.38629	1.3407	0.180017	NA
C2_07510W	orf19.1877	342.747	-0.0251065	0.117502	-0.213669	0.830805	0.90824
CR_08720W	orf19.6449	22.2825	-0.533993	0.453147	-1.17841	0.238634	0.402025
C2_07020C	orf19.2258	324.125	0.202648	0.122069	1.66011	0.096892	0.208136
CR_07850W	orf19.3714	356.325	-0.451498	0.14699	-3.07163	0.00212894	0.00890916
C2_05590C	orf19.6872	114.93	-0.188288	0.207628	-0.906851	0.364486	0.54497
C4_02330C	orf19.2770	239.697	0.0755998	0.148521	0.509016	0.610741	0.755154
C6_02400W	LSU-C2809	5.7866	-0.221397	0.868037	-0.255054	0.798681	0.88796
C3_06660C	orf19.7455	0.664068	1.53776	2.48503	0.618807	0.536044	NA
CR_09460C	orf19.7341.1	414.205	-0.423997	0.158935	-2.66774	0.00763632	0.0260956
C1_09370W	CEF1	733.156	-0.402451	0.092141	-4.36777	1.25521e-05	8.64408e-05
C5_05470W	EST1	2563.95	0.0715039	0.0660643	1.08234	0.279102	0.453464
C3_06180C	TSA1	1341.65	-0.158719	0.273989	-0.579289	0.562394	0.721433
C1_12730W	RVS162	472.787	-0.343484	0.136636	-2.51387	0.0119416	0.0383381
CR_01850C	orf19.2583.2	0.977169	-1.02896	2.15101	-0.478362	0.632392	NA
C2_08140C	PHM7	11549.5	-0.4101	0.0588207	-6.97203	3.12397e-12	4.72852e-11
C1_14390W	RPC10	36.9633	0.1121	0.396136	0.282984	0.777189	0.874272
C5_01150C	snR189c	0.484081	-0.843875	3.1763	-0.265679	0.790487	NA
C3_07350W	orf19.6756	260.277	-0.119675	0.15051	-0.795125	0.426541	0.604737
CR_04510W	HXK2	36764.5	0.0261262	0.0479873	0.544441	0.586138	0.738303
C7_01770W	orf19.6547	0.833534	0.584147	2.43406	0.239988	0.810339	NA
C1_06640C	orf19.6247.1	16.0927	0.425637	0.522301	0.814927	0.415114	0.595564
C3_06060W	ELP3	12.5881	1.73187	0.669892	2.58529	0.00972959	0.03213
C2_00520W	DFG5	55.8258	0.415618	0.299664	1.38695	0.165457	0.309667
C2_05610C	RPS8A	884.749	0.132523	0.107953	1.2276	0.219597	0.378398
C6_04620C	NAG4	7.87514	-1.23186	0.763662	-1.61309	0.106724	0.223786
C1_04770C	ERG3	3213.17	0.0165948	0.187342	0.0885804	0.929415	0.960744
C6_03900W	NUP82	3227.83	-0.0849039	0.0583103	-1.45607	0.145373	0.281102
C1_07660W	orf19.2778	7.94773	-0.128438	0.742632	-0.17295	0.862691	0.924726
C2_06480W	orf19.25	80.0521	0.17397	0.232065	0.749663	0.453458	0.629554
CR_07910C	orf19.607	940.984	0.119877	0.0861559	1.3914	0.164104	0.308113
C1_11570W	orf19.1162.1	70.5443	0.0733337	0.2667	0.274967	0.783342	0.877801
CR_00250W	ATP17	3818.07	-0.261834	0.887291	-0.295094	0.767922	0.867023
C2_09000C	orf19.204	341.424	-0.291894	0.120802	-2.4163	0.0156792	0.0482587
C5_00400C	orf19.949	126.345	-0.498933	0.217282	-2.29624	0.0216619	0.0626758
CR_01990C	SPC98	247.457	-0.477157	0.155644	-3.06569	0.00217165	0.00903015
CR_07550C	orf19.2625	0.163677	-0.907	4.08047	-0.222278	0.824097	NA
C2_00400C	orf19.2091	76.7823	0.618172	0.252691	2.44635	0.014431	0.0448862
C2_06880C	PRB1	1229.33	-0.965191	0.0794727	-12.1449	6.10236e-34	2.96948e-32
C1_00020C	orf19.6114	22.1482	0.869049	0.487988	1.78088	0.0749315	0.170478
C1_06080C	ARC35	1122.36	-0.0234414	0.101174	-0.231695	0.816775	0.897442
C4_00210W	orf19.5646	133.76	-0.326863	0.20883	-1.56521	0.117533	0.240539
C5_01020C	orf19.1968.1	61.9105	-0.160097	0.26424	-0.605878	0.544596	0.706451
C3_05870C	UBP1	223.393	0.0933873	0.160896	0.58042	0.561631	0.720769
CR_08640C	orf19.6438	73.8353	0.816532	0.280257	2.91351	0.00357387	0.0137267
C2_00820W	orf19.2042	185.266	0.289878	0.161633	1.79343	0.0729049	0.166899
C1_10330C	orf19.4904	142.712	-0.703048	0.187652	-3.74655	0.000179286	0.000976538
C1_08870C	JIP5	1053.93	0.234359	0.0790592	2.96436	0.00303318	0.0119405
C5_04500W	orf19.3935	0.61462	-2.72592	3.09018	-0.882124	0.37771	NA
C3_06340W	HNT2	20.8453	0.126571	0.455792	0.277694	0.781247	0.876679
C2_10270W	PUS7	984.985	0.0581421	0.0861382	0.674986	0.499685	0.669228
CR_01350C	orf19.2518	1257.21	0.0967753	0.0797822	1.21299	0.225133	0.385231
C1_13820C	orf19.5020	179	-0.102086	0.168326	-0.606476	0.544199	0.706247
C5_01220W	orf19.1948	1030.61	-0.404936	0.082655	-4.89911	9.62718e-07	7.95019e-06
C3_01820W	orf19.1664	588.203	-0.188833	0.103171	-1.83028	0.0672075	0.156534
C3_06740W	orf19.6829	290.262	-0.0587919	0.133371	-0.440816	0.659346	0.78915
C1_07920W	orf19.5064.1	165.685	-0.0083687	0.182494	-0.0458575	0.963424	0.980238
C2_09700W	YEA4	263.528	-0.430979	0.13982	-3.08238	0.00205352	0.00862419
CR_01070W	orf19.3248	34.5907	-0.161527	0.347142	-0.465307	0.641712	0.776535
C6_04100W	orf19.1212	1497.92	-0.317897	0.0911195	-3.48879	0.000485211	0.00242112
C4_05360C	orf19.1794	24.2848	0.322146	0.415526	0.775272	0.438179	0.615751
C2_02150C	orf19.1531	785.454	-0.164238	0.104333	-1.57418	0.115447	0.237182
C2_06360C	MAK16	268.359	0.524324	0.136243	3.84844	0.00011887	0.000675587
CR_05720W	TPS1	1091.62	0.229804	0.0879622	2.61254	0.0089873	0.0300325
C3_02230C	YCG1	898.415	-0.184771	0.0913225	-2.02329	0.0430437	0.109514
C7_02460C	orf19.6463	152.787	0.333877	0.183048	1.82399	0.0681542	0.158144
C2_03040W	PLC2	1346.15	-0.706734	0.0744748	-9.48957	2.31985e-21	6.23713e-20
C6_01850W	orf19.3399	1013.62	-0.166676	0.0783969	-2.12605	0.0334987	0.0898589
C5_05180W	orf19.4011	0.153655	-0.907	4.08047	-0.222278	0.824097	NA
CR_08080W	orf19.6366	132.426	0.282938	0.209718	1.34913	0.177294	0.325814
C2_00730C	orf19.2051	697.219	0.00487958	0.0883152	0.0552518	0.955938	0.975414
C7_03920C	RPP1B	196.304	0.0994576	0.156421	0.635833	0.524885	0.691238
C5_00560W	orf19.933	2076.48	0.0144958	0.0633811	0.228709	0.819095	0.898759
C3_02290W	orf19.1617	228.74	-0.163847	0.151005	-1.08504	0.277903	0.451765
C3_00360W	orf19.5431	49.822	0.374397	0.321222	1.16554	0.243801	0.408974
C1_02020W	orf19.4523	311.931	0.229132	0.131171	1.74683	0.0806674	0.180734
C1_10230C	orf19.4893	462.194	-0.426598	0.112624	-3.78779	0.000151991	0.000841093
C3_07880C	orf19.6184	5.28548	-0.286364	0.931235	-0.30751	0.758455	0.861289
C1_07500C	LHP1	1933.96	0.0109037	0.0686655	0.158795	0.87383	0.930905
C4_01770W	POL30	4718.7	0.131517	0.0761406	1.72729	0.0841153	0.186272
C1_10030W	DBP3	1096.03	-0.174378	0.0779013	-2.23845	0.025192	0.0708359
C5_01500C	ZCF20	1589.99	-1.15983	0.0731112	-15.8639	1.12664e-56	1.03651e-54
CR_02860W	RHO1	365.941	-0.09073	0.123722	-0.733337	0.463353	0.638158
C4_03080W	orf19.2684	2092.92	-0.0994311	0.0660509	-1.50537	0.132229	0.261702
C3_02110W	RPL12	757.08	0.092711	0.105762	0.876603	0.380702	0.562362
C1_08120W	BUD6	924.486	-0.122333	0.0869441	-1.40703	0.159419	0.302014
C7_02500C	DPP3	312.277	-0.189189	0.148843	-1.27106	0.203706	0.359108
C3_04300C	POL1	1433.05	0.183369	0.0745694	2.45904	0.0139311	0.0435614
CM_00280W	tW(UCA)1mt	0	NA	NA	NA	NA	NA
CR_08240W	tK(UUU)5	0	NA	NA	NA	NA	NA
CR_00890C	orf19.3265.1	12.7011	0.287875	0.575006	0.500648	0.616619	0.759551
C3_01220W	orf19.1729	221.458	-0.143718	0.151683	-0.947484	0.343392	0.524277
CR_07370W	orf19.6132	1270.16	-0.234432	0.0764615	-3.06601	0.00216937	0.00902704
CR_07170W	orf19.732	454.946	0.278414	0.113973	2.44281	0.0145736	0.045282
C2_03940C	SCH9	948.402	-0.0662799	0.0879311	-0.753771	0.450987	0.62715
C4_02420C	orf19.2761	1376.52	-0.725893	0.0856598	-8.47414	2.3682e-17	5.01581e-16
C1_13940W	SIM1	5037.2	-0.151256	0.0741882	-2.03881	0.0414687	0.106484
C2_09420W	orf19.1600	590.364	-0.390542	0.105512	-3.70139	0.000214423	0.00115088
C3_07640C	FUM12	156.987	-1.27481	0.214228	-5.95072	2.66971e-09	3.01135e-08
C1_02100W	orf19.3667	533.302	-0.565081	0.122988	-4.59462	4.33543e-06	3.25185e-05
C6_01350W	orf19.3449	1155.29	-0.191252	0.0849905	-2.25027	0.0244317	0.0690785
C6_02080W	orf19.3503	4.88243	-0.048974	0.940205	-0.0520886	0.958458	0.977551
C3_03180C	PNP1	2274.41	0.083338	0.0680321	1.22498	0.220583	0.37932
C1_07460C	GPI8	18.1924	0.550337	0.532698	1.03311	0.301552	0.478066
C5_01920C	orf19.3180	1305.76	0.0356799	0.081669	0.436884	0.662196	0.790829
C3_07000W	RPD31	202.908	0.115415	0.187484	0.615602	0.538157	0.700972
CM_00040W	tN(GUU)5mt	0	NA	NA	NA	NA	NA
C1_10730W	orf19.2346	704.43	0.303644	0.0926788	3.2763	0.00105176	0.00485705
CR_03090C	MLC1	529.571	-0.537318	0.111728	-4.80917	1.51555e-06	1.22241e-05
C6_02960W	orf19.5574	576.34	-0.104506	0.0971406	-1.07583	0.282005	0.456287
C4_05840W	FRE3	157.192	-0.272569	0.197766	-1.37824	0.168128	0.313668
C1_13080W	OP4	4.17245	-0.215963	1.11084	-0.194415	0.845851	NA
CR_06950C	ATX1	676.907	-1.11199	0.103402	-10.7541	5.66997e-27	1.96381e-25
C2_08620W	orf19.3615	232.592	-0.0363523	0.153377	-0.237013	0.812647	0.895539
C5_02680W	orf19.4286	141.942	-0.704558	0.185497	-3.79822	0.000145738	0.000811832
CR_00550W	orf19.7480	4.60513	-0.578691	0.942379	-0.614075	0.539166	0.701726
C1_13140C	TYE7	1040.74	-0.123565	0.0908503	-1.36009	0.173802	0.321503
C4_02980W	TYS1	2849.23	0.0789454	0.0612183	1.28957	0.197199	0.352061
C2_03600W	BMT8	285.868	0.0436372	0.134768	0.323794	0.746094	0.853507
C7_01350C	orf19.6916	78.1154	0.575943	0.246267	2.33869	0.0193513	0.0574877
C1_04150C	orf19.1049	11.6892	0.186056	0.655052	0.284032	0.776386	0.873898
C6_03580W	orf19.5725	366.377	-0.133769	0.123735	-1.08109	0.279657	0.453939
C5_04340W	orf19.3920	473.654	-0.576378	0.117226	-4.91682	8.79625e-07	7.32997e-06
CR_10700W	RFC4	17.3845	1.02788	0.508515	2.02135	0.0432439	0.109845
C5_01420W	orf19.4132	2647.05	-0.399808	0.0686138	-5.82693	5.64548e-09	6.15566e-08
C7_02860C	orf19.5175	2396.5	0.0116384	0.0708936	0.164167	0.869599	0.928245
C4_04380C	orf19.1409.2	512.503	-0.861096	0.123701	-6.96109	3.37643e-12	5.0845e-11
C1_02560W	orf19.2943.5	3.53473	-1.05356	1.18531	-0.888852	0.374083	NA
CR_07360W	PIF1	1972.67	0.44958	0.0645036	6.96984	3.17295e-12	4.79035e-11
C2_02780C	BUB2	160.529	-0.0727486	0.167497	-0.434327	0.664051	0.792286
CR_06810W	HHT2	6737.33	-0.564713	0.0694247	-8.13418	4.14721e-16	8.3626e-15
C1_08500C	ENO1	56484.3	0.153397	0.0521939	2.93899	0.00329282	0.0128056
C5_02040W	orf19.3167	357.884	0.601112	0.138794	4.33095	1.48465e-05	0.000100019
C1_02980W	GOR1	1357.56	0.381699	0.0744538	5.12665	2.94936e-07	2.63518e-06
C3_07320W	MDS3	38.3367	0.655579	0.366112	1.79065	0.0733487	0.167719
C2_01010W	HGT8	12923.7	-0.61983	0.0515462	-12.0248	2.63376e-33	1.25061e-31
C4_03800C	NUP84	777.345	-0.0298891	0.0956758	-0.3124	0.754737	0.859387
C7_04130C	SUI3	96.1374	0.352283	0.247567	1.42298	0.154743	0.295526
C7_03240W	orf19.5131	1091.73	0.0430867	0.0795483	0.541642	0.588065	0.739225
C4_04700W	SSZ1	2607.36	-0.0623868	0.0601145	-1.0378	0.299364	0.476265
C7_03080W	LMO1	1854.18	-0.0627481	0.0749471	-0.837231	0.402463	0.584958
CR_06230W	orf19.3874	1050.86	-0.724365	0.0832651	-8.6995	3.33336e-18	7.43441e-17
C2_09940W	GCN4	8484.85	0.311493	0.0642836	4.84561	1.26222e-06	1.0251e-05
C1_10830W	BIG1	651.702	0.0858823	0.0936795	0.916767	0.359265	0.539768
C6_01190C	VPS15	563.942	-0.473765	0.103365	-4.5834	4.57467e-06	3.39772e-05
C2_02220C	orf19.1539	16.8178	0.0262515	0.513383	0.0511344	0.959218	0.977649
C2_01310W	orf19.1994	339.609	-0.458086	0.142055	-3.22472	0.00126098	0.00564181
C7_02980C	SFI1	629.19	-0.059177	0.0947167	-0.624779	0.532116	0.697539
CR_03310C	orf19.2393	912.814	-0.119175	0.0828496	-1.43845	0.150306	0.288557
CR_00180C	CHT1	14.1503	-0.068292	0.579285	-0.11789	0.906155	0.947175
C6_02800W	orf19.5553	648.053	0.0216542	0.0936835	0.231142	0.817204	0.897705
C1_08920W	orf19.4751	392.965	0.0334443	0.120538	0.277457	0.781429	0.876679
C2_04470W	ADH3	35.8225	-1.32483	0.376738	-3.51658	0.000437152	0.00219808
C1_14420W	DDI1	181.693	0.423324	0.164483	2.57366	0.0100629	0.0330823
CR_00790C	orf19.3277	0	NA	NA	NA	NA	NA
C1_10630C	orf19.1834	266.35	0.428818	0.134552	3.187	0.00143755	0.00631666
C2_01950C	AMN1	161.239	-0.575134	0.17233	-3.3374	0.000845658	0.00399638
C7_02340C	orf19.6477	509.484	-0.0528578	0.110316	-0.479148	0.631834	0.769439
C4_00330C	orf19.5660.1	26.8478	0.735272	0.474651	1.54908	0.121363	0.246326
C1_05430W	SPT20	950.974	-0.241975	0.0920395	-2.62903	0.0085628	0.0288701
C4_04620C	orf19.3820	0	NA	NA	NA	NA	NA
CR_00310C	orf19.7502	442.098	-0.795131	0.12791	-6.21635	5.08865e-10	6.45732e-09
CR_03550W	NCS2	695.214	0.0550674	0.0960947	0.573054	0.566608	0.723528
C3_05720C	KIP3	144.184	-0.0403641	0.185086	-0.218083	0.827364	0.905981
C1_03520W	RPN3	2771.96	0.153614	0.0663555	2.31502	0.0206118	0.0602893
C1_04470C	orf19.6840	489.313	-0.257658	0.118419	-2.17581	0.0295692	0.08075
CR_03810W	PRP13	1121.83	-0.0957789	0.0824287	-1.16196	0.245252	0.410561
CR_07470W	orf19.6118	6.924	-0.219423	0.79125	-0.277312	0.781541	0.876679
CR_02260C	orf19.3743	263.422	0.0934451	0.141995	0.658086	0.510483	0.680061
C2_01150W	PEX12	436.284	0.231321	0.121587	1.90252	0.0571035	0.137403
C5_03540C	RPS25B	1392.82	0.0374009	0.0699583	0.534617	0.592915	0.742626
C6_02480W	orf19.5517	3301.07	-0.254773	0.0646338	-3.94179	8.08765e-05	0.000477634
C4_02100C	GPI14	22.271	-0.617383	0.464723	-1.3285	0.184014	0.33451
C6_01630W	TIF3	4881.93	-0.196823	0.057345	-3.43226	0.000598575	0.00291514
CR_06130C	orf19.3868	3.03606	0.679343	1.46174	0.464751	0.64211	NA
C2_04950C	CYT1	1051.38	1.71724	0.0912856	18.8117	6.05381e-79	8.1011e-77
C1_09780C	orf19.4843	86.944	0.131402	0.221599	0.592975	0.553198	0.714305
CR_03410W	orf19.2381	74.5959	-0.0450465	0.251167	-0.179349	0.857664	0.921015
C4_01200C	AAT22	361.084	0.0552436	0.129825	0.425525	0.670454	0.796375
C5_03010W	orf19.4326	564.003	-0.420422	0.108627	-3.87033	0.000108688	0.000625539
C3_00680C	orf19.5390	0	NA	NA	NA	NA	NA
C3_04780C	orf19.5941	122.264	0.0844412	0.202774	0.41643	0.677095	0.802645
C2_08200W	orf19.2165	824.038	0.244887	0.101688	2.40822	0.0160306	0.0491095
C1_12500C	tW(CCA)1	0.165555	1.01655	4.08047	0.249126	0.803263	NA
C1_02000W	orf19.4525	1883.74	-0.0252278	0.0670264	-0.376386	0.70663	0.826179
C6_02760W	orf19.5549	44.1999	-1.68619	0.367673	-4.58611	4.51587e-06	3.3615e-05
CR_10140W	orf19.7590	18.8886	3.24803	0.616886	5.26519	1.40042e-07	1.31509e-06
C3_05600W	ATO6	2.60804	2.11579	1.4356	1.4738	0.140536	NA
CR_02290W	PGA22	8.63307	-0.0949481	0.725312	-0.130907	0.895849	0.943447
C5_02940C	MIG1	1804.01	0.0117064	0.0750948	0.155889	0.876121	0.932549
C3_01700W	CDC53	1422.46	-0.117641	0.0720336	-1.63314	0.102441	0.216578
C1_03760C	STR2	866.526	0.146798	0.0873095	1.68135	0.0926941	0.201113
C3_00040W	orf19.5472	0	NA	NA	NA	NA	NA
C6_00090W	orf19.6328	108.272	-0.12725	0.218661	-0.581952	0.560599	0.719603
C2_05460W	CDC19	7639.38	0.391286	0.0848471	4.61166	3.99472e-06	3.01938e-05
C4_07130W	orf19.3091	1201.66	-0.157896	0.0759553	-2.0788	0.0376356	0.0986635
C4_02020W	CAT2	93.8905	0.335245	0.25174	1.33171	0.182955	0.333432
C1_03080C	TEM1	18.7735	-0.432482	0.469047	-0.922046	0.356505	0.537624
C5_04860C	orf19.3972	44.2065	-0.258744	0.318496	-0.812395	0.416565	0.596337
C4_03480C	orf19.3375	0.483574	-0.841127	2.96065	-0.284102	0.776332	NA
C2_06950C	orf19.2249	452.565	0.270175	0.117276	2.30374	0.021237	0.0616585
C1_03160C	COQ4	856.725	0.260451	0.0874233	2.97919	0.00289012	0.0115058
C2_09300W	MED18	304.227	-0.276903	0.14438	-1.91787	0.0551271	0.133851
C6_01730W	FGR37	2.69932	-2.17393	1.42035	-1.53056	0.125877	NA
C2_02420C	orf19.1565	1555.89	0.0404379	0.0714286	0.56613	0.571305	0.726074
C1_00230C	BFA1	144.418	-0.148581	0.184122	-0.806969	0.419684	0.59891
C1_05730W	snR39b	1.81934	2.13561	1.84081	1.16015	0.245989	NA
C5_02200W	orf19.4227	84.2575	-0.179788	0.231567	-0.776397	0.437515	0.615111
C1_12840W	orf19.4914	361.707	0.125052	0.117017	1.06866	0.285222	0.460359
C2_07130C	RCK2	3738.73	-0.0773455	0.059408	-1.30194	0.192938	0.346876
C5_03380W	ARP1	285.994	0.0963431	0.141865	0.679118	0.497063	0.666828
C2_05360C	BIO32	12.7032	-0.279242	0.646618	-0.43185	0.66585	0.793951
C2_05260W	BUD14	854.693	-0.498906	0.0845053	-5.90384	3.55139e-09	3.92319e-08
CR_04680C	orf19.1736	24.5578	1.33269	0.47891	2.78275	0.00538997	0.019482
C1_00610W	PSD1	283.325	0.152436	0.135263	1.12696	0.259759	0.428901
CR_02610C	orf19.2820	1253.76	-0.220327	0.078473	-2.80768	0.00498993	0.0181924
C2_10040W	orf19.1778	2.98715	-0.92953	1.23598	-0.752062	0.452014	NA
CR_02750C	PGA34	6.38102	-0.24365	0.807727	-0.301649	0.76292	0.863694
C2_01710W	HSK3	80.3892	-0.658048	0.231735	-2.83966	0.00451613	0.0167029
C5_00710W	IFF8	6.48242	0.58475	0.799865	0.731061	0.464742	0.638749
C6_01430C	FRP6	73.3161	0.307143	0.246108	1.248	0.212031	0.369689
C4_01840C	orf19.4609	2266.83	-0.0409154	0.064133	-0.637977	0.523489	0.690016
C2_07230C	ZCF10	278.033	0.0395695	0.140722	0.281189	0.778565	0.874792
C3_01620W	orf19.1681	212.153	-0.0675031	0.14549	-0.46397	0.642669	0.776996
C4_06870W	RPT5	2018.86	0.068238	0.0684566	0.996807	0.318858	0.497532
C7_02100W	orf19.6507	845.88	0.31515	0.409705	0.769211	0.441768	0.619317
CR_04590C	PDX3	4223.11	0.970918	0.0633355	15.3297	4.83882e-53	4.07014e-51
C1_03960C	orf19.4471	186.326	-0.319733	0.199113	-1.60579	0.108321	0.226329
C4_04940W	orf19.3784	109.775	0.32773	0.207589	1.57874	0.114395	0.235674
C2_00910W	PGA19	9.90901	0.0120475	0.653996	0.0184214	0.985303	0.990518
C4_03000C	orf19.2691	272.642	-0.644796	0.136238	-4.73285	2.21389e-06	1.73573e-05
C2_03290W	orf19.899	189.166	0.72608	0.167111	4.3449	1.3934e-05	9.47381e-05
C5_02440C	orf19.4252	212.767	0.0210467	0.151574	0.138854	0.889565	0.939508
C7_00140C	orf19.7109	15.6407	0.85872	0.525768	1.63327	0.102413	0.216578
C4_02620C	orf19.2737	9692.83	-0.15841	0.054002	-2.93341	0.00335256	0.0129867
C4_01560C	orf19.4629	377.75	-0.414179	0.118019	-3.50943	0.000449068	0.00225414
CR_02510W	orf19.173	1934.07	-0.352694	0.0683369	-5.1611	2.45501e-07	2.22386e-06
C3_04380C	orf19.5885	100.158	0.136616	0.212487	0.642939	0.520264	0.687828
C3_06570C	OPI3	31.2992	0.208454	0.363529	0.573418	0.566362	0.723528
C4_05210W	orf19.6860	469.543	0.33719	0.112369	3.00073	0.00269334	0.0108471
C1_04540C	VPS16	228.499	-0.106911	0.15432	-0.69279	0.488441	0.660028
C7_00180W	FAR1	17.7449	0.206515	0.493574	0.418407	0.675649	0.801253
CR_09270C	CBP1	58.0655	0.888242	0.312377	2.84349	0.00446225	0.0165452
C7_03480W	orf19.6705	1052.76	-0.205984	0.080232	-2.56736	0.0102477	0.0335212
C2_00110W	orf19.1910	123.478	0.091935	0.192685	0.477127	0.633272	0.770118
CR_06630W	snR66	92.9872	0.413129	0.237254	1.7413	0.0816319	0.18236
C2_04170C	orf19.804.1	2615.16	-0.15572	0.0902733	-1.72498	0.0845312	0.186779
C1_12220W	CDC6	948.307	0.00135212	0.0853073	0.0158499	0.987354	0.991201
C1_04420C	URA6	98.3967	0.0787897	0.216671	0.363637	0.716129	0.833149
CR_10400W	orf19.7617	12.5896	0.336344	0.592746	0.567434	0.570419	0.726033
C1_11960C	orf19.5269.1	87.4423	-0.550667	0.224122	-2.457	0.0140103	0.0437394
C5_00830C	ERV46	2143.29	-0.232009	0.0658885	-3.52123	0.000429548	0.00216354
C6_00870C	ILV5	8952.41	0.389854	0.0511024	7.62887	2.36817e-14	4.22538e-13
C3_04060C	HEM13	445.107	0.721158	0.109268	6.59989	4.11469e-11	5.83791e-10
C1_06270W	orf19.1823	376.177	-0.381783	0.121028	-3.1545	0.00160772	0.00694518
C1_08200W	NTG1	63.0352	1.38043	0.280787	4.9163	8.81947e-07	7.33461e-06
C5_03140C	orf19.4346	2933.4	0.105268	0.0605113	1.73964	0.0819223	0.182781
C1_11500C	ARO7	185.978	0.132527	0.164984	0.803272	0.421818	0.600746
C4_02580W	orf19.2742	173.755	-0.33728	0.174719	-1.93042	0.0535547	0.130734
C3_01540W	orf19.1691	1659.15	5.76107	0.130301	44.2135	0	0
C1_01950C	orf19.4528	16.2019	0.176509	0.50782	0.347581	0.728155	0.841375
C1_03560C	SUA71	1047.05	0.0120582	0.0830849	0.145131	0.884607	0.936865
CR_04840C	MSS11	526.671	-0.278346	0.104645	-2.65991	0.00781622	0.0266331
CR_01920W	orf19.2591	0.173192	-0.907	4.08047	-0.222278	0.824097	NA
CR_02910W	orf19.2848	692.788	-0.0766938	0.0984416	-0.779079	0.435933	0.613327
CR_06530W	orf19.713	479.315	0.541533	0.105474	5.1343	2.83201e-07	2.54191e-06
C1_04380W	SIT4	1059.42	0.147033	0.0769175	1.91157	0.055931	0.135134
C3_04880W	PIN3	371.831	-0.119434	0.11531	-1.03576	0.300315	0.477222
C4_01600C	snR75	22.347	0.116225	0.485178	0.239551	0.810679	0.894877
C4_02900C	CRH11	725.745	0.113773	0.0997924	1.1401	0.254246	0.421841
C5_03920C	orf19.3220	331.208	-0.0215146	0.124698	-0.172533	0.863019	0.92491
CR_03010C	ERV1	682.119	0.491476	0.10715	4.58681	4.50072e-06	3.35871e-05
C5_01930W	orf19.3178	949.631	-0.206086	0.0822893	-2.50441	0.0122656	0.0392073
C2_07750W	RHO2	19.2547	0.158832	0.470927	0.337275	0.73591	0.846793
C4_06170C	orf19.2920	957.41	-0.737226	0.0804214	-9.16703	4.86219e-20	1.20796e-18
C7_00860W	SSR1	1002.34	-0.210795	0.0943626	-2.23388	0.0254908	0.0716419
C1_11620W	orf19.1158	111.452	-0.144239	0.207204	-0.696121	0.486353	0.658158
C6_00710W	orf19.3658	946.773	-0.203799	0.0871997	-2.33716	0.019431	0.0576082
C4_06770W	orf19.3132	93.1012	-0.413676	0.215375	-1.92072	0.0547669	0.133086
C5_00150C	orf19.5682	163.183	0.477953	0.186906	2.55718	0.0105523	0.0343461
C1_01810C	UGA2	60.0099	0.897232	0.305728	2.93474	0.00333825	0.0129484
C2_06170C	ECM17	127.068	3.33657	0.256048	13.031	8.15088e-39	4.75172e-37
C4_04300C	orf19.1417	5.47907	-0.098805	0.917577	-0.10768	0.914249	0.951414
C2_03450W	orf19.875	392.429	-0.0130133	0.11855	-0.10977	0.912592	0.950193
C2_07830W	FLC3	1074.28	-0.104349	0.077892	-1.33966	0.180355	0.329998
C5_00090C	orf19.5688	66.1318	-0.428964	0.256408	-1.67298	0.0943315	0.203975
C1_01470W	orf19.3333	1169.72	-0.128873	0.0786252	-1.63908	0.101197	0.214798
C5_03020W	CCC2	1035.69	-2.12477	0.0881438	-24.1057	2.17692e-128	5.57292e-126
C4_03880W	orf19.5043	289.766	0.480984	0.138356	3.47642	0.00050816	0.00251856
C7_00780W	orf19.7041	70.7142	0.189153	0.248085	0.762454	0.445789	0.623191
C6_03730C	orf19.5747	1340.14	0.288101	0.0795807	3.62024	0.000294334	0.00153231
C1_01070C	orf19.3295	643.659	-0.748635	0.0940643	-7.95876	1.73768e-15	3.37672e-14
C5_04170W	orf19.3900	1470.04	-0.045467	0.0847494	-0.536488	0.591621	0.74211
C6_03090W	orf19.5592	9.91174	0.513855	0.656057	0.783248	0.433482	0.611046
C4_00940W	orf19.4701	185.632	-0.00197374	0.163196	-0.0120943	0.99035	0.99316
CR_05050W	GLN1	12877.8	0.125342	0.0464745	2.69701	0.00699648	0.0242753
C3_03570C	orf19.355	0	NA	NA	NA	NA	NA
CR_08530C	tL(CAA)4	12.1808	-0.939021	0.607608	-1.54544	0.12224	0.247613
C2_09840W	MTW1	48.6689	-0.11424	0.294186	-0.388327	0.697774	0.819078
C2_07430C	orf19.1888	361.057	-0.125714	0.119263	-1.05409	0.291843	0.467583
C4_01160W	CRD2	8.43629	-1.32921	0.781118	-1.70167	0.088817	0.194296
CR_09750C	orf19.7547	122.958	0.198336	0.198231	1.00053	0.317054	0.495833
C2_00350W	orf19.2097	889.989	0.428718	0.0810888	5.28702	1.24324e-07	1.17688e-06
C2_07930C	VRP1	1095.24	0.27376	0.0844014	3.24355	0.0011805	0.00533854
C3_03370C	orf19.334	1858.71	-0.151941	0.108317	-1.40274	0.160695	0.303581
C7_00540W	snR46a	0	NA	NA	NA	NA	NA
C7_04010W	orf19.7179	478.917	0.224072	0.11103	2.01812	0.0435786	0.110504
C3_04660C	ARG11	29.2398	0.673959	0.388517	1.73469	0.0827951	0.184239
C4_05590W	orf19.1240	2106.57	-0.452805	0.063535	-7.12686	1.02684e-12	1.62966e-11
C4_05630W	orf19.1248	1002.17	-0.00219974	0.0876532	-0.0250959	0.979978	0.988541
C3_05320W	orf19.6968	174.63	-0.050873	0.163164	-0.311791	0.755199	0.859706
C7_03120W	TIM54	970.436	-0.0144481	0.0856231	-0.168741	0.866	0.925638
CR_05290W	MNT3	196.45	-0.139062	0.152491	-0.911934	0.361803	0.542198
C1_06490C	snR189a	0.329919	0.0547829	3.66446	0.0149498	0.988072	NA
C1_02490C	orf19.2938	48.4328	0.723043	0.337639	2.14147	0.0322363	0.0869704
C6_04450W	orf19.2128	46.2622	-0.179385	0.33436	-0.536502	0.591611	0.74211
C4_02180C	ZCF26	163.527	0.221411	0.167349	1.32305	0.185817	0.33654
C4_00820W	orf19.4159	26.2572	-0.0108539	0.452336	-0.0239953	0.980856	0.989021
C1_07210C	orf19.4446	449.8	0.174068	0.115275	1.51002	0.131037	0.26015
CR_08430W	orf19.6411	47.9434	0.788309	0.326653	2.41329	0.0158091	0.0485824
CR_03890W	WOR3	98.053	-0.375994	0.248501	-1.51305	0.130267	0.259301
C4_04010W	orf19.5311	75.1799	-0.464996	0.245712	-1.89244	0.058432	0.13997
C2_07630C	orf19.1862	6313.09	0.192491	0.0701243	2.745	0.00605117	0.0214247
C4_01280C	orf19.4659	543.859	-0.201159	0.10249	-1.96272	0.0496785	0.122747
C1_12580W	orf19.3758	625.984	-0.184336	0.0961808	-1.91656	0.0552944	0.134091
C5_03680W	FGR27	273.116	0.05843	0.132446	0.44116	0.659097	0.78915
C6_04590C	NAG1	1564.27	0.0162877	0.0796694	0.204441	0.838009	0.911319
C2_07530C	orf19.1874	12.992	1.92543	0.668054	2.88215	0.00394972	0.0149556
C2_00210W	RPL38	101.464	0.675888	0.285546	2.367	0.0179328	0.0538715
C6_03030W	SAP5	29.0844	0.525378	0.383258	1.37082	0.170431	0.317161
C1_04140W	IFD6	4358.11	0.780353	0.0678898	11.4944	1.40742e-30	5.83583e-29
CR_04360C	NHP2	1107.08	0.247842	0.0809121	3.0631	0.00219054	0.00909064
C1_01270W	CTA9	927.838	-0.526638	0.0849164	-6.20184	5.58084e-10	7.02137e-09
C3_05200W	RPS19A	422.365	-0.171421	0.154309	-1.11089	0.266615	0.437888
C7_01100C	orf19.6896	270.619	-0.22747	0.133453	-1.70449	0.0882891	0.193395
C3_07600W	orf19.6730	25.5582	0.521052	0.417997	1.24654	0.212565	0.3704
CR_09970W	UBC4	134.129	0.304992	0.210501	1.44889	0.147369	0.283844
C3_02980C	orf19.292	25.2194	0.590901	0.422688	1.39796	0.162125	0.305665
C4_00420C	orf19.5671	2403.17	-0.261424	0.0608686	-4.29489	1.74777e-05	0.000116544
C2_10760C	orf19.5358	94.8728	0.558191	0.233024	2.39542	0.0166014	0.0504381
C6_02570C	SEC20	589.798	-0.184519	0.112445	-1.64098	0.100802	0.214113
C7_01520W	FLU1	283.409	-0.282379	0.131607	-2.14563	0.0319029	0.0863652
C4_03630C	tG(GCC)2	0	NA	NA	NA	NA	NA
C6_03830W	SAL6	2412.41	-0.574392	0.0717666	-8.00361	1.20823e-15	2.37136e-14
C3_06170C	orf19.7397.3	6.49304	-0.441819	0.802276	-0.550707	0.581834	0.735001
C5_01050C	orf19.1967	317.047	-0.0733581	0.347972	-0.210816	0.833031	0.909815
CR_04560C	orf19.547	2015.78	0.0760186	0.0668986	1.13633	0.25582	0.423824
C3_03970W	orf19.6922	0	NA	NA	NA	NA	NA
C1_11160C	orf19.2299	423.84	0.0774402	0.119067	0.65039	0.51544	0.683693
C5_01190W	orf19.1953	967.914	0.0962615	0.0843034	1.14185	0.253518	0.420957
C6_03310W	orf19.5619	1299.22	0.659643	0.0732452	9.00596	2.13797e-19	5.18039e-18
C7_01600W	orf19.6565	35.2904	0.486912	0.36564	1.33167	0.182968	0.333432
C1_10400C	FGR41	1720.84	-0.785165	0.0738348	-10.6341	2.06867e-26	7.08159e-25
C1_13530W	orf19.4984	944.604	0.0983162	0.0799328	1.22999	0.218703	0.377631
C3_05980C	FAA2	9.49939	-0.0541387	0.703867	-0.076916	0.93869	0.965248
C5_04770W	orf19.3963	99.0922	0.213763	0.213297	1.00218	0.316255	0.494847
C1_02650W	orf19.2954	468.103	1.49706	0.116375	12.8641	7.16401e-38	3.97941e-36
C4_03760W	orf19.1302	6.95538	2.9153	0.937186	3.11069	0.0018665	0.00790076
C2_09220W	DDR48	9302.52	-0.782782	0.0639002	-12.2501	1.67843e-34	8.44668e-33
C4_06830C	CCT6	2096.18	0.0218389	0.0625229	0.349295	0.726868	0.840825
C3_00110C	SEC6	845.668	0.0246322	0.104489	0.235741	0.813634	0.895788
C7_00060C	orf19.7118	126.863	0.0949302	0.196929	0.482053	0.629768	0.768513
CR_05990C	SFL1	977.78	-0.248825	0.0797807	-3.11885	0.00181555	0.0077184
CR_00220W	orf19.7512	6.33676	0.503765	0.864063	0.583019	0.55988	0.719319
C2_00320W	orf19.2101	14.0078	-0.0510339	0.590585	-0.0864124	0.931139	0.961681
C5_00790C	orf19.581	1664.89	-0.137916	0.0695571	-1.98278	0.0473922	0.11824
C1_02710W	FRS2	1147	-0.0179686	0.0735873	-0.24418	0.807091	0.892299
CR_08630W	CDC23	25.125	0.0415788	0.427869	0.0971766	0.922586	0.956203
C2_06970W	AAH1	193.684	-0.305436	0.189215	-1.61423	0.106478	0.223508
CR_00060C	orf19.7538	88.9158	0.239127	0.228562	1.04622	0.295457	0.471688
C2_06670C	DBF2	488.633	-0.404388	0.124028	-3.26045	0.00111235	0.00509294
C1_06710W	orf19.6239	733.314	0.379151	0.100314	3.77964	0.000157057	0.000865062
C3_00740W	orf19.5382	0	NA	NA	NA	NA	NA
C2_02550C	orf19.1580	451.872	-0.17131	0.113179	-1.51362	0.130123	0.259189
CR_03050C	ZCF11	782.146	-0.242942	0.0885953	-2.74215	0.00610376	0.0215591
C1_10380C	CBK1	1938.7	0.151706	0.0690084	2.19837	0.0279229	0.077043
C5_01775C	C5_01775C	1943.02	-0.166616	0.0674541	-2.47006	0.0135089	0.0424229
C3_00270C	orf19.5442	28.7433	0.36528	0.385702	0.947053	0.343612	0.524277
C3_02740C	tR(UCU)1	0	NA	NA	NA	NA	NA
C3_05440C	orf19.6982	38.1061	0.143705	0.349009	0.411751	0.680522	0.805409
C6_02370C	orf19.3480	1162.42	0.335733	0.0737428	4.55275	5.29484e-06	3.88728e-05
C3_02340W	orf19.1610	125.074	-0.257258	0.191142	-1.3459	0.178335	0.327318
C7_01840W	IQG1	227.977	-0.412473	0.152069	-2.71241	0.00667957	0.0233132
C1_01340C	orf19.3323	186.118	-0.0201725	0.155579	-0.129661	0.896835	0.943463
CR_05750W	orf19.6637	2402.69	-0.195172	0.0608437	-3.20776	0.00133771	0.00594897
C5_01350W	orf19.1933	914.258	-0.424409	0.0903914	-4.69523	2.66304e-06	2.06588e-05
C4_03250C	RHD2	48.3192	0.534782	0.309592	1.72738	0.0841003	0.186272
C3_06030W	NOG1	27.5176	0.216215	0.409264	0.528302	0.59729	0.74648
C5_00250C	orf19.970	5.82156	0.969902	0.884129	1.09702	0.272635	0.445909
C6_01980C	orf19.688	583.65	0.58796	0.0957293	6.1419	8.15401e-10	9.96075e-09
C7_02770W	CHS1	1352.6	-0.471073	0.0769526	-6.1216	9.2638e-10	1.10864e-08
C2_06470W	RTA2	140.513	-0.935735	0.181323	-5.16061	2.46152e-07	2.22633e-06
CR_08030C	FGR32	1701.36	-0.183719	0.0678343	-2.70835	0.00676179	0.0235443
C4_05130C	ALD6	144.354	0.387199	0.187353	2.06668	0.0387646	0.100771
C1_07590C	orf19.2786	1366.08	-0.256494	0.0772517	-3.32023	0.00089942	0.00420969
C6_01500C	TRY5	53.361	-0.0084465	0.289908	-0.0291351	0.976757	0.987151
C1_07100C	orf19.6194	376.012	-0.13341	0.119533	-1.1161	0.26438	0.43531
C1_01570C	RPB7	740.345	-0.112991	0.0894506	-1.26317	0.206529	0.362456
CR_07740W	orf19.2633.1	63.6619	0.0235397	0.257666	0.0913573	0.927209	0.958968
C3_00210C	orf19.5449	49.6101	0.33258	0.372611	0.892566	0.37209	0.553388
C1_07690C	orf19.1229	968.853	-0.126976	0.10171	-1.24841	0.211882	0.369539
CR_07680C	orf19.6282	52.3694	0.505166	0.286569	1.76281	0.077933	0.175409
CM_00210W	COX1	0.90925	3.31869	2.49242	1.33151	0.18302	NA
CR_08930C	orf19.7290	123.354	-0.242665	0.199963	-1.21355	0.224919	0.384978
C7_02570C	RBP1	3523.47	-0.229306	0.0766607	-2.99119	0.00277897	0.0111083
C2_02390W	orf19.1562	146.343	-0.926166	0.185611	-4.98983	6.04314e-07	5.18688e-06
C1_08050W	orf19.5077	263.459	1.27508	0.148883	8.56431	1.08723e-17	2.34491e-16
C3_07130W	orf19.6787	110.074	1.49659	0.806411	1.85586	0.0634734	0.149552
C4_05850C	orf19.1272	163.488	0.650176	0.176898	3.67542	0.000237456	0.00125845
CR_06700C	SOL3	120.102	-0.27026	0.203675	-1.32692	0.184536	0.33489
C4_02750W	HIT1	131.059	0.410115	0.191867	2.1375	0.0325576	0.087694
C2_03870W	GNA1	703.322	-0.0759145	0.0886895	-0.855958	0.392021	0.574327
C1_13930W	SSK1	331.621	-0.12505	0.122692	-1.01922	0.308097	0.48483
CR_01160W	orf19.3238	13.3487	0.46916	0.582716	0.805126	0.420747	0.599927
CM_00220W	CaalfMp08.1	0.31921	0.0547826	3.70962	0.0147677	0.988218	NA
C1_07830C	orf19.5053	336.656	0.724811	0.1212	5.9803	2.22728e-09	2.55638e-08
C5_05330C	RER2	16.6063	0.5761	0.533177	1.0805	0.279919	0.454164
C5_01290C	orf19.1940	1005.73	0.122782	0.0843607	1.45545	0.145546	0.281344
C6_00520W	orf19.4207	92.6428	0.240496	0.240158	1.00141	0.31663	0.495303
C5_02450W	orf19.4253	716.893	-0.360779	0.0920358	-3.91999	8.85519e-05	0.000517769
C5_02610C	RAD9	133.934	0.0508284	0.180636	0.281386	0.778414	0.874792
C1_13130C	orf19.4940	1338.72	0.445453	0.0726201	6.13402	8.56844e-10	1.03595e-08
CR_00520C	CRM1	493.877	-0.18356	0.11069	-1.65833	0.0972509	0.208754
CM_00350W	tM(CAU)5mt	0	NA	NA	NA	NA	NA
C1_08770W	orf19.4735	962.866	-1.94496	0.0862402	-22.5529	1.25831e-112	2.46965e-110
C7_01200C	DBP7	249.719	0.122025	0.144418	0.84494	0.398144	0.581273
C2_04240C	HYM1	452.063	0.345718	0.110278	3.13496	0.00171876	0.00737075
C4_04150C	PDB1	13696.3	0.139092	0.0584624	2.37916	0.017352	0.0523138
C2_10840W	RDH54	240.236	1.1905	0.151868	7.83904	4.54013e-15	8.45959e-14
C2_02250C	OPI1	545.446	0.015635	0.101403	0.154188	0.877462	0.932758
C6_01100W	SEC9	1005.08	-0.106255	0.0805325	-1.3194	0.187034	0.33812
C7_03030W	orf19.5158	1190.88	0.00649684	0.0881867	0.0736714	0.941272	0.966898
C2_09930W	orf19.1359	126.388	-0.282429	0.200852	-1.40615	0.159678	0.302117
C2_03750W	YIM1	3856.72	0.3426	0.0554023	6.18386	6.25538e-10	7.7704e-09
C1_05220C	orf19.444	172.554	-0.319519	0.165004	-1.93643	0.0528156	0.129305
C5_04270C	SAH1	12099.6	0.549436	0.0500471	10.9784	4.85574e-28	1.75402e-26
C7_00370W	DCC1	9.89467	1.24579	0.718101	1.73484	0.0827688	0.184239
C1_07350C	GPX3	86.0436	0.111749	0.224359	0.49808	0.618428	0.761083
C6_01060C	CAN2	53.9997	0.473685	0.292721	1.61821	0.105617	0.222337
C2_09530W	EAP1	276.544	-0.194515	0.138567	-1.40376	0.160391	0.303174
C6_00400C	orf19.1202	601.284	-0.630727	0.101736	-6.19962	5.65988e-10	7.10563e-09
C3_04470W	PKC1	98.8545	0.0580753	0.228168	0.254528	0.799087	0.887964
CR_10670W	CPR6	195.375	0.102878	0.179623	0.572746	0.566817	0.723638
C3_01150C	orf19.158	520.155	-0.0672451	0.120204	-0.559423	0.575873	0.730291
C1_00580W	orf19.6048	13.5435	0.334097	0.564968	0.591355	0.554283	0.715059
C5_02750C	orf19.4295	1016.72	-0.227724	0.0856401	-2.65908	0.00783547	0.0266832
C4_00540C	NMD5	749.43	-0.115016	0.0871403	-1.3199	0.186869	0.338028
CM_00060W	NAD1	0.376262	2.04041	3.75127	0.543925	0.586493	NA
C4_04090C	orf19.5300	1137.06	0.101022	0.079841	1.26529	0.205766	0.361582
C1_13630W	CYB2	19.3376	2.31668	0.533628	4.34138	1.41592e-05	9.61587e-05
C7_03330C	SHM1	7090.09	0.0336556	0.0543608	0.619115	0.535841	0.70034
C3_05130C	THI4	5.42238	-0.226888	0.865323	-0.262201	0.793166	0.884109
C2_01380W	PLB4.5	164.826	0.133742	0.167291	0.799458	0.424025	0.602475
C1_09710C	orf19.4835	72.3884	0.0720665	0.278971	0.258329	0.796153	0.886377
C1_05500W	RSM22	36.5529	1.52003	0.370252	4.1054	4.03619e-05	0.000252015
CR_03460W	orf19.4388	612.802	-0.0935291	0.100919	-0.926772	0.354045	0.535066
C1_10940C	ERP5	4593.49	-0.00366412	0.0620111	-0.0590882	0.952882	0.974047
CR_10070C	ZCF39	89.0971	0.786688	0.26845	2.93049	0.00338431	0.0131011
C6_02870W	RNH1	653.382	-0.46908	0.107392	-4.36794	1.25426e-05	8.64408e-05
CR_03260W	orf19.2397.3	179.781	-0.0421326	0.168999	-0.249307	0.803123	0.890343
C1_08990C	KEX2	346.445	-0.256941	0.119958	-2.14191	0.0322004	0.0869704
C4_06300C	PGA42	43.615	-0.56256	0.322692	-1.74333	0.0812752	0.18175
C1_02930C	MST1	355.049	0.398826	0.117991	3.38013	0.000724527	0.00346268
C1_03370W	orf19.3037	4736.31	-0.0340287	0.0565321	-0.601936	0.547217	0.708758
C3_01010W	orf19.2505	1.1772	0.415389	1.87574	0.221454	0.824739	NA
CR_00400C	SWC4	41.2034	0.51562	0.352102	1.46441	0.143083	0.278044
CR_06880C	tS(AGA)2	53.5636	0.411846	0.305132	1.34973	0.177102	0.325562
C2_08070C	MRS4	108.901	-0.961029	0.209132	-4.59533	4.32072e-06	3.24573e-05
C3_06610W	orf19.7450	219.551	0.0180466	0.156119	0.115595	0.907973	0.947754
C1_08850C	AFG1	1137.66	-2.54866	0.0896714	-28.4222	1.07499e-177	5.75411e-175
CR_06020W	orf19.3851	465.247	-0.191888	0.110224	-1.7409	0.0817016	0.18236
C1_04930C	orf19.751	53.7633	-1.06109	0.305757	-3.47036	0.000519762	0.00256526
C7_02270W	LDG3	0	NA	NA	NA	NA	NA
C2_04800C	MDM10	256.871	-0.296671	0.165562	-1.7919	0.0731485	0.167392
C3_03130C	orf19.310	33.28	0.64654	0.403451	1.60253	0.109039	0.227668
C1_00860W	orf19.6020	226.915	-0.309805	0.162559	-1.9058	0.0566767	0.136599
C3_01670W	orf19.1677	1666.24	-0.119563	0.0660411	-1.81044	0.070228	0.162094
C1_14410W	orf19.7256	8.38318	-0.143261	0.742771	-0.192873	0.847058	0.916522
C5_05430W	PEX4	64.658	1.11661	0.26692	4.18332	2.87283e-05	0.000184463
C1_12770W	RPG1A	2681.84	-0.00592534	0.0676252	-0.0876204	0.930178	0.961364
C1_09650W	orf19.4828	895.509	-0.0124811	0.0949242	-0.131485	0.895392	0.943447
C6_02670C	WSC2	1934.39	-0.522824	0.0690358	-7.57323	3.64049e-14	6.32307e-13
CR_09700W	orf19.6592	81.9387	0.0182962	0.810843	0.0225645	0.981998	0.989561
C2_05790C	RFC1	2520.08	0.587973	0.0672792	8.7393	2.3455e-18	5.29132e-17
C4_01350W	orf19.4652	0.564392	2.62625	3.19857	0.821072	0.411605	NA
C1_12450C	IRA2	960.38	-0.194501	0.0836832	-2.32426	0.0201117	0.0591792
CR_10270C	AHA1	88.5019	0.713129	0.239991	2.97149	0.00296362	0.0117419
CR_00100C	EPL1	147.672	-0.131123	0.173741	-0.754706	0.450426	0.626827
C1_12970C	SEC2	419.355	-0.303893	0.113665	-2.67358	0.00750453	0.0257348
C2_08270C	orf19.2222	719.753	-0.378331	0.0998969	-3.78721	0.000152348	0.000842277
C4_07200C	orf19.3083	1324.61	0.442492	0.0716551	6.1753	6.60369e-10	8.1686e-09
C2_02650C	orf19.5842	0	NA	NA	NA	NA	NA
C1_10530W	SNL1	477.316	-0.294792	0.125195	-2.35466	0.0185395	0.0554114
C2_04010C	HSP21	11420.9	1.74068	0.0678372	25.6596	3.30195e-145	1.02326e-142
CR_03380W	MTG1	222.773	0.117543	0.148969	0.789048	0.430084	0.607275
C5_02190C	orf19.4225.1	325.184	-0.234256	0.124722	-1.87823	0.0603499	0.143572
C3_03700C	orf19.6949	0	NA	NA	NA	NA	NA
C6_01210W	orf19.131.2	280.927	2.09298	1.0302	2.03162	NA	NA
CR_05410C	tR(ACG)1	0	NA	NA	NA	NA	NA
C7_04240C	orf19.7149	134.051	-0.171166	0.209291	-0.817838	0.413449	0.59392
C4_03950C	orf19.787	134.934	0.810661	0.209519	3.86915	0.000109217	0.000627385
C3_06320W	ALS7	162.723	-0.171917	0.168647	-1.01939	0.308019	0.48483
CR_04770C	orf19.6315	369.204	-1.00666	0.146463	-6.87318	6.27875e-12	9.33567e-11
CR_03660C	orf19.4365	72.6953	0.569803	0.248526	2.29273	0.0218634	0.0631037
C4_02370C	PGA59	86649.3	-0.208546	0.0811287	-2.57056	0.0101534	0.0332684
C1_12170C	orf19.5247	208.634	0.151598	0.152187	0.996129	0.319187	0.497532
C1_09090C	ARG81	247.269	-0.283326	0.13633	-2.07824	0.0376875	0.0987117
C5_03410C	orf19.2639	170.114	0.288066	0.162647	1.77112	0.0765411	0.173226
C5_04970C	PPR1	200.16	0.0362332	0.152044	0.238307	0.811643	0.895383
CR_09420C	BGL22	20.8852	0.454053	0.447158	1.01542	0.309906	0.487114
C4_02050W	HGH1	182.502	0.180215	0.167192	1.0779	0.281079	0.45542
C1_09330W	orf19.4793	375.596	-0.111786	0.114893	-0.972961	0.330573	0.5102
C7_03930C	MAM33	557.501	0.289094	0.105471	2.74097	0.00612585	0.0216112
CR_06220C	snR57b	1.1225	-0.370161	1.99092	-0.185924	0.852504	NA
C1_00060W	TUP1	298.915	0.0243915	0.14935	0.163318	0.870268	0.928622
C2_08970C	DFG10	262.816	-0.200754	0.150837	-1.33093	0.183212	0.333669
C2_10610W	GYP5	363.346	-0.167093	0.118268	-1.41284	0.157703	0.299649
C6_00120W	orf19.6325.1	95.8815	0.103328	0.272322	0.379435	0.704365	0.824513
C4_07040W	orf19.3105	110.014	0.542246	0.207142	2.61774	0.00885132	0.0297115
C5_02350C	orf19.4243	239.067	-0.103525	0.147586	-0.701458	0.483017	0.654795
C4_03550W	RAD2	1322.8	0.0591853	0.0817251	0.7242	0.468943	0.642678
C6_01680C	orf19.3418	200.319	0.640831	0.155454	4.12232	3.75079e-05	0.000235444
C2_05650W	VPS35	81.4127	-0.0349448	0.241367	-0.144779	0.884886	0.936919
C5_02290W	PDE1	192.566	-0.116196	0.156748	-0.741293	0.458516	0.633445
C2_03250W	AVT7	1073.43	-0.172667	0.0754203	-2.28939	0.0220566	0.0634746
C1_05740C	orf19.2478	476.737	-0.0133655	0.11535	-0.115869	0.907756	0.947754
CR_02120C	orf19.2612	96.5297	0.235048	0.217687	1.07975	0.280252	0.454579
CR_03940W	orf19.475	592.709	-0.0352522	0.094125	-0.374526	0.708013	0.827468
C1_11230W	FGR39	152.302	-0.407678	0.173693	-2.34712	0.0189193	0.056318
C2_01620W	COX4	1231.59	1.27163	0.806476	1.57678	0.114846	0.236439
C1_00980W	orf19.6008.4	15.916	0.705711	0.543703	1.29797	0.194297	0.348787
C1_04630C	orf19.783	782.609	-0.185322	0.0990396	-1.87119	0.0613186	0.145406
C1_07570C	orf19.2788	346.498	0.199171	0.131155	1.51859	0.128865	0.257642
CR_02680W	orf19.2827	449.905	-0.693037	0.114836	-6.03503	1.58929e-09	1.85301e-08
C7_03530C	ISY1	122.141	-0.0558516	0.196939	-0.283599	0.776718	0.874104
C1_00660C	orf19.6039	29.8563	-0.309831	0.424199	-0.73039	0.465152	0.639043
C2_00680C	SOD5	132.639	-3.33348	0.238378	-13.984	1.95206e-44	1.24159e-42
C2_09040W	orf19.200	1759.63	-0.133595	0.0722871	-1.84812	0.0645855	0.151687
C4_03610C	tQ(UUG)1	0.483574	-0.841127	2.96065	-0.284102	0.776332	NA
C7_03830C	orf19.7199	50.1336	0.033725	0.340921	0.0989233	0.921199	0.95527
C1_05900W	orf19.2459	365.706	0.0408807	0.118901	0.34382	0.730982	0.843107
C2_07320W	ARP3	3310.7	-0.236102	0.0562415	-4.19801	2.69275e-05	0.000174038
C5_00840W	orf19.587	415.863	-0.0819043	0.109845	-0.745638	0.455886	0.631441
C4_06460C	orf19.2888	187.587	-0.113197	0.168798	-0.670606	0.502472	0.671635
C4_04810C	orf19.3798	770.156	0.153703	0.095078	1.61659	0.105966	0.222831
C4_01990W	orf19.4593.1	29.0386	-0.532487	0.426943	-1.24721	0.212321	0.370084
C3_02570W	orf19.246	652.951	-0.170929	0.10826	-1.57888	0.114363	0.235674
C1_05620C	STE3	85.7341	-0.0770708	0.221318	-0.348236	0.727663	0.841248
C2_00860C	orf19.2038	3987.47	-0.202228	0.0722687	-2.79827	0.00513768	0.0186732
C2_07240C	orf19.2281	115.533	0.247591	0.203944	1.21401	0.224743	0.384788
CR_02040W	PRK1	2111.53	-0.120026	0.0634363	-1.89207	0.0584815	0.140032
C2_07380W	SSC1	7909.3	0.2479	0.0502745	4.93093	8.18375e-07	6.86409e-06
C3_01910C	orf19.1655.3	3926.26	-0.207525	0.0649707	-3.19414	0.0014025	0.00617643
C1_04730C	LYS21	709.086	0.613593	0.103433	5.93226	2.98787e-09	3.35737e-08
C1_09390W	orf19.4801	387.45	-0.0744978	0.112524	-0.662063	0.507931	0.677548
C1_14290C	MDG1	2294.23	-0.502861	0.0621499	-8.09109	5.91333e-16	1.18427e-14
C5_03310C	PCL1	676.456	-0.775264	0.0946712	-8.18901	2.63375e-16	5.40332e-15
C3_01790C	orf19.1667	123.762	-0.0391478	0.190268	-0.205751	0.836986	0.910982
CR_06780W	orf19.1856	38.6	-1.77994	0.989302	-1.79919	0.0719889	0.165316
C1_09810W	orf19.4846	22.4459	1.06705	0.47229	2.25931	0.0238641	0.067782
C1_03580W	orf19.3059.1	0.472865	-0.772216	3.20372	-0.241037	0.809526	NA
C1_04530C	orf19.6847	170.218	0.0877157	0.173825	0.50462	0.613826	0.757491
C3_03060W	orf19.302	44.0121	0.0150677	0.322558	0.0467131	0.962742	0.979736
C3_04170W	orf19.5860	135.547	0.332871	0.185417	1.79526	0.0726129	0.166425
C6_04380W	ALS2	3046.07	0.765582	0.0818981	9.34797	8.93442e-21	2.30728e-19
C4_06700W	orf19.3140	17.2032	-1.1508	0.519933	-2.21337	0.0268722	0.0748809
C4_01450W	PWP1	628.755	0.185273	0.0968646	1.91271	0.0557858	0.134839
C3_01410C	ALI1	168.293	0.807061	0.168219	4.79768	1.60516e-06	1.29114e-05
C5_00920W	orf19.1975	89.5827	-0.219383	0.220656	-0.994233	0.32011	0.498099
C1_03870C	orf19.4459	26.5778	0.866252	0.413606	2.09439	0.0362253	0.0956049
C7_00270W	orf19.7095	22.8375	0.0291353	0.438266	0.0664786	0.946997	0.971477
C2_08055W	RPR1	1.12894	-1.26078	2.04574	-0.616297	0.537698	NA
C2_08570W	ANP1	333.604	0.0172844	0.126585	0.136544	0.891391	0.940931
C1_14050C	orf19.7213	57.4498	0.951724	0.297954	3.19419	0.00140222	0.00617643
C5_00300C	SMC4	167.754	-0.0620155	0.181625	-0.341448	0.732767	0.844331
C6_00940C	orf19.95	305.61	-0.20942	0.129572	-1.61624	0.106043	0.22286
C1_06160W	orf19.2429	34.8344	-1.91583	0.378537	-5.06113	4.16777e-07	3.6572e-06
C1_14190C	orf19.7227	80.8938	0.793721	0.25049	3.16868	0.00153135	0.00666417
C3_06780C	SLF1	11.3669	-0.846197	0.657443	-1.2871	0.198058	0.352956
C2_10230W	orf19.1757	368.353	-0.272326	0.120676	-2.25666	0.0240291	0.0681191
C4_03090W	orf19.2682	817.272	0.0846174	0.0925423	0.914364	0.360526	0.54111
C2_00160C	NAT2	2288.63	-0.139413	0.0667202	-2.08951	0.0366615	0.0965398
CR_04970C	orf19.634	3.5638	0.0417466	1.098	0.0380206	0.969671	NA
CR_01310W	ATP3	13655.2	-0.776201	0.050225	-15.4545	7.03809e-54	6.09416e-52
C2_03220C	STP4	1708.59	0.484072	0.0667271	7.2545	4.03152e-13	6.59378e-12
CR_01790C	orf19.2579	604.645	-0.011038	0.0933585	-0.118232	0.905884	0.94706
C1_04230W	orf19.1058	1167.84	-0.0702482	0.0832339	-0.843985	0.398678	0.581763
CM_00500C	tL(UAA)7mt	0	NA	NA	NA	NA	NA
CR_08200C	orf19.6382	1169.04	0.0024219	0.0754024	0.0321197	0.974377	0.986305
CR_07330W	SMX4	10.6728	0.482135	0.658693	0.731957	0.464195	0.638299
C2_03580W	snR43b	44.355	-0.60364	0.316061	-1.90988	0.056148	0.135547
C3_03300C	orf19.329	404.139	-0.027965	0.11282	-0.247873	0.804232	0.890433
C6_04260C	orf19.1083	287.068	0.0407121	0.128862	0.315936	0.752051	0.85827
C5_01780W	PAP1	1973.15	-0.168187	0.0658724	-2.55322	0.0106733	0.0346701
C1_01640W	RPS42	561.192	-0.0526569	0.109415	-0.481258	0.630333	0.768934
C2_02560W	orf19.1581	0	NA	NA	NA	NA	NA
C2_06060C	orf19.4115	0.165555	1.01655	4.08047	0.249126	0.803263	NA
C1_11730W	orf19.1144	2098.25	-0.450996	0.0736106	-6.12678	8.96736e-10	1.07755e-08
C6_03540W	orf19.5720	619.263	0.504661	0.0941837	5.35827	8.4024e-08	8.03138e-07
C4_06660W	orf19.2866	0	NA	NA	NA	NA	NA
C1_01780C	HOL4	1074.88	0.14986	0.0776057	1.93104	0.0534783	0.130652
CR_00990W	orf19.3259	92.133	-0.260989	0.236918	-1.1016	0.270637	0.443134
C5_01755C	C5_01755C	26.9848	0.507441	0.405449	1.25155	0.210733	0.368079
C1_07940W	snR67	4.9868	-1.64718	1.02712	-1.6037	0.108781	0.227209
C4_03150W	orf19.2675	1114.47	-0.0247283	0.0805435	-0.307018	0.75883	0.861382
C1_01880C	PTR3	355.979	-0.161041	0.11756	-1.36986	0.170731	0.317518
CR_05500C	orf19.5852	564.184	0.267412	0.107105	2.49673	0.0125343	0.0399794
CR_01010W	TEN1	38.2365	-0.404126	0.354997	-1.13839	0.254957	0.422632
C6_04060W	orf19.1217	1170.29	-0.00333741	0.0740678	-0.0450589	0.96406	0.980377
C1_06360W	orf19.6275	79.4343	0.429116	0.24009	1.78731	0.0738866	0.168372
C5_01960C	orf19.3175	127.374	2.00894	0.206432	9.73174	2.20781e-22	6.31047e-21
C5_03090W	VPS4	1427.59	-0.214482	0.0703035	-3.0508	0.00228231	0.00939081
C1_06280C	UME6	28.7772	0.663352	0.425531	1.55888	0.119025	0.243086
C4_01690C	HRT2	1800.86	-0.100881	0.0756634	-1.33329	0.182437	0.332773
C2_06260W	orf19.5488	35.6803	-0.449876	0.348595	-1.29054	0.196862	0.351996
C1_10070C	MNN23	1277.84	-0.240693	0.0741145	-3.24758	0.00116391	0.00528789
C7_03730C	orf19.5504	145.592	-0.361087	0.188708	-1.91347	0.0556883	0.134714
C2_08300C	orf19.1353	41.3869	-0.0560939	0.361246	-0.155279	0.876601	0.932549
CR_01490C	orf19.2533.1	1691.33	-0.426949	0.086876	-4.91446	8.90267e-07	7.38295e-06
C7_00970C	YOX1	133.974	-0.294041	0.201622	-1.45838	0.144736	0.280146
C7_01330C	GCN2	110.801	-0.127154	0.215355	-0.590439	0.554896	0.715556
C7_00670C	orf19.7052	234.905	-0.188418	0.148815	-1.26612	0.20547	0.361244
CR_08580C	orf19.6431	3.20607	-0.12155	1.21115	-0.100359	0.920059	NA
C4_01210C	tS(UGA)3	0	NA	NA	NA	NA	NA
C7_02370W	orf19.6474	175.639	0.554652	1.01754	0.545089	0.585692	0.737975
C7_02800W	NIK1	2594.34	0.0184113	0.0682725	0.269674	0.787411	0.879454
C5_03270W	TEF4	5.40798	1.93103	0.975815	1.97889	0.0478282	0.118974
C3_04860W	SFP1	222.046	0.166364	0.147406	1.12861	0.259061	0.427989
C4_00710W	orf19.4171	1234.67	0.619941	0.072096	8.59882	8.05408e-18	1.76292e-16
CR_05340C	IFE2	9.26485	0.769419	0.705281	1.09094	0.2753	0.44927
C3_03260W	orf19.325	1185.46	-0.120933	0.0770831	-1.56886	0.116681	0.239211
C2_05030C	RHO3	1499.27	-0.262622	0.0720697	-3.644	0.000268428	0.00140489
C2_00040C	tV(CAC)1	0.30731	-1.72684	4.04484	-0.426924	0.669434	NA
C4_06380W	SOU2	74.465	-1.04047	0.278075	-3.74169	0.000182785	0.000992838
C5_02960C	orf19.4321	6.33652	-0.397939	0.816315	-0.487483	0.625916	0.766992
C5_01460W	YBL053	1246.04	0.247521	0.0757546	3.2674	0.00108539	0.00498891
C3_02170C	LAP41	3715.02	0.126971	0.0619992	2.04794	0.0405655	0.104438
C1_02300W	orf19.3687	25.1694	0.0657208	0.415039	0.158348	0.874182	0.930943
C1_04330W	RPN4	3637.66	0.219332	0.059361	3.69489	0.000219981	0.00117536
C3_00880W	KGD1	3262.34	0.163317	0.0608364	2.68452	0.00726334	0.0249951
C2_00890W	orf19.2035	151.251	-0.299671	0.189814	-1.57876	0.11439	0.235674
C5_04080C	orf19.1281	184.817	-0.134055	0.162413	-0.825395	0.409148	0.590593
C1_00420W	orf19.6065	43.5049	0.333932	0.341031	0.979186	0.327488	0.506501
CR_05180C	SDH2	5.70869	0.554252	0.881185	0.628985	0.529359	0.695419
C4_00890W	ARO1	4148.44	-0.085259	0.0534363	-1.59553	0.110595	0.230262
C1_04100C	POR1	14520.9	-0.31632	0.0591724	-5.34574	9.00502e-08	8.59345e-07
C6_04560W	orf19.2150	3355.06	-0.667137	0.0598459	-11.1476	7.35674e-29	2.79461e-27
C1_03170C	orf19.3009	166.246	-0.254372	0.168343	-1.51103	0.13078	0.25997
C1_10890C	orf19.2328	1482.3	0.0291844	0.0791362	0.368787	0.712286	0.830319
C1_10470W	orf19.989	1317.04	0.287066	0.0781967	3.67108	0.00024153	0.00127774
C3_06080W	REV3	10.3331	1.24559	0.66421	1.87529	0.0607522	0.144296
C3_06510C	HST6	8.41203	0.610934	0.735758	0.830346	0.406343	0.588057
C3_03780W	orf19.6940	0	NA	NA	NA	NA	NA
C1_13720W	orf19.5009	339.304	-0.0633792	0.125656	-0.504385	0.613991	0.757491
C1_10670C	RPA190	3432.69	0.0285266	0.0585074	0.487573	0.625852	0.766992
C6_03140C	MDL2	1756.67	-0.441342	0.0722528	-6.1083	1.00696e-09	1.20263e-08
C3_06240C	orf19.7409.1	3.0507	1.47309	1.25336	1.17531	0.239869	NA
C4_05720W	orf19.1257	10.7453	0.332541	0.64124	0.518591	0.604046	0.750976
C5_04640C	orf19.3949	1772.51	-0.36104	0.068986	-5.23352	1.6631e-07	1.54697e-06
C1_08480C	APS3	384.395	0.140341	0.119024	1.1791	0.23836	0.401913
C2_02000W	orf19.1514	2284.78	-0.0437907	0.063172	-0.693198	0.488185	0.659879
C3_02870C	orf19.278	233.347	0.0342179	0.139662	0.245005	0.806452	0.892299
C1_02800W	orf19.2968	59.713	-0.0793943	0.315157	-0.25192	0.801103	0.889309
C6_02500C	GCV1	2994.15	0.916266	0.0613356	14.9386	1.84928e-50	1.49158e-48
C6_03880W	orf19.5763	799.653	-0.0738678	0.0920008	-0.802904	0.42203	0.600801
C3_00690C	SWD1	504.614	-0.143606	0.105809	-1.35722	0.174711	0.322624
C2_04930C	CRK1	1696.82	-0.323481	0.0691658	-4.6769	2.91242e-06	2.23576e-05
C5_00700C	SPE2	1842.58	0.224938	0.0828389	2.71537	0.00662013	0.0231194
C5_04400W	RNY11	20.3894	-0.155273	0.480052	-0.323451	0.746354	0.853639
C1_02780W	orf19.2966	830.257	-0.1813	0.0840672	-2.15661	0.0310362	0.0843292
CR_04530W	FUM11	5314.7	-0.135277	0.0584788	-2.31327	0.020708	0.0604932
C5_01160C	snR69	22.3606	0.440193	0.431915	1.01917	0.308124	0.48483
C3_00720W	PMA1	4512.63	0.439662	0.0870846	5.04867	4.44894e-07	3.89812e-06
C3_03860W	orf19.6929	349.17	0.183787	0.119689	1.53554	0.124651	0.251622
C2_09280C	orf19.4090	50.7549	-0.182669	0.309967	-0.589318	0.555648	0.716055
CR_04270C	orf19.515	87.378	0.0577935	0.228823	0.252569	0.800602	0.88892
C2_10530C	KIN3	30.7505	-0.561745	0.379193	-1.48142	0.138494	0.270914
C1_08560W	TCP1	841.788	0.168144	0.0893137	1.88262	0.0597524	0.142492
C2_08380C	orf19.1434	883.655	0.3695	0.0835436	4.42284	9.74112e-06	6.84436e-05
C3_07280C	orf19.6770	352.073	-0.259793	0.122559	-2.11974	0.0340281	0.0908417
C1_02540C	tR(UCU)4	0	NA	NA	NA	NA	NA
C4_00490W	orf19.5678	186.904	0.251153	0.164008	1.53135	0.125683	0.252485
C3_05630W	GTT1	0.651514	1.48863	2.64608	0.562579	0.573722	NA
CR_02280W	PGA23	319.492	-1.52524	0.137576	-11.0865	1.4584e-28	5.40065e-27
C4_04660C	orf19.3815	180.062	0.019008	0.162313	0.117107	0.906775	0.947253
C4_04760C	orf19.3804	699.734	-0.78909	0.0919231	-8.58424	9.14372e-18	1.99068e-16
CR_07830C	orf19.3712	540.108	0.270462	0.100546	2.68992	0.00714693	0.0246955
C7_01430C	orf19.6586	343.753	0.287763	0.121482	2.36877	0.0178474	0.0536425
CR_05900W	orf19.6624	448.98	-0.386113	0.118038	-3.27109	0.00107134	0.00493973
C6_03370W	orf19.5626	546.297	-0.322869	0.102322	-3.1554	0.00160275	0.00693898
C3_06640W	orf19.7453	8.88511	0.672991	0.758696	0.887036	0.37506	0.556405
C5_00420C	MRP17	12.0384	0.929982	0.694515	1.33904	0.180558	0.330266
C4_03420C	orf19.3368	14.2384	0.0856043	0.565837	0.151288	0.879749	0.934336
C2_02480W	tV(AAC)1	0	NA	NA	NA	NA	NA
C2_01750C	orf19.1486	514.594	-1.31801	0.11081	-11.8943	1.26741e-32	5.78488e-31
C6_01470W	orf19.3437	175.99	-0.612932	0.189194	-3.23969	0.00119659	0.00539885
C4_00010W	TLO9	241.467	0.0171497	0.148562	0.115438	0.908098	0.947754
C3_07500W	VAN1	173.643	-0.577822	0.448342	-1.2888	0.197469	0.352225
C4_04460C	orf19.3840	233.236	-0.329419	0.145091	-2.27042	0.023182	0.0662922
C1_05420W	orf19.423	456.471	0.0225311	0.109696	0.205396	0.837262	0.91107
C5_05320C	HIS1	559.238	-12.5448	1.1823	-10.6106	2.66139e-26	9.05794e-25
C2_06740W	orf19.3148	639.112	-0.428482	0.10751	-3.9855	6.7337e-05	0.000403337
CR_00290W	orf19.7504	19.5311	0.914358	0.492509	1.85653	0.0633777	0.149387
C6_02460C	orf19.5515	644.335	0.300939	0.0913482	3.29441	0.000986275	0.00459066
C4_00390W	orf19.5666	1766.98	0.833914	0.083394	9.99969	1.52876e-23	4.63985e-22
C1_03720C	orf19.1037	2143.71	0.508013	0.0671452	7.56588	3.85255e-14	6.67171e-13
C3_02670W	orf19.259	128.72	-0.277913	0.224324	-1.23889	0.215386	0.373705
C2_03180C	TOM1	3201.72	-0.0553281	0.0603784	-0.916356	0.35948	0.539954
C1_08340C	orf19.5114	648.596	-0.0546798	0.0948314	-0.5766	0.564209	0.722581
CR_05660W	SDA1	836.991	0.149776	0.0834499	1.7948	0.0726858	0.166527
C5_05340W	orf19.4029	857.452	-0.0744982	0.101571	-0.733461	0.463277	0.638158
C3_07740W	orf19.6712	255.952	-0.171851	0.140117	-1.22648	0.220019	0.378904
CM_00460C	tE(UUC)9mt	0	NA	NA	NA	NA	NA
CR_10440W	orf19.7621	22.9716	0.699367	0.450494	1.55245	0.120555	0.245113
C5_05240C	orf19.4017	4.8485	0.134099	0.934069	0.143565	0.885844	0.937597
C4_06950W	orf19.3114	121.145	-0.0959059	0.190747	-0.502792	0.615111	0.758486
C1_07600W	ATP7	4742.54	-0.783897	0.0773362	-10.1362	3.81603e-24	1.18257e-22
CR_01390W	MGE1	1378.07	0.393955	0.0827617	4.76012	1.93477e-06	1.52912e-05
C3_01860C	DBP5	2487.45	0.201516	0.0588772	3.42265	0.000620149	0.00301025
C7_02140W	orf19.6501	86.2507	-0.343033	0.270402	-1.26861	0.204582	0.360436
CR_07730W	HGT14	379.057	-0.633314	0.116553	-5.43372	5.51904e-08	5.41317e-07
C3_07420W	orf19.6748	64.9242	0.717493	0.297653	2.4105	0.0159307	0.0489051
C6_02120W	CHC1	3976.69	-0.106284	0.0686941	-1.5472	0.121814	0.24707
C3_07840C	orf19.6179	0	NA	NA	NA	NA	NA
C1_10310W	orf19.4901	780.043	-0.372339	0.0997268	-3.73359	0.000188767	0.00102062
C1_12300W	orf19.5233	0	NA	NA	NA	NA	NA
C6_00330C	GNP1	5357.61	0.514303	0.0586603	8.76747	1.82728e-18	4.13808e-17
C2_05220C	orf19.3552	1462.47	-0.0179795	0.0751289	-0.239316	0.810861	0.894911
C2_09600C	orf19.1394	787.917	-0.254895	0.0883692	-2.88443	0.00392119	0.0148667
C7_01830W	orf19.6537	85.0433	-0.410108	0.226805	-1.8082	0.0705757	0.162705
C7_00170W	VPS70	103.82	-0.390933	0.204972	-1.90726	0.0564875	0.136255
CR_07930C	orf19.605	34.315	-0.71554	0.377512	-1.89541	0.0580386	0.139198
C1_03600W	orf19.3060	35.2364	0.339767	0.427993	0.793862	0.427276	0.605331
C2_01590W	COX13	2185.36	0.64744	0.0672124	9.63275	5.8152e-22	1.62274e-20
C2_08780W	RPT6	4861.62	0.158134	0.0553079	2.85916	0.00424768	0.0158897
C1_13320C	orf19.4959	98.8953	-0.333201	0.213399	-1.5614	0.11843	0.242039
C3_04200W	AFP99	72.5077	0.0595021	0.252402	0.235743	0.813632	0.895788
C3_07180C	BMT1	129.065	-0.661266	0.191826	-3.44721	0.000566404	0.00277916
C2_00150W	LEU5	291.743	0.841556	0.141705	5.9388	2.87124e-09	3.23248e-08
C5_05220W	CAG1	25.2365	-0.617715	0.424546	-1.455	0.145668	0.281423
C7_03190C	orf19.5137	1.48723	-0.977768	1.80418	-0.541945	0.587856	NA
C5_02500C	orf19.4262	352.696	-0.014881	0.12066	-0.12333	0.901846	0.945683
CR_01650W	URA5	921.596	0.440493	0.0820745	5.367	8.00589e-08	7.66483e-07
C1_00470C	orf19.6061	46.5267	0.43671	0.341733	1.27793	0.201275	0.356208
C1_07520C	IST2	5414.69	0.0871523	0.068943	1.26412	0.206187	0.362099
CR_07030C	orf19.2362	398.861	-0.329512	0.116287	-2.83361	0.00460252	0.0169904
C2_09720W	SUP35	3145.33	-0.0798285	0.0587292	-1.35926	0.174063	0.321784
C1_08240C	orf19.5103	447.271	0.3829	0.112313	3.40923	0.000651457	0.00314408
CR_08670C	orf19.6443	33.1498	0.133224	0.376645	0.353713	0.723554	0.838309
C2_05300C	orf19.3559	117.975	0.623738	0.197287	3.16157	0.00156922	0.00680381
C2_06340W	EFH1	36.9685	2.33817	0.408974	5.71715	1.08327e-08	1.14306e-07
C4_03380C	DAO2	332.901	-0.111062	0.135984	-0.816729	0.414084	0.594519
CR_02920C	AQY1	2888.31	-0.967709	0.0696124	-13.9014	6.21382e-44	3.89223e-42
CR_08980C	orf19.7295	13.6278	0.0567429	0.553625	0.102493	0.918365	0.954229
C1_05020C	ARG2	543.01	0.0740586	0.107402	0.689544	0.490481	0.661374
C3_02070C	orf19.1639	42.7371	-0.337637	0.325659	-1.03678	0.299838	0.476762
C2_01230W	orf19.2001	248.056	0.323183	0.148429	2.17735	0.0294545	0.0806203
C1_13040C	snR87	15.1358	0.319472	0.532858	0.599544	0.54881	0.71004
C6_01170W	CIC1	534.341	0.0223456	0.110457	0.202301	0.839681	0.912522
C1_05290W	GRS1	1863.83	-0.00207013	0.0702794	-0.0294558	0.976501	0.987151
C3_01140W	orf19.2516	302.18	-0.54704	0.175205	-3.12229	0.00179453	0.00765111
C5_04360C	orf19.3922	705.628	0.459001	0.0957573	4.79338	1.63997e-06	1.31555e-05
C2_02360C	orf19.1557	234.953	0.0775118	0.140876	0.550213	0.582174	0.735114
C2_07970W	tI(AAU)2	0	NA	NA	NA	NA	NA
C1_01980W	HGT1	1160.25	-0.850846	0.0877423	-9.69711	3.10168e-22	8.82257e-21
C1_05350W	YPT53	408.452	0.940455	0.115012	8.17704	2.90905e-16	5.94738e-15
C4_00790C	MLH1	711.054	0.890802	0.0931747	9.56055	1.17128e-21	3.22265e-20
C7_00440C	GBP2	182.499	0.354864	0.177306	2.00142	0.0453472	0.1143
C3_01080W	MRPL33	459.155	0.297591	0.118516	2.51098	0.0120398	0.0385902
CR_09030C	orf19.7299.1	8.0637	-0.575326	0.780269	-0.737343	0.460914	0.635862
C4_04340C	YFH1	162.824	0.891738	0.174625	5.10659	3.28017e-07	2.9043e-06
C3_04960W	RPL35	1004.08	-0.0609237	1.03893	-0.0586408	0.953238	0.974047
CR_10600C	orf19.7643	74.4236	0.21217	0.245252	0.865109	0.386979	0.56896
C6_01370W	orf19.3447	740.517	0.00377104	0.0919864	0.0409956	0.967299	0.982314
C3_04360W	orf19.5880	300.431	-0.36405	0.137012	-2.65706	0.00788257	0.0268126
C4_02940W	ABP1	336.797	-0.0154253	0.137793	-0.111945	0.910867	0.949359
C3_01240C	tR(CCU)1	0	NA	NA	NA	NA	NA
C2_04230W	BAT21	1675.67	0.267998	0.0838608	3.19575	0.00139467	0.00615117
CR_06570C	orf19.915	258.748	-0.671697	0.141416	-4.74981	2.0361e-06	1.60275e-05
CR_06650C	orf19.699	200.707	0.906629	0.163826	5.5341	3.12833e-08	3.15404e-07
C1_10810W	orf19.2336	0.501585	2.47886	3.06535	0.808671	0.418704	NA
C7_03280C	orf19.5125	625.221	0.197659	0.0930708	2.12375	0.033691	0.0902514
C7_03340C	PRR2	363.074	0.178173	0.11937	1.49261	0.135539	0.266729
C1_05590W	tT(AGU)1	0	NA	NA	NA	NA	NA
C2_01330C	SIR2	394.527	0.103487	0.122585	0.844206	0.398555	0.581728
C7_04070C	orf19.7170	0.344858	1.93088	3.56042	0.542319	0.587599	NA
C4_01100C	AGP2	502.789	-0.0689824	0.101067	-0.682544	0.494895	0.665132
C5_03640W	orf19.6676	132.113	0.559782	0.182315	3.07041	0.00213768	0.00893302
C2_05940C	VPS33	553.882	-0.0311161	0.0970289	-0.320689	0.748446	0.855035
C4_06250C	SEC3	1223.74	-0.20473	0.0780543	-2.62291	0.00871817	0.0293162
CR_10760C	orf19.7665	2.59836	0.683019	1.3135	0.52	0.603064	NA
C3_04620C	orf19.5920	120.357	0.474123	0.200336	2.36664	0.0179502	0.0538842
C1_08400C	GCV2	11432	1.1041	0.0505444	21.8441	8.83805e-106	1.57692e-103
C4_06090C	orf19.4420	885.393	-0.340162	0.0859021	-3.95988	7.4988e-05	0.000445989
C1_02880C	MIA40	2404.7	0.193311	0.0601204	3.2154	0.00130264	0.00581055
CR_00750C	orf19.3281	170.413	-0.328291	0.16797	-1.95446	0.0506463	0.12472
CR_03870W	orf19.4358	388.137	0.694995	0.116495	5.96589	2.43309e-09	2.77636e-08
C3_06830C	orf19.6818	26.559	0.411023	0.423138	0.971369	0.331365	0.511154
C6_03770C	ORM1	577.186	0.207227	0.110563	1.87429	0.0608903	0.144565
C5_03880C	orf19.1106	13.2101	-0.0573139	0.591188	-0.0969469	0.922769	0.956223
C1_13680C	GCV3	169.76	0.891811	0.182145	4.89616	9.77278e-07	8.05912e-06
CR_08660W	PRP8	280.659	0.20751	0.131193	1.58172	0.113714	0.235013
C2_02080W	snR48	68.4899	0.165446	0.25365	0.652262	0.514232	0.682788
C2_04530W	MED8	196.246	-0.187517	0.196797	-0.952843	0.34067	0.521004
CR_06970C	orf19.2368	200.215	-0.255188	0.161464	-1.58046	0.114002	0.235359
CR_01820W	orf19.2582	2319.05	-0.131543	0.0666434	-1.97383	0.0484007	0.120246
C1_12700W	orf19.6353	938.187	0.381723	0.080141	4.76314	1.90606e-06	1.50845e-05
C1_09180W	LYS143	169.64	-0.224361	0.180788	-1.24102	0.2146	0.372733
C2_07670C	GLE1	336.606	0.0637102	0.120809	0.527362	0.597942	0.74648
C1_11120C	orf19.2304	2048.62	0.0842953	0.070981	1.18757	0.235001	0.397793
C3_03650W	HBR3	87.532	0.195037	0.229435	0.850076	0.395283	0.577525
C2_05620W	KTI11	21.8116	-0.248125	0.451723	-0.549287	0.582808	0.735758
C2_09200W	tP(UGG)2	0.510061	-2.43676	3.04852	-0.799323	0.424103	NA
C1_06610C	HAK1	109.449	0.829701	0.205645	4.03463	5.46893e-05	0.000333
C3_03490W	RSN1	56.7023	0.347794	0.312971	1.11127	0.266454	0.437745
CR_01540W	SAS3	1008.12	-0.0391336	0.0788054	-0.496586	0.619481	0.761802
C1_06510C	orf19.6263	488.378	0.35609	0.116387	3.05954	0.00221674	0.00916583
C1_09420W	LIP2	0.327354	-1.80586	3.96331	-0.455646	0.648645	NA
CR_04060C	DAP1	218.676	1.54062	0.154328	9.98275	1.81369e-23	5.4764e-22
C1_08900W	orf19.4749	1699.26	-0.381595	0.0986808	-3.86696	0.000110202	0.000632424
C3_05020W	orf19.5971	153.416	0.204706	0.188325	1.08698	0.277046	0.450745
C7_03220C	ZCF29	1039.27	-0.314858	0.0797639	-3.94737	7.90153e-05	0.00046805
C4_00410W	orf19.5669	157.414	-0.237662	0.174136	-1.36481	0.172314	0.319957
C4_03820C	HRQ2	261.917	0.0194993	0.150103	0.129906	0.89664	0.943463
C5_04260W	orf19.3910	822.877	0.228183	0.0901092	2.53229	0.0113319	0.03652
C5_02820C	orf19.4306	341.479	0.327583	0.131294	2.49504	0.0125942	0.040127
CR_04460C	orf19.537	283.589	0.240743	0.129475	1.85938	0.0629738	0.148613
C2_00470W	POM152	1554.3	-0.196473	0.0707935	-2.77529	0.0055152	0.0198493
C5_02770W	MSW1	294.229	0.211066	0.127886	1.65042	0.098858	0.21105
C1_12660W	orf19.6357	318.711	-0.411719	0.148764	-2.76761	0.00564698	0.0202247
C5_03560W	orf19.6667	57.9539	0.00636732	0.299968	0.0212267	0.983065	0.98999
C5_00630C	EXO1	1146.52	-0.153382	0.084426	-1.81677	0.069253	0.160284
C3_05820W	snR44d	45.5644	-0.472595	0.366503	-1.28947	0.197234	0.352061
C1_13380W	orf19.4964	228.373	-0.389191	0.144362	-2.69594	0.00701912	0.0243396
CR_02030C	orf19.2604	623.718	-0.0632112	0.0952518	-0.663622	0.506932	0.676369
C4_03780C	orf19.1300	299.776	-0.0918115	0.131001	-0.700844	0.4834	0.655018
C1_06750W	orf19.6235	417.221	0.938864	0.124175	7.56084	4.00488e-14	6.91517e-13
CR_04000W	RPT4	290.638	0.548116	0.137686	3.98091	6.86522e-05	0.000410225
C2_06930C	orf19.2247	6.88038	0.657065	0.937935	0.700545	0.483587	0.655018
C2_05700W	OSM1	919.328	0.130118	0.0817021	1.59259	0.111253	0.231061
C4_03720C	orf19.1306	178.784	0.273731	0.171341	1.59758	0.110135	0.229468
C1_04680W	PIL1	30669.8	-0.422999	0.047182	-8.96527	3.09536e-19	7.40872e-18
C1_06990C	tL(UAA)4	2.31003	-1.8393	1.45111	-1.26751	0.204972	NA
CR_09890C	BET2	56.7604	0.230551	0.279945	0.823558	0.410191	0.591237
C3_05700W	CHS4	862.673	-0.0557144	0.10792	-0.516255	0.605676	0.751892
C2_07070W	orf19.2262	43.1258	0.65267	0.321813	2.0281	0.0425498	0.10855
C3_02480C	CCP1	248.976	1.81831	0.152552	11.9193	9.39264e-33	4.32061e-31
CR_05870W	tS(AGA)3	0	NA	NA	NA	NA	NA
C1_00170W	LEU4	869.607	1.08942	0.0921689	11.8198	3.08333e-32	1.37535e-30
C2_09080C	FGR18	0	NA	NA	NA	NA	NA
C6_04150W	orf19.77.1	3.28359	-4.09784	1.55998	-2.62685	0.008618	NA
C1_09920W	VPS41	680.835	-0.402261	0.0936953	-4.29329	1.76045e-05	0.000117257
C4_05090C	SRB8	352.858	0.0199771	0.118285	0.16889	0.865883	0.925638
C1_11820W	tY(GUA)1	0	NA	NA	NA	NA	NA
C4_00160C	CAR2	2811.39	0.269236	0.0576693	4.66863	3.03219e-06	2.32468e-05
C4_06550C	IFF5	161.957	0.0456768	0.1796	0.254325	0.799245	0.887964
C1_11320C	orf19.670.2	75.0712	0.155595	0.269891	0.576509	0.564271	0.722581
C5_03360W	RPO26	96.4277	0.0270094	0.222813	0.12122	0.903517	0.946553
C3_05400C	orf19.6978	1.02232	0.136252	2.09172	0.0651389	0.948063	NA
C1_09220W	orf19.4780	2478.89	-0.151338	0.0756309	-2.00101	0.0453915	0.114363
C1_03040W	orf19.2995	631.052	-0.0648963	0.0926344	-0.700564	0.483575	0.655018
C1_14200W	orf19.7228	10.4795	0.28499	0.666101	0.427848	0.668762	0.795971
CR_04660C	UGP1	2336.53	0.0978944	0.0645339	1.51694	0.129281	0.258123
C4_02260C	orf19.4563	116.445	0.524132	0.201237	2.60455	0.00919957	0.0306202
CR_09530C	orf19.6608	54.0229	0.0556778	0.288844	0.192761	0.847146	0.916522
CR_04780W	RPB8	439.654	-0.0487022	0.130829	-0.372258	0.709701	0.828349
C2_10080W	RAP1	594.838	-0.349609	0.0944666	-3.70087	0.000214861	0.00115219
CR_06170W	orf19.3872	2090.57	-0.328031	0.0657578	-4.98847	6.08606e-07	5.20854e-06
C4_07110C	PDA1	1433.94	0.0721736	0.0934082	0.772669	0.439719	0.617473
C3_00150W	orf19.5461	0	NA	NA	NA	NA	NA
C5_03480C	orf19.6656	86.1748	-0.138823	0.238132	-0.582966	0.559916	0.719319
C4_05150W	VAC8	136.11	-0.00151382	0.180849	-0.00837062	0.993321	0.99535
CR_07120C	orf19.9	350.519	-0.517402	0.128325	-4.03197	5.53121e-05	0.000336444
CR_02630C	orf19.2822	177.055	-0.545046	0.174588	-3.12191	0.00179684	0.00765314
C4_06790W	orf19.3130	1006.99	0.537147	0.0901462	5.95862	2.54372e-09	2.89139e-08
C4_01420W	orf19.4643	736.578	-0.10882	0.0902782	-1.20538	0.228055	0.388877
C5_00990W	tQ(CUG)1	0	NA	NA	NA	NA	NA
C4_06490C	PRI2	732.233	-0.0849673	0.123847	-0.686069	0.49267	0.663333
C5_03160W	MED14	725.464	-0.25671	0.0911039	-2.81777	0.00483589	0.0177186
C3_03150W	orf19.314	772.814	0.101552	0.0937245	1.08352	0.278578	0.452738
C6_00430C	orf19.1204	501.709	0.0223791	0.103051	0.217165	0.82808	0.906164
C2_08460C	orf19.3633	37.823	-0.156831	0.333161	-0.470736	0.63783	0.773382
C3_06890W	PMT2	167.752	-0.119393	0.210913	-0.566075	0.571343	0.726074
C7_00360W	DFI1	108.697	0.26427	0.220076	1.20081	0.229825	0.391667
C5_01550C	orf19.4149	553.556	-0.190007	0.105916	-1.79394	0.072823	0.166776
C1_13970C	HPC2	45.2651	0.0845323	0.330309	0.255919	0.798013	0.887552
C2_05140W	CDC15	512.431	0.467119	0.107259	4.35504	1.33043e-05	9.08767e-05
C1_11520C	ZCF3	1083.87	0.340981	0.0953232	3.5771	0.000347422	0.00178035
C1_14120C	RBE1	108.47	-0.884226	0.207206	-4.26739	1.97777e-05	0.000130356
C2_10240W	GPD1	1036.67	-0.467579	0.079666	-5.86924	4.37806e-09	4.81832e-08
C3_06730W	orf19.6830	4.43296	-0.95834	0.969989	-0.987991	0.323157	0.501383
C1_06110C	NPL4	324.859	0.13368	0.127455	1.04884	0.294252	0.470728
C5_01390C	SNM1	178.66	-2.11631	0.174482	-12.1291	7.40625e-34	3.57442e-32
C2_09110C	orf19.4069	0	NA	NA	NA	NA	NA
C2_00670C	orf19.2061	1.81339	-2.16249	1.67166	-1.29362	0.195796	NA
C7_03580C	orf19.6690	12.5109	0.139152	0.598194	0.23262	0.816057	0.89728
C2_01090C	ERG28	924.95	0.168722	0.0989649	1.70486	0.08822	0.193316
C5_00210C	BRE1	105.769	-0.0129751	0.215866	-0.0601074	0.95207	0.973904
C3_02240C	GPA2	1386.96	-0.298817	0.0833322	-3.58586	0.000335975	0.00172921
CR_05270W	orf19.1008	1.74714	-1.35396	1.71087	-0.791386	0.428719	NA
C3_03390C	YAH1	23.6213	0.0753856	0.467104	0.161389	0.871787	0.929401
C1_01630W	orf19.3353	1614.49	0.471378	0.0723957	6.51113	7.45886e-11	1.01897e-09
C1_13210C	orf19.4949	2.69984	0.174906	1.42498	0.122742	0.902311	NA
C1_08090C	FUN12	2531.04	0.184219	0.0600227	3.06916	0.0021466	0.00896396
C4_05810W	orf19.1267	3541.06	-0.209368	0.0570287	-3.67127	0.000241348	0.00127774
C2_06110W	orf19.4107	35.1191	0.443684	0.358152	1.23882	0.215414	0.373705
C5_01410C	orf19.4131	1456	-0.299833	0.0746658	-4.01567	5.92768e-05	0.000358339
C1_07310C	tL(AAG)2	0	NA	NA	NA	NA	NA
C3_03090W	USO5	301.791	-0.366659	0.129452	-2.83241	0.00461991	0.0170332
C1_01830C	UBC8	1552.67	-0.118602	0.0821977	-1.44289	0.149051	0.286707
C1_07890C	ADE5,7	3590.52	0.105881	0.0582653	1.81722	0.0691833	0.160185
C6_04310W	PEX11	476.301	-0.03181	0.158476	-0.200724	0.840914	0.913356
CR_05470C	snR35c	0.165555	1.01655	4.08047	0.249126	0.803263	NA
CR_06560C	orf19.916	1445.88	-0.143807	0.0821813	-1.74988	0.0801395	0.179688
C2_10320C	orf19.1746	66.2466	-0.821814	0.26259	-3.12964	0.00175019	0.00748917
C2_03490C	orf19.872	31.4881	-0.236242	0.374372	-0.631036	0.528017	0.694689
C2_06210C	SER1	668.958	0.262093	0.0939774	2.7889	0.00528877	0.0191987
CR_04860C	orf19.6307	129.292	-0.201233	0.199889	-1.00673	0.314067	0.492339
C1_06210W	BUD16	322.665	0.0727707	0.141134	0.515614	0.606124	0.752289
C1_13370W	orf19.4963	397.497	-0.108728	0.125688	-0.865062	0.387005	0.56896
C4_01500W	orf19.4634	506.778	-0.0887225	0.105953	-0.837378	0.40238	0.584958
C1_10180C	ECM21	358.32	-0.10965	0.117057	-0.93672	0.348902	0.530015
C7_02530C	orf19.6457	107.459	-0.309475	0.204726	-1.51165	0.130622	0.259832
C1_03700C	tT(CGU)1	0	NA	NA	NA	NA	NA
CR_08270W	orf19.6391	14.549	-0.203469	0.561549	-0.362334	0.717102	0.833952
C2_10800W	snR47	0.165555	1.01655	4.08047	0.249126	0.803263	NA
C7_00840C	orf19.7033	47.3017	-0.491815	0.327197	-1.50311	0.132809	0.262586
C4_04190C	orf19.1430	2.17729	1.80579	1.48065	1.21959	0.222619	NA
C2_03710W	MNN41	2.58482	1.63445	1.50638	1.08502	0.277914	NA
C1_01130W	orf19.3301	131.067	-0.337778	0.190679	-1.77145	0.0764857	0.173211
C3_07370W	orf19.6754	36.3292	0.270107	0.35321	0.764719	0.444439	0.622172
C2_01900C	orf19.1500	319.574	-0.390386	0.130589	-2.98942	0.00279509	0.0111652
C5_01710C	orf19.3204	289.64	-0.136021	0.165901	-0.819892	0.412278	0.592794
C6_02830W	MNN4-4	268.882	0.201812	0.135711	1.48708	0.136995	0.269027
C2_04420W	IFA4	229.841	1.29506	0.144795	8.94406	3.75134e-19	8.90642e-18
C3_00410C	orf19.5424	0.525	-0.874131	2.88266	-0.303238	0.761708	NA
C3_05300C	orf19.6966	29.5043	-0.601293	0.401883	-1.49619	0.134604	0.265599
C4_04290W	SEC15	225.114	-0.29839	0.145377	-2.05252	0.0401191	0.103788
C5_01745W	C5_01745W	1453.77	0.126377	0.0744808	1.69678	0.0897389	0.195988
C4_05790W	orf19.1265	676.644	-0.360374	0.0966554	-3.72844	0.000192666	0.00104075
C4_05550C	GVP36	2797.99	-0.106603	0.0685959	-1.55407	0.120169	0.244489
C4_01000C	PGA57	140.529	-0.0297579	0.185796	-0.160164	0.872752	0.930102
C1_10740C	ASR1	19634.9	-0.822887	0.0671811	-12.2488	1.7055e-34	8.51015e-33
C3_00810C	FOX2	455.229	0.0922478	0.12096	0.762633	0.445682	0.623191
C5_04010C	orf19.3210	61.3295	-0.810144	0.273312	-2.96417	0.00303502	0.0119405
C1_08650C	FAD1	420.318	-0.330325	0.111246	-2.96931	0.00298471	0.0118025
C7_01380W	orf19.6919	1.02504	-2.19026	2.15864	-1.01465	0.310273	NA
CM_00270W	tV(UAC)2mt	0	NA	NA	NA	NA	NA
C1_02270C	orf19.3684	355.418	-0.408074	0.155225	-2.62891	0.0085659	0.0288701
CR_00840C	orf19.3271	0	NA	NA	NA	NA	NA
CR_00560W	NTH1	109.016	0.218891	0.200248	1.0931	0.274349	0.448215
C4_06150C	orf19.2922	9.84216	0.887777	0.667345	1.33031	0.183416	0.333937
CR_04140W	orf19.498	105.722	0.292671	0.210606	1.38966	0.164632	0.308597
C1_13450W	HYR1	256.031	-0.369906	0.16145	-2.29115	0.0219545	0.0632428
CR_03420C	NOT4	1558.92	0.113676	0.0717228	1.58493	0.112983	0.233828
C4_00960W	PTC8	31.4237	-0.18153	0.375349	-0.483629	0.628649	0.768102
CR_08510W	PGA13	155.23	2.15902	0.214329	10.0734	7.24387e-24	2.22145e-22
C2_02770W	orf19.5828	1931.27	-0.0852041	0.0646354	-1.31823	0.187428	0.338727
C1_13770C	orf19.5014	30.8878	-0.325738	0.373413	-0.872327	0.38303	0.565037
C1_02950W	orf19.2986	60.4273	0.237877	0.264202	0.900361	0.367928	0.548675
C5_04790C	orf19.3965	176.09	0.257158	0.176318	1.45849	0.144706	0.280146
C6_03270C	AYR2	945.307	-0.233598	0.083228	-2.80672	0.00500481	0.0182353
C1_13800C	DUR32	34.4358	0.192078	0.361221	0.531747	0.594901	0.744337
CR_00680W	BUD22	52.0027	0.487505	0.294017	1.65808	0.0973006	0.208785
C1_10500W	orf19.993	371.611	0.137227	0.116148	1.18149	0.23741	0.40088
C6_02730W	SAC6	2823.88	-0.474753	0.0598483	-7.93261	2.14579e-15	4.11544e-14
C7_01700W	orf19.6554	87.516	0.271487	0.225171	1.20569	0.227936	0.388786
C1_08710W	orf19.4730	206.605	0.460066	0.15248	3.01723	0.002551	0.0103588
C2_08150W	orf19.2169	4.30915	-1.22571	1.09451	-1.11987	0.262771	0.433266
C1_02470W	orf19.2936	100.262	0.00844713	0.222376	0.0379857	0.969699	0.983394
C4_02890C	QCR9	283.858	0.541304	0.144268	3.75208	0.000175375	0.000957895
C5_04150C	orf19.3898	342.878	-0.291167	0.133735	-2.1772	0.0294659	0.0806203
C4_00640W	orf19.4179	5.37475	-1.35576	0.920712	-1.47251	0.140884	0.274495
C2_02170W	orf19.1533	723.548	-0.134961	0.0930009	-1.45118	0.146729	0.282888
C1_13190W	orf19.4947	565.582	0.479799	0.0962142	4.98678	6.13938e-07	5.24654e-06
C3_03550C	ULP1	123.345	-0.0667655	0.195744	-0.341085	0.733039	0.844341
C6_04470C	orf19.2131	658.808	-0.116655	0.100647	-1.15905	0.246437	0.41187
CR_10230W	orf19.7598	16.2031	0.163591	0.526088	0.310958	0.755833	0.85997
C5_04490C	CAR1	3120.34	0.638523	0.0670694	9.52033	1.72631e-21	4.66262e-20
C6_01760W	SEC12	2840.72	0.125748	0.059686	2.10682	0.0351333	0.0931967
C6_02630C	orf19.5533	828.564	-0.187724	0.0976678	-1.92206	0.0545981	0.132895
CR_00160C	orf19.7519	66.5959	-0.401939	0.264537	-1.51941	0.12866	0.257407
CR_04540C	RPR2	86.4805	-0.265368	0.230532	-1.15111	0.249687	0.416238
C1_12410C	PKH2	2380.66	-0.0937397	0.0611296	-1.53346	0.125163	0.251952
C1_13510C	TGL99	660.8	0.0976665	0.0950125	1.02793	0.303981	0.481011
C7_01620C	KCH1	77.5118	-0.186878	0.251208	-0.743917	0.456927	0.631842
C4_00240C	PRO3	476.734	-0.302587	0.131038	-2.30916	0.0209348	0.0609916
C2_02970C	ALD5	24346.5	0.774822	0.0536536	14.4412	2.84881e-47	2.07084e-45
CR_08070W	PTP1	301.429	0.0759793	0.130195	0.583582	0.559502	0.719133
C1_05700W	AUT7	1740.89	-0.104908	0.0810568	-1.29425	0.195577	0.350467
C3_00650W	NGT1	41.5799	-0.0546559	0.353651	-0.154547	0.877178	0.932758
C1_02670C	orf19.2957	4.42427	1.79809	1.18764	1.514	0.130026	0.259084
CR_09620C	orf19.6600	8.27376	2.03163	0.827343	2.45561	0.0140647	0.043886
C3_02960C	KRE5	888.085	0.135295	0.0850512	1.59075	0.111665	0.231509
C5_02090W	orf19.3159.4	4.99066	1.7616	1.04942	1.67865	0.09322	0.202017
C7_04200C	orf19.7153	64.037	-0.0389535	0.277709	-0.140267	0.888449	0.938666
C1_03360W	orf19.3035	977.347	0.0643668	0.0812691	0.792021	0.428349	0.605841
CR_03500W	CIT1	3090	-0.0114835	0.0693097	-0.165684	0.868406	0.927475
C3_02880W	orf19.279	83.7511	0.188379	0.23535	0.800422	0.423466	0.601972
C1_03130C	GGA2	2817.67	-0.0641079	0.0609243	-1.05225	0.292683	0.468547
C2_04980C	CKA2	572.079	-0.205652	0.0994025	-2.06888	0.0385575	0.10041
C1_00360W	CDC13	33.9294	0.864352	0.375688	2.30071	0.0214078	0.0620711
C6_01820C	FPG1	1200.82	0.110683	0.0744669	1.48633	0.137191	0.26917
C5_01070C	orf19.1964	48.5282	0.489638	0.315892	1.55002	0.121137	0.246034
C5_02310C	orf19.4239	382.117	-0.0863881	0.115228	-0.749715	0.453427	0.629554
C1_03970W	orf19.4472	0.481009	-2.36549	3.11225	-0.760056	0.447221	NA
C4_04910C	SPC34	260.41	-0.640378	0.148171	-4.32187	1.5471e-05	0.000103988
C3_01610W	orf19.1682	492.904	1.64577	0.131435	12.5215	5.69152e-36	2.96564e-34
C7_02130W	orf19.6502	7.84579	-0.687238	0.735074	-0.934924	0.349827	0.530735
C1_12090C	orf19.5256	3.05781	-0.425669	1.25157	-0.340107	0.733776	NA
C1_14440C	GDI1	1440.93	0.0183576	0.0725766	0.25294	0.800314	0.888768
C4_05010W	orf19.3778	456.16	0.529326	0.10532	5.02588	5.01125e-07	4.35633e-06
C2_00920W	orf19.2032	436.454	-0.143616	0.110546	-1.29915	0.193891	0.348165
C3_02760C	orf19.267	1660.9	-0.0824268	0.081625	-1.00982	0.31258	0.4904
CR_00200W	PCK1	11.7096	0.126224	0.689781	0.182992	0.854804	0.919285
CR_07520C	YPT31	2072.74	0.29324	0.0701207	4.18192	2.89052e-05	0.000185396
C4_04510W	orf19.3833	1446.82	-0.468073	0.073292	-6.38642	1.69814e-10	2.24689e-09
C5_02930C	GRE3	2554.98	0.136758	0.0748803	1.82635	0.0677975	0.157659
C2_09050C	orf19.199	1452.83	0.0721969	0.0876038	0.82413	0.409866	0.590913
C6_01400W	orf19.3444	27.7182	0.33819	0.386916	0.874065	0.382083	0.563977
CR_03620C	orf19.4380.1	766.977	-0.114579	0.0937043	-1.22278	0.221414	0.380527
C3_06430W	APN1	51.4285	0.948979	0.31995	2.96602	0.00301678	0.0118894
C3_00090W	RPS24	1517.83	0.0671409	0.0749682	0.895591	0.370471	0.55126
C6_02160W	orf19.3456	267.038	-0.112057	0.13503	-0.829867	0.406614	0.588241
C4_02010C	HSX11	75.0418	-0.113172	0.255666	-0.442657	0.658014	0.788278
C5_04890C	orf19.3976	161.894	-0.241417	0.169091	-1.42774	0.153367	0.293381
C1_05940W	PHO87	2639.56	-0.226974	0.0625347	-3.62957	0.000283889	0.00148055
C2_01460C	orf19.1450	2.74113	-0.455728	1.24715	-0.365417	0.7148	NA
C4_02490W	ZCF15	90.9351	-0.130433	0.232307	-0.561468	0.574478	0.728993
C4_04850C	CSR1	5020.96	-0.231679	0.0552803	-4.19099	2.77737e-05	0.000179311
C2_04100W	orf19.811	415.521	0.116894	0.117674	0.993372	0.320529	0.49818
C2_00800C	PGA27	90.8212	0.025628	0.215636	0.118848	0.905395	0.947054
CR_10860C	CTA26	502.477	-0.23471	0.129407	-1.81373	0.0697187	0.161172
C5_01970C	CDC24	1536.76	-0.0565127	0.0738506	-0.76523	0.444135	0.621997
C4_06880C	orf19.3122.2	158.738	-0.0550824	0.169583	-0.324811	0.745324	0.852958
C5_05050W	ADH1	233980	-0.302546	0.0532093	-5.68596	1.30082e-08	1.35802e-07
CR_01020C	orf19.3254	111.911	-0.248333	0.198899	-1.24854	0.211833	0.369539
C4_01890C	ARL1	195.831	-0.33575	0.159966	-2.09889	0.035827	0.094766
C3_04030C	PEX8	432.281	-0.182929	0.117441	-1.55763	0.119322	0.24344
C1_03990W	orf19.4474	446.663	0.0942924	0.126225	0.747018	0.455053	0.630881
C6_00220C	LSU-G1431	0	NA	NA	NA	NA	NA
C3_01510W	orf19.1698	761.739	0.0831478	0.0871085	0.954532	0.339815	0.520507
C1_02350W	TIM21	114.854	0.0874995	0.21297	0.410853	0.68118	0.805541
C7_02630W	orf19.3701	11.7994	0.0336465	0.601343	0.0559523	0.95538	0.975256
CR_07080W	orf19.1815	1750.45	0.0856561	0.0713856	1.19991	0.230175	0.391924
C2_08890W	orf19.217	11.5341	-1.00373	0.621697	-1.61449	0.10642	0.22347
C5_05110C	TIP20	898.552	-0.00299549	0.0889324	-0.0336828	0.97313	0.986025
C3_07700W	orf19.6717	10.3697	0.247711	0.630457	0.392908	0.694388	0.816731
C1_09350W	orf19.4796	1911.96	-0.164658	0.0695776	-2.36654	0.0179553	0.0538842
C1_06680W	VPS34	860.634	-0.230575	0.102362	-2.25255	0.0242874	0.0687519
C3_07590W	orf19.6731	3.45601	1.66493	1.1735	1.41877	0.155965	NA
C7_01940C	orf19.6527	692.055	-0.0832073	0.0889718	-0.93521	0.34968	0.530735
C7_03870W	RAD6	677.962	0.047062	0.0909675	0.51735	0.604912	0.751523
C4_03530W	orf19.1326	53.8968	0.787131	0.303458	2.59387	0.00949028	0.031481
C6_01560W	orf19.3430	562.427	-0.617683	0.118575	-5.20921	1.89649e-07	1.75298e-06
C4_03290W	orf19.2664	1374.78	-0.143738	0.0701406	-2.04928	0.0404346	0.104283
C1_00560W	CNS1	65.8168	0.418049	0.254141	1.64495	0.0999799	0.213029
C3_04130W	orf19.5857	197.292	0.337163	0.156033	2.16084	0.0307078	0.0834753
C4_02790C	SAS10	870.381	0.178602	0.0838023	2.13122	0.0330707	0.0889121
C1_13290W	orf19.4955	86.9974	-0.350314	0.22827	-1.53465	0.124871	0.251622
C3_01450C	MET18	544.977	-0.217	0.125536	-1.72859	0.083883	0.186238
C5_05290C	MRP2	11.9643	0.417626	0.601963	0.693773	0.487824	0.659543
C7_00210C	orf19.7101	21.5489	0.519454	0.443127	1.17225	0.241098	0.405036
C4_03110W	orf19.2680	1597.43	-0.0941388	0.0737806	-1.27593	0.201981	0.356814
C1_00480C	GCN20	91.6982	0.615266	0.242306	2.53921	0.0111102	0.0358644
C1_03430W	orf19.3043	873.577	0.104663	0.0898555	1.16479	0.244102	0.409014
C6_00500C	orf19.4209	439.76	0.0338435	0.114935	0.294459	0.768407	0.867212
CR_05770W	orf19.6635	366.823	-0.222637	0.115354	-1.93003	0.0536032	0.130798
C4_03050C	orf19.2686	4581.39	-1.05226	0.0550543	-19.1131	1.96409e-81	2.75347e-79
C1_00760W	orf19.6030	1458.45	-0.111471	0.075484	-1.47675	0.139744	0.272692
CR_10510W	orf19.7629	19.7373	0.158217	0.487571	0.324499	0.74556	0.853062
C2_01500W	orf19.1456	0	NA	NA	NA	NA	NA
C1_08190C	CAT8	26.5694	0.727507	0.442513	1.64404	0.100169	0.213152
C2_04020C	SDS22	188.136	0.204381	0.164548	1.24208	0.214209	0.372273
C1_04570C	CHL4	183.529	-0.316461	0.17402	-1.81854	0.0689823	0.159909
C6_00600C	YHM2	2620.33	-0.466467	0.0657967	-7.08952	1.34576e-12	2.11868e-11
C4_04210C	SOH1	85.2401	0.164047	0.235865	0.695512	0.486734	0.658523
C1_02860C	YKT6	81.4893	0.00930909	0.240649	0.0386832	0.969143	0.983231
C4_06000W	ALG1	575.449	-0.218911	0.0975475	-2.24414	0.0248232	0.0699995
C3_04990W	FGR44	85.8996	-0.122772	0.238303	-0.515192	0.606419	0.752496
CR_09710W	PCD1	83.1138	0.0299946	0.229861	0.13049	0.896179	0.943447
C2_00080C	FAV3	124.861	-0.390536	0.195891	-1.99364	0.0461914	0.11608
C2_01980C	SRD1	1342.24	-0.309223	0.0926604	-3.33716	0.00084638	0.00399638
C1_09590C	LIP10	0	NA	NA	NA	NA	NA
C1_00530C	orf19.6055	111.012	-0.104655	0.199933	-0.523448	0.600663	0.748192
C7_03170W	IFA21	790.387	-0.000590596	0.087278	-0.00676684	0.994601	0.996123
C5_00180W	AFL1	49.9845	0.376421	0.313591	1.20035	0.230002	0.391742
C4_05300W	XKS1	1565.6	0.0203118	0.0751711	0.270207	0.787001	0.879454
CR_06500C	orf19.716	3334.49	-0.170811	0.187589	-0.910558	0.362528	0.543146
C5_03970W	orf19.3214	67.9306	0.0356474	0.254015	0.140336	0.888395	0.938666
C1_07400C	orf19.4428	34.7015	0.0221201	0.371079	0.0596102	0.952466	0.974047
C3_01190C	orf19.3158	765.158	-0.418855	0.0958307	-4.37079	1.238e-05	8.55558e-05
C7_03770C	YAF9	22.0139	-0.205559	0.47831	-0.429762	0.667369	0.795253
C2_04340C	orf19.4520	43.3791	-1.07754	0.327167	-3.29354	0.000989333	0.00460126
C7_01300C	PSF1	21.4459	0.389837	0.4377	0.890648	0.373118	0.554637
CR_09320C	PHO88	194.009	-0.234047	0.15775	-1.48366	0.1379	0.270381
CR_02400W	PHO112	50.5577	0.45378	0.306163	1.48215	0.138301	0.270745
C2_08650W	orf19.3611	116.005	0.415032	0.194734	2.13128	0.0330659	0.0889121
CR_09120C	TUB1	266.581	0.349731	0.183159	1.90943	0.0562062	0.135632
C1_11090C	orf19.2307	1106.5	-0.0242332	0.0777606	-0.311638	0.755316	0.859706
C1_05200C	orf19.446	1142.98	-0.527048	0.0775803	-6.79357	1.09391e-11	1.60223e-10
C3_04730C	orf19.5933	1.31523	-0.731697	1.78585	-0.409719	0.682012	NA
C1_12550C	CDC54	2818.6	-0.19817	0.0589898	-3.35939	0.000781155	0.00372424
CR_07040W	SPT10	505.902	-0.246877	0.107749	-2.29121	0.0219512	0.0632428
C7_02840C	ERG5	216.467	1.13033	0.409438	2.76069	0.00576802	0.0205706
C3_06920W	orf19.6809	57.9254	0.0218709	0.271139	0.080663	0.93571	0.964035
C1_04170C	HTA2	1019.6	-0.35585	0.121585	-2.92676	0.00342511	0.0132226
C1_08550C	GCF1	2050.83	-0.354335	0.078105	-4.53665	5.71556e-06	4.165e-05
CR_00600C	orf19.7473	125.636	-0.580588	0.19727	-2.94311	0.00324935	0.0126535
C2_05830C	orf19.5206	191.753	-0.051367	0.165627	-0.310137	0.756456	0.860347
C2_08390W	orf19.1433	525.866	0.575775	0.106432	5.4098	6.30963e-08	6.14067e-07
C2_02530W	orf19.1577	0.165555	1.01655	4.08047	0.249126	0.803263	NA
C5_03770C	orf19.1117	25.9103	0.03464	0.4162	0.0832292	0.933669	0.963204
C4_06320C	orf19.2905	98.6446	0.150438	0.23473	0.640896	0.52159	0.68841
C6_03040C	orf19.5586	354.401	-0.362136	0.118112	-3.06605	0.00216909	0.00902704
C3_04320W	VAM3	224.647	-0.409485	0.151713	-2.69908	0.00695324	0.0241538
C7_04160W	orf19.7158	15.0431	-0.272972	0.532281	-0.512835	0.608067	0.753671
C1_11910W	orf19.5276	3.0609	1.45043	1.21763	1.19119	0.233581	NA
C1_01020W	tA(AGC)4	0	NA	NA	NA	NA	NA
C1_04370C	orf19.5201	560.757	0.279861	0.105426	2.65457	0.00794099	0.0269343
C1_13110C	CHS3	2739.01	0.450388	0.0591136	7.61903	2.55589e-14	4.54655e-13
CR_06460W	GST3	61.2182	-0.082953	0.283051	-0.293068	0.769471	0.867939
C2_04580W	ERG20	1830.77	-0.407909	0.091995	-4.43403	9.24879e-06	6.52178e-05
C2_07560W	SWR1	1125.13	-0.62334	0.0828267	-7.52584	5.2383e-14	9.01846e-13
C7_00590W	orf19.7060	119.055	-0.154272	0.210571	-0.732635	0.463781	0.638299
C2_00240C	SOD6	401.276	-0.123171	0.121441	-1.01425	0.310465	0.487862
C2_09910C	orf19.1360.1	209.666	-0.0626045	0.176209	-0.355286	0.722375	0.837438
C7_00630C	orf19.7056	1.27057	2.62366	2.165	1.21185	0.225568	NA
CR_01730W	IFU5	2699.54	-0.322913	0.0786442	-4.106	4.02577e-05	0.000251632
C1_05480C	orf19.416	4.62662	2.18059	1.13424	1.92251	0.054542	0.132814
CR_09600C	YKE2	71.9111	-0.00506863	0.252166	-0.0201004	0.983963	0.990016
[truncated: 4,922 more rows]

## Sheet: P57055 WT YB vs Y
		baseMean	log2FoldChange	lfcSE	stat	pvalue	padj
[truncated: 6,473 more rows]

[truncated: 4 more sheets: Combined , low iron response common, sef1dd response common, gene name]
